# Supplementary material for: Selective USP7 inhibition elicits cancer cell killing through a p53-dependent mechanism
Source: Sci Rep. 2020 Mar 24;10:5324. doi: 10.1038/s41598-020-62076-x (PMC7093416; doi:10.1038/s41598-020-62076-x)
Supplement: Supplementary file 2 — Supplementary information2 [file 41598_2020_62076_MOESM2_ESM.xlsx]

## Sheet: Sheet1
Compound ID	Structure	MS	IC50 (nM)
XL058		827.61	904
XL024		844.82	8126
XL177B		860.72	339
XL177A		860.82	0.34
XL112		860.72	5.9
XL177A-DTB		1231.62	5.91
XL041		771.47	152
