# Supplementary material for: Selective USP7 inhibition elicits cancer cell killing through a p53-dependent mechanism
Source: Sci Rep. 2020 Mar 24;10:5324. doi: 10.1038/s41598-020-62076-x (PMC7093416; doi:10.1038/s41598-020-62076-x)
Supplement: Supplementary file 3 — Supplementary information3 [file 41598_2020_62076_MOESM3_ESM.xlsx]

## Sheet: READ-ME
This document contains 6 spreadsheets with chemoproteomic MS data in Schauer et al. Genes listed have been assigned from spectra and have ≤ 1% FDR, as defined in the methods section. The tabs are listed below:
1. HEK293AD Streptavidin-Agarose Background (no probe)
2. HEK293AD, 1 uM Biotin-Ub-PA
3. HEK293AD, 1 uM Biotin-Ub-VME
4. HEK293AD, 1 uM Biotin-Ub-VS
5. HEK293AD, 1:1 Biotin-Ub-PA:Biotin-Ub-VME, XL177A dose response
6. HEK293AD, XL177A-DTB, XL177A dose response

## Sheet: 1 - 293 Background
1. HEK293AD Streptavidin-Agarose Background (no probe)
Gene|Gene Groups	# Unique Peps	Unique Peptides	Accessions	Descriptions	Entrez Gene ID
ACACA	88	LLETESFQMNR|None; VSALNSVHCEHVEDEGESR|None; LGGIPVGVVAVETR|None; SSMSGLHLVK|M3: Oxidation; LSDGGLLLSYDGSSYTTYMK|M19: Oxidation; AVVMDLLR|M4: Oxidation; TTVEYLIK|None; WMLAGRPHPTQK|M2: Oxidation; LLETESFQMNR|M9: Oxidation; MGGMVSFR|None; EVFFMNTQSIVQLVQR|M5: Oxidation; TFEDFVR|None; MGGMVSFR|M1: Oxidation; NSVSNFLHSLER|None; IIEFVPTK|None; SSMSGLHLVK|None; GVISDILDWK|None; RPGAALDPGCVLAK|None; IHN…	sp|Q13085|ACACA_HUMAN Acetyl-CoA carboxylase 1 OS=Homo sapiens GN=ACACA PE=1 SV=2; tr|Q59FY4|Q59FY4_HUMAN Acetyl-CoA carboxylase 1 (Fragment) OS=Homo sapiens GN=ACACA PE=1 SV=1; sp|Q13085|ACACA_HUMAN Acetyl-CoA carboxylase 1 OS=Homo sapiens GN=ACACA PE=1 SV=2; tr|A0A0C4DGT1|A0A0C4DGT1_HUMAN Acetyl-CoA carboxylase 1 (Fragment) OS=Homo sapiens GN=ACACA PE=1 SV=1; sp|Q13085|ACACA_HUMAN Acetyl-CoA ca…	sp|Q13085|ACACA_HUMAN Acetyl-CoA carboxylase 1 OS=Homo sapiens GN=ACACA PE=1 SV=2; tr|Q59FY4|Q59FY4_HUMAN Acetyl-CoA carboxylase 1 (Fragment) OS=Homo sapiens GN=ACACA PE=1 SV=1; sp|Q13085|ACACA_HUMAN Acetyl-CoA carboxylase 1 OS=Homo sapiens GN=ACACA PE=1 SV=2; tr|A0A0C4DGT1|A0A0C4DGT1_HUMAN Acetyl-CoA carboxylase 1 (Fragment) OS=Homo sapiens GN=ACACA PE=1 SV=1; sp|Q13085|ACACA_HUMAN Acetyl-CoA ca…	31
PC	47	IVGDLAQFMVQNGLSR|M9: Oxidation; AYVEANQMLGDLIK|None; ENGMDVFR|None; GQIGAPMPGK|None; FIGPSPEVVR|None; ADEAYLIGR|None; VEGRPGASLPPLDLQALEK|None; SFQPDTGR|None; GTPLDTEVPMER|M10: Oxidation; HYFIEVNSR|None; QVGYENAGTVEFLVDR|None; GANAVGYTNYPDNVVFK|None; FIGPSPEVVRK|None; DFTATFGPLDSLNTR|None; TVAIYSEQDTGQMHR|None; LDNASAFQGAVISPHYDSLLVK|None; EGPEGFAR|None; QKADEAYLIGR|None; GLYAAFDCTATMK|M12: Oxida…	sp|P11498|PYC_HUMAN Pyruvate carboxylase, mitochondrial OS=Homo sapiens GN=PC PE=1 SV=2; tr|E9PS68|E9PS68_HUMAN Pyruvate carboxylase, mitochondrial OS=Homo sapiens GN=PC PE=1 SV=1; sp|P11498|PYC_HUMAN Pyruvate carboxylase, mitochondrial OS=Homo sapiens GN=PC PE=1 SV=2; sp|P11498|PYC_HUMAN Pyruvate carboxylase, mitochondrial OS=Homo sapiens GN=PC PE=1 SV=2; tr|E9PRE7|E9PRE7_HUMAN Pyruvate carboxyl…	sp|P11498|PYC_HUMAN Pyruvate carboxylase, mitochondrial OS=Homo sapiens GN=PC PE=1 SV=2; tr|E9PS68|E9PS68_HUMAN Pyruvate carboxylase, mitochondrial OS=Homo sapiens GN=PC PE=1 SV=1; sp|P11498|PYC_HUMAN Pyruvate carboxylase, mitochondrial OS=Homo sapiens GN=PC PE=1 SV=2; sp|P11498|PYC_HUMAN Pyruvate carboxylase, mitochondrial OS=Homo sapiens GN=PC PE=1 SV=2; tr|E9PRE7|E9PRE7_HUMAN Pyruvate carboxyl…	5091
MCCC1	35	SFNDDAMLIEK|None; HNFCFMEMNTR|M6: Oxidation; RIGYPVMIK|M7: Oxidation; SIMAAAGVPVVEGYHGEDQSDQCLK|None; IGYPVMIK|M6: Oxidation; YLSSVSSQETQGGPLAPMTGTIEK|None; SEQEFQEQLESAR|None; AVNYVGAGTVEFIMDSK|M14: Oxidation; IIEEAPAPGIK|None; QGDEVSVHYDPMIAK|M12: Oxidation; LVVWAADR|None; HNFCFMEMNTR|M8: Oxidation; IYAEDPSNNFMPVAGPLVHLSTPR|None; HNFCFMEMNTR|None; YLSSVSSQETQGGPLAPMTGTIEK|M18: Oxidation; QEGIIF…	sp|Q96RQ3|MCCA_HUMAN Methylcrotonoyl-CoA carboxylase subunit alpha, mitochondrial OS=Homo sapiens GN=MCCC1 PE=1 SV=3; tr|E9PG35|E9PG35_HUMAN Methylcrotonoyl-CoA carboxylase subunit alpha, mitochondrial (Fragment) OS=Homo sapiens GN=MCCC1 PE=1 SV=1; tr|E9PHF7|E9PHF7_HUMAN Methylcrotonoyl-CoA carboxylase subunit alpha, mitochondrial OS=Homo sapiens GN=MCCC1 PE=1 SV=1; tr|F5GYT8|F5GYT8_HUMAN Methylc…	sp|Q96RQ3|MCCA_HUMAN Methylcrotonoyl-CoA carboxylase subunit alpha, mitochondrial OS=Homo sapiens GN=MCCC1 PE=1 SV=3; tr|E9PG35|E9PG35_HUMAN Methylcrotonoyl-CoA carboxylase subunit alpha, mitochondrial (Fragment) OS=Homo sapiens GN=MCCC1 PE=1 SV=1; tr|E9PHF7|E9PHF7_HUMAN Methylcrotonoyl-CoA carboxylase subunit alpha, mitochondrial OS=Homo sapiens GN=MCCC1 PE=1 SV=1; tr|F5GYT8|F5GYT8_HUMAN Methylc…	56922
PCCA	30	FLSDVYPDGFK|None; NFYFLEMNTR|None; YSSAGTVEFLVDSKK|None; VVEEAPSIFLDAETR|None; GVTHNIALLR|None; MADALDNYVIR|M1: Oxidation; YSSAGTVEFLVDSK|None; AQAVHPGYGFLSENK|None; MADEAVCVGPAPTSK|M1: Oxidation; HIEIQVLGDK|None; EIGYPVMIK|None; EAGGNMSIQFLGTVYK|M6: Oxidation; INGWAVECR|None; HGNALWLNER|None; LSSQEAASSFGDDR|None; VVEEAPSIFLDAETRR|None; MPVIKPDIANWELSVK|M1: Oxidation; TVAIHSDVDASSVHVK|None; EIGYP…	sp|P05165|PCCA_HUMAN Propionyl-CoA carboxylase alpha chain, mitochondrial OS=Homo sapiens GN=PCCA PE=1 SV=4; tr|A0A1B0GTR1|A0A1B0GTR1_HUMAN Propionyl-CoA carboxylase alpha chain, mitochondrial (Fragment) OS=Homo sapiens GN=PCCA PE=1 SV=1; tr|A0A1B0GU58|A0A1B0GU58_HUMAN Propionyl-CoA carboxylase alpha chain, mitochondrial (Fragment) OS=Homo sapiens GN=PCCA PE=1 SV=1; tr|A0A1B0GUX9|A0A1B0GUX9_HUMAN…	sp|P05165|PCCA_HUMAN Propionyl-CoA carboxylase alpha chain, mitochondrial OS=Homo sapiens GN=PCCA PE=1 SV=4; tr|A0A1B0GTR1|A0A1B0GTR1_HUMAN Propionyl-CoA carboxylase alpha chain, mitochondrial (Fragment) OS=Homo sapiens GN=PCCA PE=1 SV=1; tr|A0A1B0GU58|A0A1B0GU58_HUMAN Propionyl-CoA carboxylase alpha chain, mitochondrial (Fragment) OS=Homo sapiens GN=PCCA PE=1 SV=1; tr|A0A1B0GUX9|A0A1B0GUX9_HUMAN…	5095
FASN	30	EDGLAQQQTQLNLR|None; AALQEELQLCK|None; SLYQSAGVAPESFEYIEAHGTGTK|None; VYQWDDPDPR|None; QEPLLIGSTK|None; FDASFFGVHPK|None; VTVAGGVHISGLHTESAPR|None; YHGNVMLLR|M6: Oxidation; SEGVVAVLLTK|None; YSGTLNLDR|None; DGAWGAFR|None; MVVPGLDGAQIPR|M1: Oxidation; SLLVNPEGPTLMR|M12: Oxidation; LGMLSPEGTCK|M3: Oxidation; GTHTGVWVGVSGSETSEALSR|None; AFEVSENGNLVVSGK|None; AGLYGLPR|None; VTAIHIDPATHR|None; EQGVTFP…	tr|A0A0U1RQF0|A0A0U1RQF0_HUMAN Fatty acid synthase OS=Homo sapiens GN=FASN PE=1 SV=1; sp|P49327|FAS_HUMAN Fatty acid synthase OS=Homo sapiens GN=FASN PE=1 SV=3; tr|A0A0U1RQF0|A0A0U1RQF0_HUMAN Fatty acid synthase OS=Homo sapiens GN=FASN PE=1 SV=1; sp|P49327|FAS_HUMAN Fatty acid synthase OS=Homo sapiens GN=FASN PE=1 SV=3; tr|A0A0U1RRG3|A0A0U1RRG3_HUMAN Fatty acid synthase (Fragment) OS=Homo sapiens…	tr|A0A0U1RQF0|A0A0U1RQF0_HUMAN Fatty acid synthase OS=Homo sapiens GN=FASN PE=1 SV=1; sp|P49327|FAS_HUMAN Fatty acid synthase OS=Homo sapiens GN=FASN PE=1 SV=3; tr|A0A0U1RQF0|A0A0U1RQF0_HUMAN Fatty acid synthase OS=Homo sapiens GN=FASN PE=1 SV=1; sp|P49327|FAS_HUMAN Fatty acid synthase OS=Homo sapiens GN=FASN PE=1 SV=3; tr|A0A0U1RRG3|A0A0U1RRG3_HUMAN Fatty acid synthase (Fragment) OS=Homo sapiens…	2194
ACACB	29	MTVPISITNPDLLR|M1: Oxidation; MTVPISITNPDLLR|None; GGVLEPEGTVEIK|None; DNHSPVPIITPTDPIDR|None; DVDEGLEAAER|None; LLLEDQVK|None; LPGGNEVGMVAFK|M9: Oxidation; RPGAVLEAGCVVAR|None; LMEQLGEPDLSDKDRK|None; TVEVAVPADPANLDSEAK|None; IGSFGPGEDLLYLR|None; WFVETEGAVK|None; YMITDIIGK|M2: Oxidation; NILVDYGLR|None; TVVLDLLR|None; EIMAPWAQTVVTGR|M3: Oxidation; KAESAEDFPILFR|None; LMEQLGEPDLSDKDRK|M2: Oxidatio…	sp|O00763|ACACB_HUMAN Acetyl-CoA carboxylase 2 OS=Homo sapiens GN=ACACB PE=1 SV=3; tr|A0A087WUA1|A0A087WUA1_HUMAN Acetyl-CoA carboxylase 2 (Fragment) OS=Homo sapiens GN=ACACB PE=1 SV=1; tr|F8W8T8|F8W8T8_HUMAN Acetyl-CoA carboxylase 2 OS=Homo sapiens GN=ACACB PE=1 SV=2; tr|H0YGH5|H0YGH5_HUMAN Acetyl-CoA carboxylase 2 (Fragment) OS=Homo sapiens GN=ACACB PE=1 SV=1; sp|O00763|ACACB_HUMAN Acetyl-CoA c…	sp|O00763|ACACB_HUMAN Acetyl-CoA carboxylase 2 OS=Homo sapiens GN=ACACB PE=1 SV=3; tr|A0A087WUA1|A0A087WUA1_HUMAN Acetyl-CoA carboxylase 2 (Fragment) OS=Homo sapiens GN=ACACB PE=1 SV=1; tr|F8W8T8|F8W8T8_HUMAN Acetyl-CoA carboxylase 2 OS=Homo sapiens GN=ACACB PE=1 SV=2; tr|H0YGH5|H0YGH5_HUMAN Acetyl-CoA carboxylase 2 (Fragment) OS=Homo sapiens GN=ACACB PE=1 SV=1; sp|O00763|ACACB_HUMAN Acetyl-CoA c…	32
SRRM2	28	TAAALAPASLTSAR|None; SPVPSAFSDQSR|None; QGSITSPQANEQSVTPQR|None; SPGMLEPLGSSR|M4: Oxidation; TPAIPTAVNLADSR|None; MAPALSGANLTSPR|M1: Oxidation; SEEPAGQILSHLSSELK|None; AQTPPGPSLSGSK|None; TPQAPASANLVGPR|None; TAVAPSAVNLADPR|None; AAFGISDSYVDGSSFDPQRR|None; SGSSQELDVKPSASPQER|None; SSTGPEPPAPTPLLAER|None; EETPGQRPAVTETHQLAELNEK|None; MGQAPSQSLLPPAQDQPR|None; ENSFGSPLEFR|None; FQSDSSSYPTVDSNSLLGQSR…	sp|Q9UQ35|SRRM2_HUMAN Serine/arginine repetitive matrix protein 2 OS=Homo sapiens GN=SRRM2 PE=1 SV=2; tr|A0A087X1W1|A0A087X1W1_HUMAN Serine/arginine repetitive matrix protein 2 OS=Homo sapiens GN=SRRM2 PE=1 SV=1; tr|I3L182|I3L182_HUMAN Serine/arginine repetitive matrix protein 2 (Fragment) OS=Homo sapiens GN=SRRM2 PE=1 SV=1; tr|I3L1C0|I3L1C0_HUMAN Serine/arginine repetitive matrix protein 2 (Frag…	sp|Q9UQ35|SRRM2_HUMAN Serine/arginine repetitive matrix protein 2 OS=Homo sapiens GN=SRRM2 PE=1 SV=2; tr|A0A087X1W1|A0A087X1W1_HUMAN Serine/arginine repetitive matrix protein 2 OS=Homo sapiens GN=SRRM2 PE=1 SV=1; tr|I3L182|I3L182_HUMAN Serine/arginine repetitive matrix protein 2 (Fragment) OS=Homo sapiens GN=SRRM2 PE=1 SV=1; tr|I3L1C0|I3L1C0_HUMAN Serine/arginine repetitive matrix protein 2 (Frag…	23524
PRKDC	25	ELSIAIR|None; LNESTFDTQITK|None; LAGANPAVITCDELLLGHEK|None; NNWEVSALSR|None; NFWSHETR|None; VTVMASLR|None; DYVDLFR|None; GIFTSEIGTK|None; LLNTWTNR|None; DQNILLGTTYR|None; ILELSGSSSEDSEK|None; NLSSNEAISLEEIR|None; INQVFHGSCITEGNELTK|None; VTELALTASDR|None; IGELFSK|None; ELLNPVVEFVSHPSTTCR|None; SIELFYK|None; FYGELALK|None; LLEEALLR|None; AQEPESGLSEETQVK|None; ATQQQHDFTLTQTADGR|None; TVGALQVLGTEAQS…	sp|P78527|PRKDC_HUMAN DNA-dependent protein kinase catalytic subunit OS=Homo sapiens GN=PRKDC PE=1 SV=3; tr|F5GX40|F5GX40_HUMAN DNA-dependent protein kinase catalytic subunit (Fragment) OS=Homo sapiens GN=PRKDC PE=1 SV=1; sp|P78527|PRKDC_HUMAN DNA-dependent protein kinase catalytic subunit OS=Homo sapiens GN=PRKDC PE=1 SV=3	sp|P78527|PRKDC_HUMAN DNA-dependent protein kinase catalytic subunit OS=Homo sapiens GN=PRKDC PE=1 SV=3; tr|F5GX40|F5GX40_HUMAN DNA-dependent protein kinase catalytic subunit (Fragment) OS=Homo sapiens GN=PRKDC PE=1 SV=1; sp|P78527|PRKDC_HUMAN DNA-dependent protein kinase catalytic subunit OS=Homo sapiens GN=PRKDC PE=1 SV=3	5591
DDX46	23	ILSKPIEVQVGGR|None; GAEIIVCTPGR|None; MSQEEVNVFR|None; FDETEQALANER|None; LIKEELIR|None; LEMEGITVK|None; MSQEEVNVFR|M1: Oxidation; GYAYTFITEDQAR|None; DSIINDFK|None; LWSDFKDQQK|None; ISEYSEAAITIR|None; SVVCSDVEQQVIVIEEEKK|None; LLVATSVAAR|None; DMAAPGTSSVPAPTAGNAEK|M2: Oxidation; VTYVVLDEADR|None; GTYFPPGKEPK|None; RYEEELEINDFPQTAR|None; IEYEPFRK|None; ALELSGTAVPPDLEK|None; VKDMAAPGTSSVPAPTAGNAEK…	tr|A0A0C4DG89|A0A0C4DG89_HUMAN Probable ATP-dependent RNA helicase DDX46 OS=Homo sapiens GN=DDX46 PE=1 SV=1; sp|Q7L014|DDX46_HUMAN Probable ATP-dependent RNA helicase DDX46 OS=Homo sapiens GN=DDX46 PE=1 SV=2; tr|D6RJA6|D6RJA6_HUMAN DEAD (Asp-Glu-Ala-Asp) box polypeptide 46, isoform CRA_b OS=Homo sapiens GN=DDX46 PE=1 SV=1; tr|A0A0C4DG89|A0A0C4DG89_HUMAN Probable ATP-dependent RNA helicase DDX46 O…	tr|A0A0C4DG89|A0A0C4DG89_HUMAN Probable ATP-dependent RNA helicase DDX46 OS=Homo sapiens GN=DDX46 PE=1 SV=1; sp|Q7L014|DDX46_HUMAN Probable ATP-dependent RNA helicase DDX46 OS=Homo sapiens GN=DDX46 PE=1 SV=2; tr|D6RJA6|D6RJA6_HUMAN DEAD (Asp-Glu-Ala-Asp) box polypeptide 46, isoform CRA_b OS=Homo sapiens GN=DDX46 PE=1 SV=1; tr|A0A0C4DG89|A0A0C4DG89_HUMAN Probable ATP-dependent RNA helicase DDX46 O…	9879
KRT9	23	GGSGGSYGGGGSGGGYGGGSGSR|None; FEMEQNLR|M3: Oxidation; MTLDDFR|None; HGVQELEIELQSQLSK|None; IKFEMEQNLR|None; VQALEEANNDLENK|None; IKFEMEQNLR|M5: Oxidation; QGVDADINGLR|None; GGSGGSHGGGSGFGGESGGSYGGGEEASGSGGGYGGGSGK|None; LASYLDKVQALEEANNDLENK|None; QEYEQLIAK|None; QVLDNLTMEK|None; QFSSSYLSR|None; MTLDDFR|M1: Oxidation; DQIVDLTVGNNK|None; IQDWYDK|None; FEMEQNLR|None; TLLDIDNTR|None; IQDWYDKK|None; …	sp|P35527|K1C9_HUMAN Keratin, type I cytoskeletal 9 OS=Homo sapiens GN=KRT9 PE=1 SV=3; sp|K1C9_HUMAN| Marto_Lab (cRAP); tr|K7EQQ3|K7EQQ3_HUMAN Keratin, type I cytoskeletal 9 OS=Homo sapiens GN=KRT9 PE=1 SV=1; sp|P35527|K1C9_HUMAN Keratin, type I cytoskeletal 9 OS=Homo sapiens GN=KRT9 PE=1 SV=3; sp|K1C9_HUMAN| Marto_Lab (cRAP); sp|P35527|K1C9_HUMAN Keratin, type I cytoskeletal 9 OS=Homo sapiens GN…	sp|P35527|K1C9_HUMAN Keratin, type I cytoskeletal 9 OS=Homo sapiens GN=KRT9 PE=1 SV=3; sp|K1C9_HUMAN| Marto_Lab (cRAP); tr|K7EQQ3|K7EQQ3_HUMAN Keratin, type I cytoskeletal 9 OS=Homo sapiens GN=KRT9 PE=1 SV=1; sp|P35527|K1C9_HUMAN Keratin, type I cytoskeletal 9 OS=Homo sapiens GN=KRT9 PE=1 SV=3; sp|K1C9_HUMAN| Marto_Lab (cRAP); sp|P35527|K1C9_HUMAN Keratin, type I cytoskeletal 9 OS=Homo sapiens GN…	3857
DYNC1H1	20	DLPPVSGSIIWAK|None; IQGLTVEQAEAVVR|None; EGLMLDSHEELYK|M4: Oxidation; QNLDALLNQLK|None; TPVIDADKPVSSQLR|None; LGGSPFGPAGTGK|None; TSAPITCELLNK|None; IQFVGACNPPTDPGR|None; AATSPALFNR|None; TPNGVVLAPVQLGK|None; TLINELVK|None; VAAPDVVVPTLDTVR|None; IFTIESTR|None; LQGEFQLR|None; SACDTVDTWLDDTAK|None; AELGEYIR|None; VQVALEELQDLK|None; SLLQALNEVK|None; EFGPVVIDYGK|None; WTDENIDTVALK|None	sp|Q14204|DYHC1_HUMAN Cytoplasmic dynein 1 heavy chain 1 OS=Homo sapiens GN=DYNC1H1 PE=1 SV=5; tr|H0YJ21|H0YJ21_HUMAN Cytoplasmic dynein 1 heavy chain 1 (Fragment) OS=Homo sapiens GN=DYNC1H1 PE=1 SV=1; sp|Q14204|DYHC1_HUMAN Cytoplasmic dynein 1 heavy chain 1 OS=Homo sapiens GN=DYNC1H1 PE=1 SV=5	sp|Q14204|DYHC1_HUMAN Cytoplasmic dynein 1 heavy chain 1 OS=Homo sapiens GN=DYNC1H1 PE=1 SV=5; tr|H0YJ21|H0YJ21_HUMAN Cytoplasmic dynein 1 heavy chain 1 (Fragment) OS=Homo sapiens GN=DYNC1H1 PE=1 SV=1; sp|Q14204|DYHC1_HUMAN Cytoplasmic dynein 1 heavy chain 1 OS=Homo sapiens GN=DYNC1H1 PE=1 SV=5	1778
KRT1	18	SGGGFSSGSAGIINYQR|None; GGGGGGYGSGGSSYGSGGGSYGSGGGGGGGR|None; TNAENEFVTIK|None; TNAENEFVTIKK|None; MSGECAPNVSVSVSTSHTTISGGGSR|M1: Oxidation; SLNNQFASFIDK|None; LDSELKNMQDMVEDYR|M8: Oxidation; M11: Oxidation; NMQDMVEDYR|M5: Oxidation; DYQELMNTK|M6: Oxidation; FSSCGGGGGSFGAGGGFGSR|None; WELLQQVDTSTR|None; QISNLQQSISDAEQR|None; NMQDMVEDYR|M2: Oxidation; M5: Oxidation; SLNNQFASFIDKVR|None; LLRDYQELMN…	sp|K2C1_HUMAN| Marto_Lab (cRAP); sp|P04264|K2C1_HUMAN Keratin, type II cytoskeletal 1 OS=Homo sapiens GN=KRT1 PE=1 SV=6	sp|K2C1_HUMAN| Marto_Lab (cRAP); sp|P04264|K2C1_HUMAN Keratin, type II cytoskeletal 1 OS=Homo sapiens GN=KRT1 PE=1 SV=6	3848
FLNA	17	ENGVYLIDVK|None; SPYTVTVGQACNPSACR|None; VANPSGNLTETYVQDR|None; WGDEHIPGSPYR|None; LTVSSLQESGLK|None; LPQLPITNFSR|None; LDVQFSGLTK|None; GAGTGGLGLAVEGPSEAK|None; MDCQECPEGYR|None; VTAQGPGLEPSGNIANK|None; EAGAGGLAIAVEGPSK|None; TPCEEILVK|None; VNQPASFAVSLNGAK|None; AWGPGLEGGVVGK|None; YNEQHVPGSPFTAR|None; ANLPQSFQVDTSK|None; DAGEGGLSLAIEGPSK|None	tr|Q5HY54|Q5HY54_HUMAN Filamin-A OS=Homo sapiens GN=FLNA PE=1 SV=1; sp|P21333|FLNA_HUMAN Filamin-A OS=Homo sapiens GN=FLNA PE=1 SV=4; tr|H0Y5C6|H0Y5C6_HUMAN Filamin-A (Fragment) OS=Homo sapiens GN=FLNA PE=1 SV=1; tr|Q60FE5|Q60FE5_HUMAN Filamin A OS=Homo sapiens GN=FLNA PE=1 SV=1; tr|Q5HY54|Q5HY54_HUMAN Filamin-A OS=Homo sapiens GN=FLNA PE=1 SV=1; sp|P21333|FLNA_HUMAN Filamin-A OS=Homo sapiens GN=…	tr|Q5HY54|Q5HY54_HUMAN Filamin-A OS=Homo sapiens GN=FLNA PE=1 SV=1; sp|P21333|FLNA_HUMAN Filamin-A OS=Homo sapiens GN=FLNA PE=1 SV=4; tr|H0Y5C6|H0Y5C6_HUMAN Filamin-A (Fragment) OS=Homo sapiens GN=FLNA PE=1 SV=1; tr|Q60FE5|Q60FE5_HUMAN Filamin A OS=Homo sapiens GN=FLNA PE=1 SV=1; tr|Q5HY54|Q5HY54_HUMAN Filamin-A OS=Homo sapiens GN=FLNA PE=1 SV=1; sp|P21333|FLNA_HUMAN Filamin-A OS=Homo sapiens GN=…	2316
KRT10	14	ALEESNYELEGK|None; LENEIQTYR|None; SQYEQLAEQNRK|None; SKELTTEIDNNIEQISSYK|None; SQYEQLAEQNR|None; ELTTEIDNNIEQISSYK|None; LKYENEVALR|None; AETECQNTEYQQLLDIK|None; GSLGGGFSSGGFSGGSFSR|None; QSLEASLAETEGR|None; RVLDELTLTK|None; IRLENEIQTYR|None; VLDELTLTK|None; IKEWYEK|None	sp|K1C10_HUMAN| Marto_Lab (cRAP); sp|P13645|K1C10_HUMAN Keratin, type I cytoskeletal 10 OS=Homo sapiens GN=KRT10 PE=1 SV=6	sp|K1C10_HUMAN| Marto_Lab (cRAP); sp|P13645|K1C10_HUMAN Keratin, type I cytoskeletal 10 OS=Homo sapiens GN=KRT10 PE=1 SV=6	3858
ACACA; ACACB	14	IPVQAVWAGWGHASENPK|None; VLIANNGIAAVK|None; DFTVASPAEFVTR|None; MHLYLGAAK|M1: Oxidation; DMYDQVLK|M2: Oxidation; FGAYIVDGLR|None; FVVMVTPEDLK|M4: Oxidation; AIGIGAYLVR|None; RIPVQAVWAGWGHASENPK|None; ITSENPDEGFKPSSGTVQELNFR|None; MHLYLGAAK|None; EEAISNMVVALK|M7: Oxidation; FVVMVTPEDLK|None; EASFEYLQNEGER|None	sp|Q13085|ACACA_HUMAN Acetyl-CoA carboxylase 1 OS=Homo sapiens GN=ACACA PE=1 SV=2; sp|O00763|ACACB_HUMAN Acetyl-CoA carboxylase 2 OS=Homo sapiens GN=ACACB PE=1 SV=3; sp|Q13085|ACACA_HUMAN Acetyl-CoA carboxylase 1 OS=Homo sapiens GN=ACACA PE=1 SV=2; sp|O00763|ACACB_HUMAN Acetyl-CoA carboxylase 2 OS=Homo sapiens GN=ACACB PE=1 SV=3; tr|A0A087X0W4|A0A087X0W4_HUMAN Acetyl-CoA carboxylase 1 (Fragment) …	sp|Q13085|ACACA_HUMAN Acetyl-CoA carboxylase 1 OS=Homo sapiens GN=ACACA PE=1 SV=2; sp|O00763|ACACB_HUMAN Acetyl-CoA carboxylase 2 OS=Homo sapiens GN=ACACB PE=1 SV=3; sp|Q13085|ACACA_HUMAN Acetyl-CoA carboxylase 1 OS=Homo sapiens GN=ACACA PE=1 SV=2; sp|O00763|ACACB_HUMAN Acetyl-CoA carboxylase 2 OS=Homo sapiens GN=ACACB PE=1 SV=3; tr|A0A087X0W4|A0A087X0W4_HUMAN Acetyl-CoA carboxylase 1 (Fragment) …	32; 31
KRT2	12	STSSFSCLSR|None; TSQNSELNNMQDLVEDYKK|M10: Oxidation; HGGGGGGFGGGGFGSR|None; YEELQVTVGR|None; YLDGLTAER|None; NKLNDLEEALQQAK|None; TAAENDFVTLKK|None; VDLLNQEIEFLK|None; TSQNSELNNMQDLVEDYK|M10: Oxidation; NVQDAIADAEQR|None; TSQNSELNNMQDLVEDYKK|None; GFSSGSAVVSGGSR|None	sp|K22E_HUMAN| Marto_Lab (cRAP); sp|P35908|K22E_HUMAN Keratin, type II cytoskeletal 2 epidermal OS=Homo sapiens GN=KRT2 PE=1 SV=2	sp|K22E_HUMAN| Marto_Lab (cRAP); sp|P35908|K22E_HUMAN Keratin, type II cytoskeletal 2 epidermal OS=Homo sapiens GN=KRT2 PE=1 SV=2	3849
SPTAN1	9	DLTGVQNLR|None; SLQQLAEER|None; LLVGSEDYGR|None; DVTGAEALLER|None; NQALNTDNYGHDLASVQALQR|None; LQQSHPLSATQIQVK|None; DLSSVQTLLTK|None; HQAFEAELSANQSR|None; LFGAAEVQR|None	sp|Q13813|SPTN1_HUMAN Spectrin alpha chain, non-erythrocytic 1 OS=Homo sapiens GN=SPTAN1 PE=1 SV=3; tr|A0A0D9SF54|A0A0D9SF54_HUMAN Spectrin alpha chain, non-erythrocytic 1 OS=Homo sapiens GN=SPTAN1 PE=1 SV=1; tr|A0A0D9SGF6|A0A0D9SGF6_HUMAN Spectrin alpha chain, non-erythrocytic 1 OS=Homo sapiens GN=SPTAN1 PE=1 SV=1	sp|Q13813|SPTN1_HUMAN Spectrin alpha chain, non-erythrocytic 1 OS=Homo sapiens GN=SPTAN1 PE=1 SV=3; tr|A0A0D9SF54|A0A0D9SF54_HUMAN Spectrin alpha chain, non-erythrocytic 1 OS=Homo sapiens GN=SPTAN1 PE=1 SV=1; tr|A0A0D9SGF6|A0A0D9SGF6_HUMAN Spectrin alpha chain, non-erythrocytic 1 OS=Homo sapiens GN=SPTAN1 PE=1 SV=1	6709
MAP1B	9	STDFAPIKEDFGQEK|None; AETEEAEEPEEDGEEHVCVSASK|None; TPDTSTYCYETAEK|None; SVNFSLTPNEIK|None; DLTGQVPTPVVK|None; TPEEGGYSYDISEK|None; HMDPPPAPVQDR|None; FSPEVPGQK|None; AAEAGGAEEQYGFLTTPTK|None	sp|P46821|MAP1B_HUMAN Microtubule-associated protein 1B OS=Homo sapiens GN=MAP1B PE=1 SV=2; tr|D6RA32|D6RA32_HUMAN Microtubule-associated protein 1B (Fragment) OS=Homo sapiens GN=MAP1B PE=1 SV=2; tr|D6RA40|D6RA40_HUMAN Microtubule-associated protein 1B (Fragment) OS=Homo sapiens GN=MAP1B PE=1 SV=1; sp|P46821|MAP1B_HUMAN Microtubule-associated protein 1B OS=Homo sapiens GN=MAP1B PE=1 SV=2; tr|D6RA…	sp|P46821|MAP1B_HUMAN Microtubule-associated protein 1B OS=Homo sapiens GN=MAP1B PE=1 SV=2; tr|D6RA32|D6RA32_HUMAN Microtubule-associated protein 1B (Fragment) OS=Homo sapiens GN=MAP1B PE=1 SV=2; tr|D6RA40|D6RA40_HUMAN Microtubule-associated protein 1B (Fragment) OS=Homo sapiens GN=MAP1B PE=1 SV=1; sp|P46821|MAP1B_HUMAN Microtubule-associated protein 1B OS=Homo sapiens GN=MAP1B PE=1 SV=2; tr|D6RA…	4131
UBA1	9	AENYDIPSADR|None; SIPICTLK|None; DNPGVVTCLDEAR|None; KPLLESGTLGTK|None; LAGTQPLEVLEAVQR|None; NIILGGVK|None; DEFEGLFK|None; NEEDAAELVALAQAVNAR|None; LQTSSVLVSGLR|None	sp|P22314|UBA1_HUMAN Ubiquitin-like modifier-activating enzyme 1 OS=Homo sapiens GN=UBA1 PE=1 SV=3; tr|Q5JRR9|Q5JRR9_HUMAN Ubiquitin-like modifier-activating enzyme 1 (Fragment) OS=Homo sapiens GN=UBA1 PE=1 SV=8; tr|Q5JRS0|Q5JRS0_HUMAN Ubiquitin-like modifier-activating enzyme 1 (Fragment) OS=Homo sapiens GN=UBA1 PE=1 SV=1; tr|Q5JRS1|Q5JRS1_HUMAN Ubiquitin-like modifier-activating enzyme 1 (Fragm…	sp|P22314|UBA1_HUMAN Ubiquitin-like modifier-activating enzyme 1 OS=Homo sapiens GN=UBA1 PE=1 SV=3; tr|Q5JRR9|Q5JRR9_HUMAN Ubiquitin-like modifier-activating enzyme 1 (Fragment) OS=Homo sapiens GN=UBA1 PE=1 SV=8; tr|Q5JRS0|Q5JRS0_HUMAN Ubiquitin-like modifier-activating enzyme 1 (Fragment) OS=Homo sapiens GN=UBA1 PE=1 SV=1; tr|Q5JRS1|Q5JRS1_HUMAN Ubiquitin-like modifier-activating enzyme 1 (Fragm…	7317
NCL	8	GLSEDTTEETLK|None; GFGFVDFNSEEDAK|None; ALELTGLK|None; EVFEDAAEIR|None; VTLDWAKPK|None; NDLAVVDVR|None; TGISDVFAK|None; GLSEDTTEETLKESFDGSVR|None	sp|P19338|NUCL_HUMAN Nucleolin OS=Homo sapiens GN=NCL PE=1 SV=3; sp|P19338|NUCL_HUMAN Nucleolin OS=Homo sapiens GN=NCL PE=1 SV=3; tr|H7BY16|H7BY16_HUMAN Nucleolin (Fragment) OS=Homo sapiens GN=NCL PE=1 SV=8	sp|P19338|NUCL_HUMAN Nucleolin OS=Homo sapiens GN=NCL PE=1 SV=3; sp|P19338|NUCL_HUMAN Nucleolin OS=Homo sapiens GN=NCL PE=1 SV=3; tr|H7BY16|H7BY16_HUMAN Nucleolin (Fragment) OS=Homo sapiens GN=NCL PE=1 SV=8	4691
RSRC1	8	AGLEHLPPAEQAK|None; YQDDNSLAHPNLFIEK|None; RKEEDQATLVEQVK|None; EIEAIESDSFVQQTFR|None; EEDQATLVEQVK|None; KEEDQATLVEQVK|None; LQLVLEAAAK|None; QATSTSGPASAVADPPSTEK|None	sp|Q96IZ7|RSRC1_HUMAN Serine/Arginine-related protein 53 OS=Homo sapiens GN=RSRC1 PE=1 SV=1; tr|H7C5Q0|H7C5Q0_HUMAN Serine/Arginine-related protein 53 (Fragment) OS=Homo sapiens GN=RSRC1 PE=1 SV=1; sp|Q96IZ7|RSRC1_HUMAN Serine/Arginine-related protein 53 OS=Homo sapiens GN=RSRC1 PE=1 SV=1; sp|Q96IZ7|RSRC1_HUMAN Serine/Arginine-related protein 53 OS=Homo sapiens GN=RSRC1 PE=1 SV=1; tr|C9J713|C9J71…	sp|Q96IZ7|RSRC1_HUMAN Serine/Arginine-related protein 53 OS=Homo sapiens GN=RSRC1 PE=1 SV=1; tr|H7C5Q0|H7C5Q0_HUMAN Serine/Arginine-related protein 53 (Fragment) OS=Homo sapiens GN=RSRC1 PE=1 SV=1; sp|Q96IZ7|RSRC1_HUMAN Serine/Arginine-related protein 53 OS=Homo sapiens GN=RSRC1 PE=1 SV=1; sp|Q96IZ7|RSRC1_HUMAN Serine/Arginine-related protein 53 OS=Homo sapiens GN=RSRC1 PE=1 SV=1; tr|C9J713|C9J71…	51319
CLTC	8	VSQPIEGHAASFAQFK|None; EAIDSYIK|None; LLLPWLEAR|None; NNLAGAEELFAR|None; VANVELYYR|None; CNEPAVWSQLAK|None; RPISADSAIMNPASK|M10: Oxidation; LLYNNVSNFGR|None	tr|A0A087WVQ6|A0A087WVQ6_HUMAN Clathrin heavy chain OS=Homo sapiens GN=CLTC PE=1 SV=1; sp|Q00610|CLH1_HUMAN Clathrin heavy chain 1 OS=Homo sapiens GN=CLTC PE=1 SV=5; tr|J3KS13|J3KS13_HUMAN Clathrin heavy chain 1 OS=Homo sapiens GN=CLTC PE=1 SV=1; tr|J3KSQ2|J3KSQ2_HUMAN Clathrin heavy chain 1 (Fragment) OS=Homo sapiens GN=CLTC PE=1 SV=1; tr|J3QL20|J3QL20_HUMAN Clathrin heavy chain 1 OS=Homo sapien…	tr|A0A087WVQ6|A0A087WVQ6_HUMAN Clathrin heavy chain OS=Homo sapiens GN=CLTC PE=1 SV=1; sp|Q00610|CLH1_HUMAN Clathrin heavy chain 1 OS=Homo sapiens GN=CLTC PE=1 SV=5; tr|J3KS13|J3KS13_HUMAN Clathrin heavy chain 1 OS=Homo sapiens GN=CLTC PE=1 SV=1; tr|J3KSQ2|J3KSQ2_HUMAN Clathrin heavy chain 1 (Fragment) OS=Homo sapiens GN=CLTC PE=1 SV=1; tr|J3QL20|J3QL20_HUMAN Clathrin heavy chain 1 OS=Homo sapien…	1213
TLN1	7	ALDGAFTEENR|None; LNEAAAGLNQAATELVQASR|None; EAAYHPEVAPDVR|None; ALGDLISATK|None; VVAPTISSPVCQEQLVEAGR|None; TSTPEDFIR|None; AGALQCSPSDAYTK|None	sp|Q9Y490|TLN1_HUMAN Talin-1 OS=Homo sapiens GN=TLN1 PE=1 SV=3	sp|Q9Y490|TLN1_HUMAN Talin-1 OS=Homo sapiens GN=TLN1 PE=1 SV=3	7094
EEF2	7	YEWDVAEAR|None; FSVSPVVR|None; GVQYLNEIK|None; VNFTVDQIR|None; VFSGLVSTGLK|None; CLYASVLTAQPR|None; IMGPNYTPGK|M2: Oxidation	sp|P13639|EF2_HUMAN Elongation factor 2 OS=Homo sapiens GN=EEF2 PE=1 SV=4	sp|P13639|EF2_HUMAN Elongation factor 2 OS=Homo sapiens GN=EEF2 PE=1 SV=4	1938
MYH9	7	NFINNPLAQADWAAK|None; DELADEIANSSGK|None; VVFQEFR|None; IAEFTTNLTEEEEK|None; IAQLEEQLDNETK|None; VEAQLQELQVK|None; VKPLLQVSR|None	sp|P35579|MYH9_HUMAN Myosin-9 OS=Homo sapiens GN=MYH9 PE=1 SV=4; sp|P35579|MYH9_HUMAN Myosin-9 OS=Homo sapiens GN=MYH9 PE=1 SV=4; tr|B1AH99|B1AH99_HUMAN Myosin-9 (Fragment) OS=Homo sapiens GN=MYH9 PE=1 SV=1; tr|Q5BKV1|Q5BKV1_HUMAN MYH9 protein OS=Homo sapiens GN=MYH9 PE=1 SV=1	sp|P35579|MYH9_HUMAN Myosin-9 OS=Homo sapiens GN=MYH9 PE=1 SV=4; sp|P35579|MYH9_HUMAN Myosin-9 OS=Homo sapiens GN=MYH9 PE=1 SV=4; tr|B1AH99|B1AH99_HUMAN Myosin-9 (Fragment) OS=Homo sapiens GN=MYH9 PE=1 SV=1; tr|Q5BKV1|Q5BKV1_HUMAN MYH9 protein OS=Homo sapiens GN=MYH9 PE=1 SV=1	4627
KRT5	7	QCANLQNAIADAEQR|None; VSLAGACGVGGYGSR|None; VDALMDEINFMK|M5: Oxidation; M11: Oxidation; NMQDLVEDFK|M2: Oxidation; LAELEEALQK|None; ISISTSGGSFR|None; SRTEAESWYQTK|None	sp|P13647|K2C5_HUMAN Keratin, type II cytoskeletal 5 OS=Homo sapiens GN=KRT5 PE=1 SV=3; tr|H0YIN9|H0YIN9_HUMAN Keratin, type II cytoskeletal 5 (Fragment) OS=Homo sapiens GN=KRT5 PE=1 SV=1; sp|P13647|K2C5_HUMAN Keratin, type II cytoskeletal 5 OS=Homo sapiens GN=KRT5 PE=1 SV=3; tr|H0YI76|H0YI76_HUMAN Keratin, type II cytoskeletal 5 (Fragment) OS=Homo sapiens GN=KRT5 PE=1 SV=1; tr|H0YIN9|H0YIN9_HUMA…	sp|P13647|K2C5_HUMAN Keratin, type II cytoskeletal 5 OS=Homo sapiens GN=KRT5 PE=1 SV=3; tr|H0YIN9|H0YIN9_HUMAN Keratin, type II cytoskeletal 5 (Fragment) OS=Homo sapiens GN=KRT5 PE=1 SV=1; sp|P13647|K2C5_HUMAN Keratin, type II cytoskeletal 5 OS=Homo sapiens GN=KRT5 PE=1 SV=3; tr|H0YI76|H0YI76_HUMAN Keratin, type II cytoskeletal 5 (Fragment) OS=Homo sapiens GN=KRT5 PE=1 SV=1; tr|H0YIN9|H0YIN9_HUMA…	3852
SPTBN1	7	EIEELQSQAQALSQEGK|None; VLVLSQDYGK|None; DLDDFQSWLSR|None; LTTLELLEVR|None; ITDLYTDLR|None; LLEVLSGER|None; EQWANLEQLSAIR|None	tr|A0A087WUZ3|A0A087WUZ3_HUMAN Spectrin beta chain, non-erythrocytic 1 OS=Homo sapiens GN=SPTBN1 PE=1 SV=1; sp|Q01082|SPTB2_HUMAN Spectrin beta chain, non-erythrocytic 1 OS=Homo sapiens GN=SPTBN1 PE=1 SV=2; tr|F8W6C1|F8W6C1_HUMAN Spectrin beta chain, non-erythrocytic 1 (Fragment) OS=Homo sapiens GN=SPTBN1 PE=1 SV=1; tr|A0A087WUZ3|A0A087WUZ3_HUMAN Spectrin beta chain, non-erythrocytic 1 OS=Homo sa…	tr|A0A087WUZ3|A0A087WUZ3_HUMAN Spectrin beta chain, non-erythrocytic 1 OS=Homo sapiens GN=SPTBN1 PE=1 SV=1; sp|Q01082|SPTB2_HUMAN Spectrin beta chain, non-erythrocytic 1 OS=Homo sapiens GN=SPTBN1 PE=1 SV=2; tr|F8W6C1|F8W6C1_HUMAN Spectrin beta chain, non-erythrocytic 1 (Fragment) OS=Homo sapiens GN=SPTBN1 PE=1 SV=1; tr|A0A087WUZ3|A0A087WUZ3_HUMAN Spectrin beta chain, non-erythrocytic 1 OS=Homo sa…	6711
SRSF11	6	TLFGFLGK|None; LNHVAAGLVSPSLK|None; DYDEEEQGYDSEK|None; FHDPDSAVVAQHLTNTVFVDR|None; LFPPDDSPLPVSSR|None; ALIVVPYAEGVIPDEAK|None	sp|Q05519|SRS11_HUMAN Serine/arginine-rich splicing factor 11 OS=Homo sapiens GN=SRSF11 PE=1 SV=1; tr|B4DWT1|B4DWT1_HUMAN Serine/arginine-rich-splicing factor 11 OS=Homo sapiens GN=SRSF11 PE=1 SV=1; tr|Q5T760|Q5T760_HUMAN Serine/arginine-rich-splicing factor 11 (Fragment) OS=Homo sapiens GN=SRSF11 PE=1 SV=1; tr|S4R3C4|S4R3C4_HUMAN Serine/arginine-rich-splicing factor 11 OS=Homo sapiens GN=SRSF11 …	sp|Q05519|SRS11_HUMAN Serine/arginine-rich splicing factor 11 OS=Homo sapiens GN=SRSF11 PE=1 SV=1; tr|B4DWT1|B4DWT1_HUMAN Serine/arginine-rich-splicing factor 11 OS=Homo sapiens GN=SRSF11 PE=1 SV=1; tr|Q5T760|Q5T760_HUMAN Serine/arginine-rich-splicing factor 11 (Fragment) OS=Homo sapiens GN=SRSF11 PE=1 SV=1; tr|S4R3C4|S4R3C4_HUMAN Serine/arginine-rich-splicing factor 11 OS=Homo sapiens GN=SRSF11 …	9295
GPATCH8	6	ALGGDVSDQSLESHSQK|None; MDAPASGSACSGLNK|None; DHLQGLDPGEPNK|None; TDPIPIVVK|None; LQQAAQQHIQQQLLAK|None; GPKPEPPGSGSPAPPR|None	sp|Q9UKJ3|GPTC8_HUMAN G patch domain-containing protein 8 OS=Homo sapiens GN=GPATCH8 PE=1 SV=2; sp|Q9UKJ3|GPTC8_HUMAN G patch domain-containing protein 8 OS=Homo sapiens GN=GPATCH8 PE=1 SV=2; tr|K7EKU0|K7EKU0_HUMAN G patch domain-containing protein 8 (Fragment) OS=Homo sapiens GN=GPATCH8 PE=1 SV=1	sp|Q9UKJ3|GPTC8_HUMAN G patch domain-containing protein 8 OS=Homo sapiens GN=GPATCH8 PE=1 SV=2; sp|Q9UKJ3|GPTC8_HUMAN G patch domain-containing protein 8 OS=Homo sapiens GN=GPATCH8 PE=1 SV=2; tr|K7EKU0|K7EKU0_HUMAN G patch domain-containing protein 8 (Fragment) OS=Homo sapiens GN=GPATCH8 PE=1 SV=1	23131
PKM	6	GADFLVTEVENGGSLGSK|None; ITLDNAYMEK|M8: Oxidation; DPVQEAWAEDVDLR|None; GDYPLEAVR|None; LNFSHGTHEYHAETIK|None; CCSGAIIVLTK|None	sp|P14618|KPYM_HUMAN Pyruvate kinase PKM OS=Homo sapiens GN=PKM PE=1 SV=4; tr|B4DNK4|B4DNK4_HUMAN Pyruvate kinase OS=Homo sapiens GN=PKM PE=1 SV=1; tr|H3BQ34|H3BQ34_HUMAN Pyruvate kinase OS=Homo sapiens GN=PKM PE=1 SV=1; tr|H3BTN5|H3BTN5_HUMAN Pyruvate kinase (Fragment) OS=Homo sapiens GN=PKM PE=1 SV=1; sp|P14618|KPYM_HUMAN Pyruvate kinase PKM OS=Homo sapiens GN=PKM PE=1 SV=4; tr|B4DNK4|B4DNK4_HU…	sp|P14618|KPYM_HUMAN Pyruvate kinase PKM OS=Homo sapiens GN=PKM PE=1 SV=4; tr|B4DNK4|B4DNK4_HUMAN Pyruvate kinase OS=Homo sapiens GN=PKM PE=1 SV=1; tr|H3BQ34|H3BQ34_HUMAN Pyruvate kinase OS=Homo sapiens GN=PKM PE=1 SV=1; tr|H3BTN5|H3BTN5_HUMAN Pyruvate kinase (Fragment) OS=Homo sapiens GN=PKM PE=1 SV=1; sp|P14618|KPYM_HUMAN Pyruvate kinase PKM OS=Homo sapiens GN=PKM PE=1 SV=4; tr|B4DNK4|B4DNK4_HU…	5315
GAPDH	6	LVINGNPITIFQER|None; GALQNIIPASTGAAK|None; VIISAPSADAPMFVMGVNHEK|M12: Oxidation; M15: Oxidation; LISWYDNEFGYSNR|None; VPTANVSVVDLTCR|None; IISNASCTTNCLAPLAK|None	sp|P04406|G3P_HUMAN Glyceraldehyde-3-phosphate dehydrogenase OS=Homo sapiens GN=GAPDH PE=1 SV=3; sp|P04406|G3P_HUMAN Glyceraldehyde-3-phosphate dehydrogenase OS=Homo sapiens GN=GAPDH PE=1 SV=3; tr|E7EUT5|E7EUT5_HUMAN Glyceraldehyde-3-phosphate dehydrogenase OS=Homo sapiens GN=GAPDH PE=1 SV=1; sp|P04406|G3P_HUMAN Glyceraldehyde-3-phosphate dehydrogenase OS=Homo sapiens GN=GAPDH PE=1 SV=3; gi|11697…	sp|P04406|G3P_HUMAN Glyceraldehyde-3-phosphate dehydrogenase OS=Homo sapiens GN=GAPDH PE=1 SV=3; sp|P04406|G3P_HUMAN Glyceraldehyde-3-phosphate dehydrogenase OS=Homo sapiens GN=GAPDH PE=1 SV=3; tr|E7EUT5|E7EUT5_HUMAN Glyceraldehyde-3-phosphate dehydrogenase OS=Homo sapiens GN=GAPDH PE=1 SV=1; sp|P04406|G3P_HUMAN Glyceraldehyde-3-phosphate dehydrogenase OS=Homo sapiens GN=GAPDH PE=1 SV=3; gi|11697…	2597
ZCCHC17	5	YSLIPDEEEEKEEAK|None; DCFMQPGGTK|M4: Oxidation; VDKPSEIVDVGDK|None; SAEFEKPDPTRNPSR|None; DLDPNNVIIEQEER|None	tr|A0A087WXF8|A0A087WXF8_HUMAN Nucleolar protein of 40 kDa OS=Homo sapiens GN=ZCCHC17 PE=1 SV=1; sp|Q9NP64|NO40_HUMAN Nucleolar protein of 40 kDa OS=Homo sapiens GN=ZCCHC17 PE=1 SV=1; tr|A0A087WXU5|A0A087WXU5_HUMAN Nucleolar protein of 40 kDa OS=Homo sapiens GN=ZCCHC17 PE=1 SV=1; tr|A0A087WYV3|A0A087WYV3_HUMAN Nucleolar protein of 40 kDa OS=Homo sapiens GN=ZCCHC17 PE=1 SV=1; tr|A0A0D9SEW3|A0A0D9S…	tr|A0A087WXF8|A0A087WXF8_HUMAN Nucleolar protein of 40 kDa OS=Homo sapiens GN=ZCCHC17 PE=1 SV=1; sp|Q9NP64|NO40_HUMAN Nucleolar protein of 40 kDa OS=Homo sapiens GN=ZCCHC17 PE=1 SV=1; tr|A0A087WXU5|A0A087WXU5_HUMAN Nucleolar protein of 40 kDa OS=Homo sapiens GN=ZCCHC17 PE=1 SV=1; tr|A0A087WYV3|A0A087WYV3_HUMAN Nucleolar protein of 40 kDa OS=Homo sapiens GN=ZCCHC17 PE=1 SV=1; tr|A0A0D9SEW3|A0A0D9S…	51538
TCOF1	5	GSLGQGTAPVLPGK|None; GSLGSQGAKDEPEEELQK|None; KNPASLPLTQAALK|None; SPAGPAATPAQAQAASTPR|None; SLGNILQAKPTSSPAK|None	sp|Q13428|TCOF_HUMAN Treacle protein OS=Homo sapiens GN=TCOF1 PE=1 SV=3; tr|E7ETY2|E7ETY2_HUMAN Treacle protein OS=Homo sapiens GN=TCOF1 PE=1 SV=1; tr|J3KQ96|J3KQ96_HUMAN Treacle protein (Fragment) OS=Homo sapiens GN=TCOF1 PE=1 SV=1; sp|Q13428|TCOF_HUMAN Treacle protein OS=Homo sapiens GN=TCOF1 PE=1 SV=3	sp|Q13428|TCOF_HUMAN Treacle protein OS=Homo sapiens GN=TCOF1 PE=1 SV=3; tr|E7ETY2|E7ETY2_HUMAN Treacle protein OS=Homo sapiens GN=TCOF1 PE=1 SV=1; tr|J3KQ96|J3KQ96_HUMAN Treacle protein (Fragment) OS=Homo sapiens GN=TCOF1 PE=1 SV=1; sp|Q13428|TCOF_HUMAN Treacle protein OS=Homo sapiens GN=TCOF1 PE=1 SV=3	6949
DSP	5	LTYEIEDEKR|None; QLQNIIQATSR|None; YGDGIQLTR|None; NLPLADQGSSHHITVK|None; QQIQNDLNQWK|None	sp|P15924|DESP_HUMAN Desmoplakin OS=Homo sapiens GN=DSP PE=1 SV=3	sp|P15924|DESP_HUMAN Desmoplakin OS=Homo sapiens GN=DSP PE=1 SV=3	1832
CAD	5	LSLDDLLQR|None; LLDTIGISQPQWR|None; ASDPGLPAEEPK|None; LGGAVLSFSEATSSVQK|None; VLGTSPEAIDSAENR|None	tr|F8VPD4|F8VPD4_HUMAN CAD protein OS=Homo sapiens GN=CAD PE=1 SV=1; sp|P27708|PYR1_HUMAN CAD protein OS=Homo sapiens GN=CAD PE=1 SV=3; tr|H7C2E4|H7C2E4_HUMAN CAD protein (Fragment) OS=Homo sapiens GN=CAD PE=1 SV=1; tr|F8VPD4|F8VPD4_HUMAN CAD protein OS=Homo sapiens GN=CAD PE=1 SV=1; sp|P27708|PYR1_HUMAN CAD protein OS=Homo sapiens GN=CAD PE=1 SV=3; tr|F8VPD4|F8VPD4_HUMAN CAD protein OS=Homo sapi…	tr|F8VPD4|F8VPD4_HUMAN CAD protein OS=Homo sapiens GN=CAD PE=1 SV=1; sp|P27708|PYR1_HUMAN CAD protein OS=Homo sapiens GN=CAD PE=1 SV=3; tr|H7C2E4|H7C2E4_HUMAN CAD protein (Fragment) OS=Homo sapiens GN=CAD PE=1 SV=1; tr|F8VPD4|F8VPD4_HUMAN CAD protein OS=Homo sapiens GN=CAD PE=1 SV=1; sp|P27708|PYR1_HUMAN CAD protein OS=Homo sapiens GN=CAD PE=1 SV=3; tr|F8VPD4|F8VPD4_HUMAN CAD protein OS=Homo sapi…	790
GCN1L1	5	AYSDQAIVNLLK|None; LSSLFVK|None; LTEVLTDSHVK|None; IPIAVSGVR|None; ALVAVLLSR|None	sp|Q92616|GCN1_HUMAN eIF-2-alpha kinase activator GCN1 OS=Homo sapiens GN=GCN1 PE=1 SV=6; rev_sp|Q9NYW7|TA2R1_HUMAN Taste receptor type 2 member 1 OS=Homo sapiens GN=TAS2R1 PE=1 SV=1; sp|Q92616|GCN1_HUMAN eIF-2-alpha kinase activator GCN1 OS=Homo sapiens GN=GCN1 PE=1 SV=6	sp|Q92616|GCN1_HUMAN eIF-2-alpha kinase activator GCN1 OS=Homo sapiens GN=GCN1 PE=1 SV=6; rev_sp|Q9NYW7|TA2R1_HUMAN Taste receptor type 2 member 1 OS=Homo sapiens GN=TAS2R1 PE=1 SV=1; sp|Q92616|GCN1_HUMAN eIF-2-alpha kinase activator GCN1 OS=Homo sapiens GN=GCN1 PE=1 SV=6	10985
ENO1	5	EGLELLK|None; DATNVGDEGGFAPNILENK|None; LAQANGWGVMVSHR|None; YISPDQLADLYK|None; IDKLMIEMDGTENK|M5: Oxidation; M8: Oxidation	sp|P06733|ENOA_HUMAN Alpha-enolase OS=Homo sapiens GN=ENO1 PE=1 SV=2; sp|P06733|ENOA_HUMAN Alpha-enolase OS=Homo sapiens GN=ENO1 PE=1 SV=2; tr|K7EM90|K7EM90_HUMAN Alpha-enolase (Fragment) OS=Homo sapiens GN=ENO1 PE=1 SV=1	sp|P06733|ENOA_HUMAN Alpha-enolase OS=Homo sapiens GN=ENO1 PE=1 SV=2; sp|P06733|ENOA_HUMAN Alpha-enolase OS=Homo sapiens GN=ENO1 PE=1 SV=2; tr|K7EM90|K7EM90_HUMAN Alpha-enolase (Fragment) OS=Homo sapiens GN=ENO1 PE=1 SV=1	2023
CKB	5	DLFDPIIEDR|None; LLIEMEQR|None; LEQGQAIDDLMPAQK|M11: Oxidation; LAVEALSSLDGDLAGR|None; VLTPELYAELR|None	sp|P12277|KCRB_HUMAN Creatine kinase B-type OS=Homo sapiens GN=CKB PE=1 SV=1; tr|G3V461|G3V461_HUMAN Creatine kinase B-type (Fragment) OS=Homo sapiens GN=CKB PE=1 SV=1; tr|G3V4N7|G3V4N7_HUMAN Creatine kinase B-type (Fragment) OS=Homo sapiens GN=CKB PE=1 SV=1; sp|P12277|KCRB_HUMAN Creatine kinase B-type OS=Homo sapiens GN=CKB PE=1 SV=1; tr|H0YJG0|H0YJG0_HUMAN Creatine kinase B-type (Fragment) OS=H…	sp|P12277|KCRB_HUMAN Creatine kinase B-type OS=Homo sapiens GN=CKB PE=1 SV=1; tr|G3V461|G3V461_HUMAN Creatine kinase B-type (Fragment) OS=Homo sapiens GN=CKB PE=1 SV=1; tr|G3V4N7|G3V4N7_HUMAN Creatine kinase B-type (Fragment) OS=Homo sapiens GN=CKB PE=1 SV=1; sp|P12277|KCRB_HUMAN Creatine kinase B-type OS=Homo sapiens GN=CKB PE=1 SV=1; tr|H0YJG0|H0YJG0_HUMAN Creatine kinase B-type (Fragment) OS=H…	1152
LUC7L3	5	YLQSLLAEVERR|None; STTSTIESFAAQEK|None; YLQSLLAEVER|None; LALSQNQQSSGAAGPTGK|None; LALSQNQQSSGAAGPTGKNEEK|None	tr|J3KPP4|J3KPP4_HUMAN Cisplatin resistance-associated overexpressed protein, isoform CRA_b OS=Homo sapiens GN=LUC7L3 PE=1 SV=1; sp|O95232|LC7L3_HUMAN Luc7-like protein 3 OS=Homo sapiens GN=LUC7L3 PE=1 SV=2; tr|D6RDI2|D6RDI2_HUMAN Luc7-like protein 3 (Fragment) OS=Homo sapiens GN=LUC7L3 PE=1 SV=1; tr|D6RHH0|D6RHH0_HUMAN Luc7-like protein 3 (Fragment) OS=Homo sapiens GN=LUC7L3 PE=1 SV=1; tr|U3KQT3…	tr|J3KPP4|J3KPP4_HUMAN Cisplatin resistance-associated overexpressed protein, isoform CRA_b OS=Homo sapiens GN=LUC7L3 PE=1 SV=1; sp|O95232|LC7L3_HUMAN Luc7-like protein 3 OS=Homo sapiens GN=LUC7L3 PE=1 SV=2; tr|D6RDI2|D6RDI2_HUMAN Luc7-like protein 3 (Fragment) OS=Homo sapiens GN=LUC7L3 PE=1 SV=1; tr|D6RHH0|D6RHH0_HUMAN Luc7-like protein 3 (Fragment) OS=Homo sapiens GN=LUC7L3 PE=1 SV=1; tr|U3KQT3…	51747
ARL6IP4	5	SAGEEEDGPVLTDEQK|None; AEAQQVEALPGPSLDQWHR|None; ASTAPGAEASPSPCITER|None; GDGEVLEEIVTK|None; NCSASTSQASPSPCITER|None	sp|Q66PJ3|AR6P4_HUMAN ADP-ribosylation factor-like protein 6-interacting protein 4 OS=Homo sapiens GN=ARL6IP4 PE=1 SV=2; tr|A0A0C4DG62|A0A0C4DG62_HUMAN ADP-ribosylation factor-like protein 6-interacting protein 4 OS=Homo sapiens GN=ARL6IP4 PE=1 SV=1; tr|A0A0C4DH18|A0A0C4DH18_HUMAN ADP-ribosylation factor-like protein 6-interacting protein 4 OS=Homo sapiens GN=ARL6IP4 PE=1 SV=1; tr|F5GYV5|F5GYV5_H…	sp|Q66PJ3|AR6P4_HUMAN ADP-ribosylation factor-like protein 6-interacting protein 4 OS=Homo sapiens GN=ARL6IP4 PE=1 SV=2; tr|A0A0C4DG62|A0A0C4DG62_HUMAN ADP-ribosylation factor-like protein 6-interacting protein 4 OS=Homo sapiens GN=ARL6IP4 PE=1 SV=1; tr|A0A0C4DH18|A0A0C4DH18_HUMAN ADP-ribosylation factor-like protein 6-interacting protein 4 OS=Homo sapiens GN=ARL6IP4 PE=1 SV=1; tr|F5GYV5|F5GYV5_H…	51329
PRPF38A	5	YLEPLYNDYRK|None; YVLEEAEQLEPR|None; VCDIILPR|None; DAHSIHGTNPQYLVEK|None; YLEPLYNDYR|None	sp|Q8NAV1|PR38A_HUMAN Pre-mRNA-splicing factor 38A OS=Homo sapiens GN=PRPF38A PE=1 SV=1	sp|Q8NAV1|PR38A_HUMAN Pre-mRNA-splicing factor 38A OS=Homo sapiens GN=PRPF38A PE=1 SV=1	84950
HSP90AA1; HSP90AB1	4	ADLINNLGTIAK|None; SLTNDWEDHLAVK|None; EGLELPEDEEEK|None; EGLELPEDEEEKKK|None	sp|P08238|HS90B_HUMAN Heat shock protein HSP 90-beta OS=Homo sapiens GN=HSP90AB1 PE=1 SV=4; sp|P07900|HS90A_HUMAN Heat shock protein HSP 90-alpha OS=Homo sapiens GN=HSP90AA1 PE=1 SV=5; sp|Q14568|HS902_HUMAN Heat shock protein HSP 90-alpha A2 OS=Homo sapiens GN=HSP90AA2P PE=1 SV=2; sp|Q58FF8|H90B2_HUMAN Putative heat shock protein HSP 90-beta 2 OS=Homo sapiens GN=HSP90AB2P PE=1 SV=2; sp|P08238|HS9…	sp|P08238|HS90B_HUMAN Heat shock protein HSP 90-beta OS=Homo sapiens GN=HSP90AB1 PE=1 SV=4; sp|P07900|HS90A_HUMAN Heat shock protein HSP 90-alpha OS=Homo sapiens GN=HSP90AA1 PE=1 SV=5; sp|Q14568|HS902_HUMAN Heat shock protein HSP 90-alpha A2 OS=Homo sapiens GN=HSP90AA2P PE=1 SV=2; sp|Q58FF8|H90B2_HUMAN Putative heat shock protein HSP 90-beta 2 OS=Homo sapiens GN=HSP90AB2P PE=1 SV=2; sp|P08238|HS9…	3320; 3326
TMEM263	4	VTGGIFSVTK|None; TAVTTVPSMGIGLVK|M9: Oxidation; GAVGATIGGVAWIGGK|None; GGVSAVAGGVTAVGSAVVNK|None	sp|Q8WUH6|TM263_HUMAN Transmembrane protein 263 OS=Homo sapiens GN=TMEM263 PE=1 SV=1	sp|Q8WUH6|TM263_HUMAN Transmembrane protein 263 OS=Homo sapiens GN=TMEM263 PE=1 SV=1	90488
HSPA1A; HSPA1B	4	LVNHFVEEFK|None; AQIHDLVLVGGSTR|None; LLQDFFNGR|None; NQVALNPQNTVFDAK|None	sp|P0DMV8|HS71A_HUMAN Heat shock 70 kDa protein 1A OS=Homo sapiens GN=HSPA1A PE=1 SV=1; sp|P0DMV9|HS71B_HUMAN Heat shock 70 kDa protein 1B OS=Homo sapiens GN=HSPA1B PE=1 SV=1; tr|A0A0G2JIW1|A0A0G2JIW1_HUMAN Heat shock 70 kDa protein 1B OS=Homo sapiens GN=HSPA1B PE=1 SV=1; sp|P0DMV8|HS71A_HUMAN Heat shock 70 kDa protein 1A OS=Homo sapiens GN=HSPA1A PE=1 SV=1; sp|P0DMV9|HS71B_HUMAN Heat shock 70 kD…	sp|P0DMV8|HS71A_HUMAN Heat shock 70 kDa protein 1A OS=Homo sapiens GN=HSPA1A PE=1 SV=1; sp|P0DMV9|HS71B_HUMAN Heat shock 70 kDa protein 1B OS=Homo sapiens GN=HSPA1B PE=1 SV=1; tr|A0A0G2JIW1|A0A0G2JIW1_HUMAN Heat shock 70 kDa protein 1B OS=Homo sapiens GN=HSPA1B PE=1 SV=1; sp|P0DMV8|HS71A_HUMAN Heat shock 70 kDa protein 1A OS=Homo sapiens GN=HSPA1A PE=1 SV=1; sp|P0DMV9|HS71B_HUMAN Heat shock 70 kD…	3304; 3303
PHGDH	4	AGTGVDNVDLEAATR|None; GTIQVITQGTSLK|None; DLPLLLFR|None; TLGILGLGR|None	tr|Q5SZU1|Q5SZU1_HUMAN D-3-phosphoglycerate dehydrogenase OS=Homo sapiens GN=PHGDH PE=1 SV=1; sp|O43175|SERA_HUMAN D-3-phosphoglycerate dehydrogenase OS=Homo sapiens GN=PHGDH PE=1 SV=4	tr|Q5SZU1|Q5SZU1_HUMAN D-3-phosphoglycerate dehydrogenase OS=Homo sapiens GN=PHGDH PE=1 SV=1; sp|O43175|SERA_HUMAN D-3-phosphoglycerate dehydrogenase OS=Homo sapiens GN=PHGDH PE=1 SV=4	26227
ATP5A1	4	TGAIVDVPVGEELLGR|None; ILGADTSVDLEETGR|None; VVDALGNAIDGK|None; TSIAIDTIINQK|None	sp|P25705|ATPA_HUMAN ATP synthase subunit alpha, mitochondrial OS=Homo sapiens GN=ATP5A1 PE=1 SV=1; tr|K7EJP1|K7EJP1_HUMAN ATP synthase subunit alpha, mitochondrial (Fragment) OS=Homo sapiens GN=ATP5A1 PE=1 SV=8; tr|K7EK77|K7EK77_HUMAN ATP synthase subunit alpha, mitochondrial (Fragment) OS=Homo sapiens GN=ATP5A1 PE=1 SV=1; tr|K7EQH4|K7EQH4_HUMAN ATP synthase subunit alpha, mitochondrial (Fragmen…	sp|P25705|ATPA_HUMAN ATP synthase subunit alpha, mitochondrial OS=Homo sapiens GN=ATP5A1 PE=1 SV=1; tr|K7EJP1|K7EJP1_HUMAN ATP synthase subunit alpha, mitochondrial (Fragment) OS=Homo sapiens GN=ATP5A1 PE=1 SV=8; tr|K7EK77|K7EK77_HUMAN ATP synthase subunit alpha, mitochondrial (Fragment) OS=Homo sapiens GN=ATP5A1 PE=1 SV=1; tr|K7EQH4|K7EQH4_HUMAN ATP synthase subunit alpha, mitochondrial (Fragmen…	498
U2SURP	4	TIQGHLQSENFK|None; LYLVSDVLYNSSAK|None; LYSILQGDSPTK|None; FGPLASVK|None	sp|O15042|SR140_HUMAN U2 snRNP-associated SURP motif-containing protein OS=Homo sapiens GN=U2SURP PE=1 SV=2; tr|E7ET15|E7ET15_HUMAN U2 snRNP-associated SURP motif-containing protein OS=Homo sapiens GN=U2SURP PE=1 SV=1; tr|E7EW00|E7EW00_HUMAN U2 snRNP-associated SURP motif-containing protein OS=Homo sapiens GN=U2SURP PE=1 SV=1; tr|H0Y8D9|H0Y8D9_HUMAN U2 snRNP-associated SURP motif-containing prote…	sp|O15042|SR140_HUMAN U2 snRNP-associated SURP motif-containing protein OS=Homo sapiens GN=U2SURP PE=1 SV=2; tr|E7ET15|E7ET15_HUMAN U2 snRNP-associated SURP motif-containing protein OS=Homo sapiens GN=U2SURP PE=1 SV=1; tr|E7EW00|E7EW00_HUMAN U2 snRNP-associated SURP motif-containing protein OS=Homo sapiens GN=U2SURP PE=1 SV=1; tr|H0Y8D9|H0Y8D9_HUMAN U2 snRNP-associated SURP motif-containing prote…	23350
HSPD1	4	VGLQVVAVK|None; TVIIEQSWGSPK|None; CEFQDAYVLLSEK|None; NAGVEGSLIVEK|None	sp|P10809|CH60_HUMAN 60 kDa heat shock protein, mitochondrial OS=Homo sapiens GN=HSPD1 PE=1 SV=2; tr|C9JCQ4|C9JCQ4_HUMAN 60 kDa heat shock protein, mitochondrial (Fragment) OS=Homo sapiens GN=HSPD1 PE=1 SV=1; tr|C9JL19|C9JL19_HUMAN 60 kDa heat shock protein, mitochondrial (Fragment) OS=Homo sapiens GN=HSPD1 PE=1 SV=1; tr|C9JL25|C9JL25_HUMAN 60 kDa heat shock protein, mitochondrial (Fragment) OS=H…	sp|P10809|CH60_HUMAN 60 kDa heat shock protein, mitochondrial OS=Homo sapiens GN=HSPD1 PE=1 SV=2; tr|C9JCQ4|C9JCQ4_HUMAN 60 kDa heat shock protein, mitochondrial (Fragment) OS=Homo sapiens GN=HSPD1 PE=1 SV=1; tr|C9JL19|C9JL19_HUMAN 60 kDa heat shock protein, mitochondrial (Fragment) OS=Homo sapiens GN=HSPD1 PE=1 SV=1; tr|C9JL25|C9JL25_HUMAN 60 kDa heat shock protein, mitochondrial (Fragment) OS=H…	3329
SNRNP200	4	TGNFQVTELGR|None; TLVEDLFADK|None; DIDAFWLQR|None; YAQAGFEGFK|None	sp|O75643|U520_HUMAN U5 small nuclear ribonucleoprotein 200 kDa helicase OS=Homo sapiens GN=SNRNP200 PE=1 SV=2	sp|O75643|U520_HUMAN U5 small nuclear ribonucleoprotein 200 kDa helicase OS=Homo sapiens GN=SNRNP200 PE=1 SV=2	23020
RPL18	4	TAVVVGTITDDVR|None; TNSTFNQVVLK|None; TNRPPLSLSR|None; GCGTVLLSGPR|None	tr|H0YHA7|H0YHA7_HUMAN 60S ribosomal protein L18 (Fragment) OS=Homo sapiens GN=RPL18 PE=1 SV=1; sp|Q07020|RL18_HUMAN 60S ribosomal protein L18 OS=Homo sapiens GN=RPL18 PE=1 SV=2; tr|A0A075B7A0|A0A075B7A0_HUMAN 60S ribosomal protein L18 OS=Homo sapiens GN=RPL18 PE=1 SV=1; tr|F8VYV2|F8VYV2_HUMAN 60S ribosomal protein L18 OS=Homo sapiens GN=RPL18 PE=1 SV=1; tr|G3V203|G3V203_HUMAN 60S ribosomal prote…	tr|H0YHA7|H0YHA7_HUMAN 60S ribosomal protein L18 (Fragment) OS=Homo sapiens GN=RPL18 PE=1 SV=1; sp|Q07020|RL18_HUMAN 60S ribosomal protein L18 OS=Homo sapiens GN=RPL18 PE=1 SV=2; tr|A0A075B7A0|A0A075B7A0_HUMAN 60S ribosomal protein L18 OS=Homo sapiens GN=RPL18 PE=1 SV=1; tr|F8VYV2|F8VYV2_HUMAN 60S ribosomal protein L18 OS=Homo sapiens GN=RPL18 PE=1 SV=1; tr|G3V203|G3V203_HUMAN 60S ribosomal prote…	6141
RBM39	4	DLEEFFSTVGK|None; TDASSASSFLDSDELER|None; VLGVPIIVQASQAEK|None; GIFEPFGR|None	tr|A0A0U1RQH7|A0A0U1RQH7_HUMAN RNA-binding protein 39 (Fragment) OS=Homo sapiens GN=RBM39 PE=1 SV=1; sp|Q14498|RBM39_HUMAN RNA-binding protein 39 OS=Homo sapiens GN=RBM39 PE=1 SV=2; tr|G3XAC6|G3XAC6_HUMAN RNA-binding protein 39 OS=Homo sapiens GN=RBM39 PE=1 SV=1; tr|H0Y4X3|H0Y4X3_HUMAN RNA-binding protein 39 (Fragment) OS=Homo sapiens GN=RBM39 PE=1 SV=8; tr|Q5QP23|Q5QP23_HUMAN RNA-binding protein…	tr|A0A0U1RQH7|A0A0U1RQH7_HUMAN RNA-binding protein 39 (Fragment) OS=Homo sapiens GN=RBM39 PE=1 SV=1; sp|Q14498|RBM39_HUMAN RNA-binding protein 39 OS=Homo sapiens GN=RBM39 PE=1 SV=2; tr|G3XAC6|G3XAC6_HUMAN RNA-binding protein 39 OS=Homo sapiens GN=RBM39 PE=1 SV=1; tr|H0Y4X3|H0Y4X3_HUMAN RNA-binding protein 39 (Fragment) OS=Homo sapiens GN=RBM39 PE=1 SV=8; tr|Q5QP23|Q5QP23_HUMAN RNA-binding protein…	9584
PARP1	4	ELLIFNK|None; KPPLLNNADSVQAK|None; AEPVEVVAPR|None; VVSEDFLQDVSASTK|None	sp|P09874|PARP1_HUMAN Poly [ADP-ribose] polymerase 1 OS=Homo sapiens GN=PARP1 PE=1 SV=4	sp|P09874|PARP1_HUMAN Poly [ADP-ribose] polymerase 1 OS=Homo sapiens GN=PARP1 PE=1 SV=4	142
RPL13A	4	MVVPAALK|M1: Oxidation; YQAVTATLEEK|None; VFDGIPPPYDK|None; MVVPAALK|None	tr|M0QYS1|M0QYS1_HUMAN 60S ribosomal protein L13a (Fragment) OS=Homo sapiens GN=RPL13A PE=1 SV=2; sp|P40429|RL13A_HUMAN 60S ribosomal protein L13a OS=Homo sapiens GN=RPL13A PE=1 SV=2; sp|Q6NVV1|R13P3_HUMAN Putative 60S ribosomal protein L13a protein RPL13AP3 OS=Homo sapiens GN=RPL13AP3 PE=5 SV=1; tr|Q8J015|Q8J015_HUMAN 60S ribosomal protein L13a OS=Homo sapiens GN=RPL13a PE=1 SV=1	tr|M0QYS1|M0QYS1_HUMAN 60S ribosomal protein L13a (Fragment) OS=Homo sapiens GN=RPL13A PE=1 SV=2; sp|P40429|RL13A_HUMAN 60S ribosomal protein L13a OS=Homo sapiens GN=RPL13A PE=1 SV=2; sp|Q6NVV1|R13P3_HUMAN Putative 60S ribosomal protein L13a protein RPL13AP3 OS=Homo sapiens GN=RPL13AP3 PE=5 SV=1; tr|Q8J015|Q8J015_HUMAN 60S ribosomal protein L13a OS=Homo sapiens GN=RPL13a PE=1 SV=1	23521
RPS25	4	DKLNNLVLFDK|None; LNNLVLFDK|None; AALQELLSK|None; LITPAVVSER|None	sp|P62851|RS25_HUMAN 40S ribosomal protein S25 OS=Homo sapiens GN=RPS25 PE=1 SV=1	sp|P62851|RS25_HUMAN 40S ribosomal protein S25 OS=Homo sapiens GN=RPS25 PE=1 SV=1	6230
ZRANB2	4	EVEDKESEGEEEDEDEDLSK|None; VSDGDWICPDKK|None; AVGPASILK|None; GLFSANDWQCK|None	sp|O95218|ZRAB2_HUMAN Zinc finger Ran-binding domain-containing protein 2 OS=Homo sapiens GN=ZRANB2 PE=1 SV=2	sp|O95218|ZRAB2_HUMAN Zinc finger Ran-binding domain-containing protein 2 OS=Homo sapiens GN=ZRANB2 PE=1 SV=2	9406
DSC1	4	AASSQTPTMCTTTVTVK|M9: Oxidation; VTIFTVPENCR|None; ILQQIPDHPK|None; DTGDIFCTR|None	sp|Q08554|DSC1_HUMAN Desmocollin-1 OS=Homo sapiens GN=DSC1 PE=1 SV=2	sp|Q08554|DSC1_HUMAN Desmocollin-1 OS=Homo sapiens GN=DSC1 PE=1 SV=2	1823
HSP90AB1	4	NPDDITQEEYGEFYK|None; EQVANSAFVER|None; SIYYITGESK|None; YHTSQSGDEMTSLSEYVSR|M10: Oxidation	sp|P08238|HS90B_HUMAN Heat shock protein HSP 90-beta OS=Homo sapiens GN=HSP90AB1 PE=1 SV=4; sp|Q58FF7|H90B3_HUMAN Putative heat shock protein HSP 90-beta-3 OS=Homo sapiens GN=HSP90AB3P PE=5 SV=1; sp|P08238|HS90B_HUMAN Heat shock protein HSP 90-beta OS=Homo sapiens GN=HSP90AB1 PE=1 SV=4; sp|P08238|HS90B_HUMAN Heat shock protein HSP 90-beta OS=Homo sapiens GN=HSP90AB1 PE=1 SV=4; sp|Q58FF8|H90B2_HUM…	sp|P08238|HS90B_HUMAN Heat shock protein HSP 90-beta OS=Homo sapiens GN=HSP90AB1 PE=1 SV=4; sp|Q58FF7|H90B3_HUMAN Putative heat shock protein HSP 90-beta-3 OS=Homo sapiens GN=HSP90AB3P PE=5 SV=1; sp|P08238|HS90B_HUMAN Heat shock protein HSP 90-beta OS=Homo sapiens GN=HSP90AB1 PE=1 SV=4; sp|P08238|HS90B_HUMAN Heat shock protein HSP 90-beta OS=Homo sapiens GN=HSP90AB1 PE=1 SV=4; sp|Q58FF8|H90B2_HUM…	3326
RPL6	4	HQEGEIFDTEKEK|None; AIPQLQGYLR|None; SVFALTNGIYPHK|None; YYPTEDVPRK|None	sp|Q02878|RL6_HUMAN 60S ribosomal protein L6 OS=Homo sapiens GN=RPL6 PE=1 SV=3; tr|F8VR69|F8VR69_HUMAN 60S ribosomal protein L6 (Fragment) OS=Homo sapiens GN=RPL6 PE=1 SV=8; tr|F8VZ45|F8VZ45_HUMAN 60S ribosomal protein L6 (Fragment) OS=Homo sapiens GN=RPL6 PE=1 SV=1; tr|U3KQR5|U3KQR5_HUMAN 60S ribosomal protein L6 (Fragment) OS=Homo sapiens GN=RPL6 PE=1 SV=1; sp|Q02878|RL6_HUMAN 60S ribosomal pro…	sp|Q02878|RL6_HUMAN 60S ribosomal protein L6 OS=Homo sapiens GN=RPL6 PE=1 SV=3; tr|F8VR69|F8VR69_HUMAN 60S ribosomal protein L6 (Fragment) OS=Homo sapiens GN=RPL6 PE=1 SV=8; tr|F8VZ45|F8VZ45_HUMAN 60S ribosomal protein L6 (Fragment) OS=Homo sapiens GN=RPL6 PE=1 SV=1; tr|U3KQR5|U3KQR5_HUMAN 60S ribosomal protein L6 (Fragment) OS=Homo sapiens GN=RPL6 PE=1 SV=1; sp|Q02878|RL6_HUMAN 60S ribosomal pro…	6128
HSP90AA1	4	HIYYITGETK|None; ELHINLIPNKQDR|None; TLTIVDTGIGMTK|M11: Oxidation; ELISNSSDALDK|None	sp|P07900|HS90A_HUMAN Heat shock protein HSP 90-alpha OS=Homo sapiens GN=HSP90AA1 PE=1 SV=5; sp|Q58FG1|HS904_HUMAN Putative heat shock protein HSP 90-alpha A4 OS=Homo sapiens GN=HSP90AA4P PE=5 SV=1; tr|G3V2J8|G3V2J8_HUMAN Heat shock protein HSP 90-alpha (Fragment) OS=Homo sapiens GN=HSP90AA1 PE=1 SV=1; sp|P07900|HS90A_HUMAN Heat shock protein HSP 90-alpha OS=Homo sapiens GN=HSP90AA1 PE=1 SV=5; sp…	sp|P07900|HS90A_HUMAN Heat shock protein HSP 90-alpha OS=Homo sapiens GN=HSP90AA1 PE=1 SV=5; sp|Q58FG1|HS904_HUMAN Putative heat shock protein HSP 90-alpha A4 OS=Homo sapiens GN=HSP90AA4P PE=5 SV=1; tr|G3V2J8|G3V2J8_HUMAN Heat shock protein HSP 90-alpha (Fragment) OS=Homo sapiens GN=HSP90AA1 PE=1 SV=1; sp|P07900|HS90A_HUMAN Heat shock protein HSP 90-alpha OS=Homo sapiens GN=HSP90AA1 PE=1 SV=5; sp…	3320
LDHA	4	DQLIYNLLK|None; FIIPNVVK|None; LVIITAGAR|None; QVVESAYEVIK|None	sp|P00338|LDHA_HUMAN L-lactate dehydrogenase A chain OS=Homo sapiens GN=LDHA PE=1 SV=2; sp|P00338|LDHA_HUMAN L-lactate dehydrogenase A chain OS=Homo sapiens GN=LDHA PE=1 SV=2; tr|F5GXH2|F5GXH2_HUMAN L-lactate dehydrogenase A chain (Fragment) OS=Homo sapiens GN=LDHA PE=1 SV=1; tr|F5GXY2|F5GXY2_HUMAN L-lactate dehydrogenase A chain (Fragment) OS=Homo sapiens GN=LDHA PE=1 SV=8; tr|F5GYU2|F5GYU2_HUMA…	sp|P00338|LDHA_HUMAN L-lactate dehydrogenase A chain OS=Homo sapiens GN=LDHA PE=1 SV=2; sp|P00338|LDHA_HUMAN L-lactate dehydrogenase A chain OS=Homo sapiens GN=LDHA PE=1 SV=2; tr|F5GXH2|F5GXH2_HUMAN L-lactate dehydrogenase A chain (Fragment) OS=Homo sapiens GN=LDHA PE=1 SV=1; tr|F5GXY2|F5GXY2_HUMAN L-lactate dehydrogenase A chain (Fragment) OS=Homo sapiens GN=LDHA PE=1 SV=8; tr|F5GYU2|F5GYU2_HUMA…	3939
HSPA8	3	EIAEAYLGK|None; DAGTIAGLNVLR|None; SQIHDIVLVGGSTR|None	tr|E9PKE3|E9PKE3_HUMAN Heat shock cognate 71 kDa protein OS=Homo sapiens GN=HSPA8 PE=1 SV=1; sp|P11142|HSP7C_HUMAN Heat shock cognate 71 kDa protein OS=Homo sapiens GN=HSPA8 PE=1 SV=1; tr|E9PI65|E9PI65_HUMAN Heat shock cognate 71 kDa protein (Fragment) OS=Homo sapiens GN=HSPA8 PE=1 SV=1; tr|E9PK54|E9PK54_HUMAN Heat shock cognate 71 kDa protein (Fragment) OS=Homo sapiens GN=HSPA8 PE=1 SV=8; tr|E9P…	tr|E9PKE3|E9PKE3_HUMAN Heat shock cognate 71 kDa protein OS=Homo sapiens GN=HSPA8 PE=1 SV=1; sp|P11142|HSP7C_HUMAN Heat shock cognate 71 kDa protein OS=Homo sapiens GN=HSPA8 PE=1 SV=1; tr|E9PI65|E9PI65_HUMAN Heat shock cognate 71 kDa protein (Fragment) OS=Homo sapiens GN=HSPA8 PE=1 SV=1; tr|E9PK54|E9PK54_HUMAN Heat shock cognate 71 kDa protein (Fragment) OS=Homo sapiens GN=HSPA8 PE=1 SV=8; tr|E9P…	3312
CCT7	3	CQVFEETQIGGER|None; YNFFTGCPK|None; ATISNDGATILK|None	sp|Q99832|TCPH_HUMAN T-complex protein 1 subunit eta OS=Homo sapiens GN=CCT7 PE=1 SV=2; tr|F8WAM2|F8WAM2_HUMAN T-complex protein 1 subunit eta (Fragment) OS=Homo sapiens GN=CCT7 PE=1 SV=1; sp|Q99832|TCPH_HUMAN T-complex protein 1 subunit eta OS=Homo sapiens GN=CCT7 PE=1 SV=2	sp|Q99832|TCPH_HUMAN T-complex protein 1 subunit eta OS=Homo sapiens GN=CCT7 PE=1 SV=2; tr|F8WAM2|F8WAM2_HUMAN T-complex protein 1 subunit eta (Fragment) OS=Homo sapiens GN=CCT7 PE=1 SV=1; sp|Q99832|TCPH_HUMAN T-complex protein 1 subunit eta OS=Homo sapiens GN=CCT7 PE=1 SV=2	10574
MYH10	3	IGQLEEQLEQEAK|None; ELDDATEANEGLSR|None; AVIYNPATQADWTAK|None	sp|P35580|MYH10_HUMAN Myosin-10 OS=Homo sapiens GN=MYH10 PE=1 SV=3; sp|P35580|MYH10_HUMAN Myosin-10 OS=Homo sapiens GN=MYH10 PE=1 SV=3; tr|E7ERA5|E7ERA5_HUMAN Myosin-10 (Fragment) OS=Homo sapiens GN=MYH10 PE=1 SV=8	sp|P35580|MYH10_HUMAN Myosin-10 OS=Homo sapiens GN=MYH10 PE=1 SV=3; sp|P35580|MYH10_HUMAN Myosin-10 OS=Homo sapiens GN=MYH10 PE=1 SV=3; tr|E7ERA5|E7ERA5_HUMAN Myosin-10 (Fragment) OS=Homo sapiens GN=MYH10 PE=1 SV=8	4628
MDH2	3	GYLGPEQLPDCLK|None; VNVPVIGGHAGK|None; IFGVTTLDIVR|None	sp|P40926|MDHM_HUMAN Malate dehydrogenase, mitochondrial OS=Homo sapiens GN=MDH2 PE=1 SV=3; tr|G3XAL0|G3XAL0_HUMAN Malate dehydrogenase OS=Homo sapiens GN=MDH2 PE=1 SV=1; sp|P40926|MDHM_HUMAN Malate dehydrogenase, mitochondrial OS=Homo sapiens GN=MDH2 PE=1 SV=3	sp|P40926|MDHM_HUMAN Malate dehydrogenase, mitochondrial OS=Homo sapiens GN=MDH2 PE=1 SV=3; tr|G3XAL0|G3XAL0_HUMAN Malate dehydrogenase OS=Homo sapiens GN=MDH2 PE=1 SV=1; sp|P40926|MDHM_HUMAN Malate dehydrogenase, mitochondrial OS=Homo sapiens GN=MDH2 PE=1 SV=3	4191
NME1; NME1-NME2; NME2	3	GDFCIQVGR|None; TFIAIKPDGVQR|None; VMLGETNPADSKPGTIR|M2: Oxidation	sp|P22392|NDKB_HUMAN Nucleoside diphosphate kinase B OS=Homo sapiens GN=NME2 PE=1 SV=1; sp|O60361|NDK8_HUMAN Putative nucleoside diphosphate kinase OS=Homo sapiens GN=NME2P1 PE=5 SV=1; sp|P15531|NDKA_HUMAN Nucleoside diphosphate kinase A OS=Homo sapiens GN=NME1 PE=1 SV=1; tr|E7ERL0|E7ERL0_HUMAN Nucleoside diphosphate kinase A OS=Homo sapiens GN=NME1 PE=1 SV=1; tr|J3KPD9|J3KPD9_HUMAN Protein NME1-…	sp|P22392|NDKB_HUMAN Nucleoside diphosphate kinase B OS=Homo sapiens GN=NME2 PE=1 SV=1; sp|O60361|NDK8_HUMAN Putative nucleoside diphosphate kinase OS=Homo sapiens GN=NME2P1 PE=5 SV=1; sp|P15531|NDKA_HUMAN Nucleoside diphosphate kinase A OS=Homo sapiens GN=NME1 PE=1 SV=1; tr|E7ERL0|E7ERL0_HUMAN Nucleoside diphosphate kinase A OS=Homo sapiens GN=NME1 PE=1 SV=1; tr|J3KPD9|J3KPD9_HUMAN Protein NME1-…	654364; 4830; 4831; 654364; 4831; 4830
RPL27A	3	NQSFCPTVNLDK|None; LWTLVSEQTR|None; TGAAPIIDVVR|None	tr|E9PLL6|E9PLL6_HUMAN 60S ribosomal protein L27a OS=Homo sapiens GN=RPL27A PE=1 SV=1; sp|P46776|RL27A_HUMAN 60S ribosomal protein L27a OS=Homo sapiens GN=RPL27A PE=1 SV=2; tr|E9PJD9|E9PJD9_HUMAN 60S ribosomal protein L27a OS=Homo sapiens GN=RPL27A PE=1 SV=1; tr|E9PLL6|E9PLL6_HUMAN 60S ribosomal protein L27a OS=Homo sapiens GN=RPL27A PE=1 SV=1; sp|P46776|RL27A_HUMAN 60S ribosomal protein L27a OS=…	tr|E9PLL6|E9PLL6_HUMAN 60S ribosomal protein L27a OS=Homo sapiens GN=RPL27A PE=1 SV=1; sp|P46776|RL27A_HUMAN 60S ribosomal protein L27a OS=Homo sapiens GN=RPL27A PE=1 SV=2; tr|E9PJD9|E9PJD9_HUMAN 60S ribosomal protein L27a OS=Homo sapiens GN=RPL27A PE=1 SV=1; tr|E9PLL6|E9PLL6_HUMAN 60S ribosomal protein L27a OS=Homo sapiens GN=RPL27A PE=1 SV=1; sp|P46776|RL27A_HUMAN 60S ribosomal protein L27a OS=…	6157
KHSRP	3	DAFADAVQR|None; AINQQTGAFVEISR|None; IGGGIDVPVPR|None	tr|A0A087WTP3|A0A087WTP3_HUMAN Far upstream element-binding protein 2 OS=Homo sapiens GN=KHSRP PE=1 SV=1; sp|Q92945|FUBP2_HUMAN Far upstream element-binding protein 2 OS=Homo sapiens GN=KHSRP PE=1 SV=4; tr|M0R0I5|M0R0I5_HUMAN Far upstream element-binding protein 2 (Fragment) OS=Homo sapiens GN=KHSRP PE=1 SV=1; tr|A0A087WTP3|A0A087WTP3_HUMAN Far upstream element-binding protein 2 OS=Homo sapiens G…	tr|A0A087WTP3|A0A087WTP3_HUMAN Far upstream element-binding protein 2 OS=Homo sapiens GN=KHSRP PE=1 SV=1; sp|Q92945|FUBP2_HUMAN Far upstream element-binding protein 2 OS=Homo sapiens GN=KHSRP PE=1 SV=4; tr|M0R0I5|M0R0I5_HUMAN Far upstream element-binding protein 2 (Fragment) OS=Homo sapiens GN=KHSRP PE=1 SV=1; tr|A0A087WTP3|A0A087WTP3_HUMAN Far upstream element-binding protein 2 OS=Homo sapiens G…	8570
RRBP1	3	SVEEEEQVWR|None; TLQEQLENGPNTQLAR|None; LLATEQEDAAVAK|None	tr|A0A087WVV2|A0A087WVV2_HUMAN Ribosome-binding protein 1 OS=Homo sapiens GN=RRBP1 PE=1 SV=1; sp|Q9P2E9|RRBP1_HUMAN Ribosome-binding protein 1 OS=Homo sapiens GN=RRBP1 PE=1 SV=4; tr|A0A0A0MRV0|A0A0A0MRV0_HUMAN Ribosome-binding protein 1 OS=Homo sapiens GN=RRBP1 PE=1 SV=1; tr|F8W7S5|F8W7S5_HUMAN Ribosome-binding protein 1 OS=Homo sapiens GN=RRBP1 PE=1 SV=1; tr|A0A087WVV2|A0A087WVV2_HUMAN Ribosome-…	tr|A0A087WVV2|A0A087WVV2_HUMAN Ribosome-binding protein 1 OS=Homo sapiens GN=RRBP1 PE=1 SV=1; sp|Q9P2E9|RRBP1_HUMAN Ribosome-binding protein 1 OS=Homo sapiens GN=RRBP1 PE=1 SV=4; tr|A0A0A0MRV0|A0A0A0MRV0_HUMAN Ribosome-binding protein 1 OS=Homo sapiens GN=RRBP1 PE=1 SV=1; tr|F8W7S5|F8W7S5_HUMAN Ribosome-binding protein 1 OS=Homo sapiens GN=RRBP1 PE=1 SV=1; tr|A0A087WVV2|A0A087WVV2_HUMAN Ribosome-…	6238
IRS4	3	GAQDVAGGSNPGAHNPSANLAR|None; ANPLSLDSAR|None; FVTPSEPVAHSR|None	sp|O14654|IRS4_HUMAN Insulin receptor substrate 4 OS=Homo sapiens GN=IRS4 PE=1 SV=1	sp|O14654|IRS4_HUMAN Insulin receptor substrate 4 OS=Homo sapiens GN=IRS4 PE=1 SV=1	8471
RSRC2	3	NLDAQYEMAR|M8: Oxidation; SEDEAGCSSVDEESYK|None; NTAMDAQEALAR|M4: Oxidation	sp|Q7L4I2|RSRC2_HUMAN Arginine/serine-rich coiled-coil protein 2 OS=Homo sapiens GN=RSRC2 PE=1 SV=1; tr|E1B6W4|E1B6W4_HUMAN Arginine/serine-rich coiled-coil protein 2 (Fragment) OS=Homo sapiens GN=RSRC2 PE=1 SV=1; tr|H0YGP9|H0YGP9_HUMAN Arginine/serine-rich coiled-coil protein 2 (Fragment) OS=Homo sapiens GN=RSRC2 PE=1 SV=1; sp|Q7L4I2|RSRC2_HUMAN Arginine/serine-rich coiled-coil protein 2 OS=Homo…	sp|Q7L4I2|RSRC2_HUMAN Arginine/serine-rich coiled-coil protein 2 OS=Homo sapiens GN=RSRC2 PE=1 SV=1; tr|E1B6W4|E1B6W4_HUMAN Arginine/serine-rich coiled-coil protein 2 (Fragment) OS=Homo sapiens GN=RSRC2 PE=1 SV=1; tr|H0YGP9|H0YGP9_HUMAN Arginine/serine-rich coiled-coil protein 2 (Fragment) OS=Homo sapiens GN=RSRC2 PE=1 SV=1; sp|Q7L4I2|RSRC2_HUMAN Arginine/serine-rich coiled-coil protein 2 OS=Homo…	65117
PRDX6	3	LPFPIIDDR|None; DFTPVCTTELGR|None; NFDEILR|None	sp|P30041|PRDX6_HUMAN Peroxiredoxin-6 OS=Homo sapiens GN=PRDX6 PE=1 SV=3	sp|P30041|PRDX6_HUMAN Peroxiredoxin-6 OS=Homo sapiens GN=PRDX6 PE=1 SV=3	9588
EPRS	3	FDDTNPEKEKEDFEK|None; LNLNNTVLSK|None; SLYDEVAAQGEVVR|None	tr|V9GYZ6|V9GYZ6_HUMAN Bifunctional glutamate/proline--tRNA ligase (Fragment) OS=Homo sapiens GN=EPRS PE=1 SV=1; sp|P07814|SYEP_HUMAN Bifunctional glutamate/proline--tRNA ligase OS=Homo sapiens GN=EPRS PE=1 SV=5	tr|V9GYZ6|V9GYZ6_HUMAN Bifunctional glutamate/proline--tRNA ligase (Fragment) OS=Homo sapiens GN=EPRS PE=1 SV=1; sp|P07814|SYEP_HUMAN Bifunctional glutamate/proline--tRNA ligase OS=Homo sapiens GN=EPRS PE=1 SV=5	2058
CCT6A	3	ALQFLEEVK|None; IITEGFEAAK|None; GIDPFSLDALSK|None	sp|P40227|TCPZ_HUMAN T-complex protein 1 subunit zeta OS=Homo sapiens GN=CCT6A PE=1 SV=3	sp|P40227|TCPZ_HUMAN T-complex protein 1 subunit zeta OS=Homo sapiens GN=CCT6A PE=1 SV=3	908
VCL	3	DPSASPGDAGEQAIR|None; ALASQLQDSLK|None; ILGAVAK|None	sp|P18206|VINC_HUMAN Vinculin OS=Homo sapiens GN=VCL PE=1 SV=4; sp|P18206|VINC_HUMAN Vinculin OS=Homo sapiens GN=VCL PE=1 SV=4; tr|Q5JQ13|Q5JQ13_HUMAN Vinculin (Fragment) OS=Homo sapiens GN=VCL PE=1 SV=1	sp|P18206|VINC_HUMAN Vinculin OS=Homo sapiens GN=VCL PE=1 SV=4; sp|P18206|VINC_HUMAN Vinculin OS=Homo sapiens GN=VCL PE=1 SV=4; tr|Q5JQ13|Q5JQ13_HUMAN Vinculin (Fragment) OS=Homo sapiens GN=VCL PE=1 SV=1	7414
TPI1	3	QSLGELIGTLNAAK|None; HVFGESDELIGQK|None; FFVGGNWK|None	sp|P60174|TPIS_HUMAN Triosephosphate isomerase OS=Homo sapiens GN=TPI1 PE=1 SV=3; sp|P60174|TPIS_HUMAN Triosephosphate isomerase OS=Homo sapiens GN=TPI1 PE=1 SV=3; tr|U3KPS5|U3KPS5_HUMAN Triosephosphate isomerase (Fragment) OS=Homo sapiens GN=TPI1 PE=1 SV=8; tr|U3KPZ0|U3KPZ0_HUMAN Triosephosphate isomerase (Fragment) OS=Homo sapiens GN=TPI1 PE=1 SV=1; tr|U3KQF3|U3KQF3_HUMAN Triosephosphate isomer…	sp|P60174|TPIS_HUMAN Triosephosphate isomerase OS=Homo sapiens GN=TPI1 PE=1 SV=3; sp|P60174|TPIS_HUMAN Triosephosphate isomerase OS=Homo sapiens GN=TPI1 PE=1 SV=3; tr|U3KPS5|U3KPS5_HUMAN Triosephosphate isomerase (Fragment) OS=Homo sapiens GN=TPI1 PE=1 SV=8; tr|U3KPZ0|U3KPZ0_HUMAN Triosephosphate isomerase (Fragment) OS=Homo sapiens GN=TPI1 PE=1 SV=1; tr|U3KQF3|U3KQF3_HUMAN Triosephosphate isomer…	7167
TRIM28	3	IVAERPGTNSTGPAPMAPPR|M16: Oxidation; IVAERPGTNSTGPAPMAPPR|None; DHQYQFLEDAVR|None	sp|Q13263|TIF1B_HUMAN Transcription intermediary factor 1-beta OS=Homo sapiens GN=TRIM28 PE=1 SV=5; tr|M0R0K9|M0R0K9_HUMAN Transcription intermediary factor 1-beta (Fragment) OS=Homo sapiens GN=TRIM28 PE=1 SV=1; sp|Q13263|TIF1B_HUMAN Transcription intermediary factor 1-beta OS=Homo sapiens GN=TRIM28 PE=1 SV=5; tr|M0R2I3|M0R2I3_HUMAN Transcription intermediary factor 1-beta (Fragment) OS=Homo sapi…	sp|Q13263|TIF1B_HUMAN Transcription intermediary factor 1-beta OS=Homo sapiens GN=TRIM28 PE=1 SV=5; tr|M0R0K9|M0R0K9_HUMAN Transcription intermediary factor 1-beta (Fragment) OS=Homo sapiens GN=TRIM28 PE=1 SV=1; sp|Q13263|TIF1B_HUMAN Transcription intermediary factor 1-beta OS=Homo sapiens GN=TRIM28 PE=1 SV=5; tr|M0R2I3|M0R2I3_HUMAN Transcription intermediary factor 1-beta (Fragment) OS=Homo sapi…	10155
RPL15	3	VLNSYWVGEDSTYK|None; QGYVIYR|None; NPDTQWITKPVHK|None	tr|E7ENU7|E7ENU7_HUMAN Ribosomal protein L15 (Fragment) OS=Homo sapiens GN=RPL15 PE=1 SV=1; sp|P61313|RL15_HUMAN 60S ribosomal protein L15 OS=Homo sapiens GN=RPL15 PE=1 SV=2; tr|E7EQV9|E7EQV9_HUMAN Ribosomal protein L15 (Fragment) OS=Homo sapiens GN=RPL15 PE=1 SV=1; tr|E7EX53|E7EX53_HUMAN Ribosomal protein L15 (Fragment) OS=Homo sapiens GN=RPL15 PE=1 SV=1; tr|E7ENU7|E7ENU7_HUMAN Ribosomal protein…	tr|E7ENU7|E7ENU7_HUMAN Ribosomal protein L15 (Fragment) OS=Homo sapiens GN=RPL15 PE=1 SV=1; sp|P61313|RL15_HUMAN 60S ribosomal protein L15 OS=Homo sapiens GN=RPL15 PE=1 SV=2; tr|E7EQV9|E7EQV9_HUMAN Ribosomal protein L15 (Fragment) OS=Homo sapiens GN=RPL15 PE=1 SV=1; tr|E7EX53|E7EX53_HUMAN Ribosomal protein L15 (Fragment) OS=Homo sapiens GN=RPL15 PE=1 SV=1; tr|E7ENU7|E7ENU7_HUMAN Ribosomal protein…	6138
NKAP	3	TKAEEPSDLIGPEAPK|None; NGLTHQLGGLSQGSR|None; AEEPSDLIGPEAPK|None	sp|Q8N5F7|NKAP_HUMAN NF-kappa-B-activating protein OS=Homo sapiens GN=NKAP PE=1 SV=1	sp|Q8N5F7|NKAP_HUMAN NF-kappa-B-activating protein OS=Homo sapiens GN=NKAP PE=1 SV=1	79576
C7orf55-LUC7L2; LUC7L2	3	LAETQEEISAEVAAK|None; VEQLGAEGNVEESQK|None; MDLGECLK|None	tr|A0A0A6YYJ8|A0A0A6YYJ8_HUMAN Putative RNA-binding protein Luc7-like 2 OS=Homo sapiens GN=LUC7L2 PE=4 SV=1; sp|Q9Y383|LC7L2_HUMAN Putative RNA-binding protein Luc7-like 2 OS=Homo sapiens GN=LUC7L2 PE=1 SV=2	tr|A0A0A6YYJ8|A0A0A6YYJ8_HUMAN Putative RNA-binding protein Luc7-like 2 OS=Homo sapiens GN=LUC7L2 PE=4 SV=1; sp|Q9Y383|LC7L2_HUMAN Putative RNA-binding protein Luc7-like 2 OS=Homo sapiens GN=LUC7L2 PE=1 SV=2	51631; 100996928
AHNAK	3	VDINAPDVDVR|None; VDVDVPDVNIEGPDAK|None; GEGPDVDVNLPK|None	sp|Q09666|AHNK_HUMAN Neuroblast differentiation-associated protein AHNAK OS=Homo sapiens GN=AHNAK PE=1 SV=2	sp|Q09666|AHNK_HUMAN Neuroblast differentiation-associated protein AHNAK OS=Homo sapiens GN=AHNAK PE=1 SV=2	79026
SFPQ	3	FAQHGTFEYEYSQR|None; FATHAAALSVR|None; YGEPGEVFINK|None	sp|P23246|SFPQ_HUMAN Splicing factor, proline- and glutamine-rich OS=Homo sapiens GN=SFPQ PE=1 SV=2; tr|H0Y9K7|H0Y9K7_HUMAN Splicing factor, proline- and glutamine-rich (Fragment) OS=Homo sapiens GN=SFPQ PE=1 SV=1; sp|P23246|SFPQ_HUMAN Splicing factor, proline- and glutamine-rich OS=Homo sapiens GN=SFPQ PE=1 SV=2	sp|P23246|SFPQ_HUMAN Splicing factor, proline- and glutamine-rich OS=Homo sapiens GN=SFPQ PE=1 SV=2; tr|H0Y9K7|H0Y9K7_HUMAN Splicing factor, proline- and glutamine-rich (Fragment) OS=Homo sapiens GN=SFPQ PE=1 SV=1; sp|P23246|SFPQ_HUMAN Splicing factor, proline- and glutamine-rich OS=Homo sapiens GN=SFPQ PE=1 SV=2	6421
UBE2M	3	GGYIGSTYFER|None; DINELNLPK|None; LVICPDEGFYK|None	sp|P61081|UBC12_HUMAN NEDD8-conjugating enzyme Ubc12 OS=Homo sapiens GN=UBE2M PE=1 SV=1; sp|P61081|UBC12_HUMAN NEDD8-conjugating enzyme Ubc12 OS=Homo sapiens GN=UBE2M PE=1 SV=1; tr|M0QYI6|M0QYI6_HUMAN NEDD8-conjugating enzyme Ubc12 (Fragment) OS=Homo sapiens GN=UBE2M PE=1 SV=1	sp|P61081|UBC12_HUMAN NEDD8-conjugating enzyme Ubc12 OS=Homo sapiens GN=UBE2M PE=1 SV=1; sp|P61081|UBC12_HUMAN NEDD8-conjugating enzyme Ubc12 OS=Homo sapiens GN=UBE2M PE=1 SV=1; tr|M0QYI6|M0QYI6_HUMAN NEDD8-conjugating enzyme Ubc12 (Fragment) OS=Homo sapiens GN=UBE2M PE=1 SV=1	9040
RPS3	3	DEILPTTPISEQK|None; LLGGLAVR|None; FVADGIFK|None	tr|E9PL09|E9PL09_HUMAN 40S ribosomal protein S3 OS=Homo sapiens GN=RPS3 PE=1 SV=1; sp|P23396|RS3_HUMAN 40S ribosomal protein S3 OS=Homo sapiens GN=RPS3 PE=1 SV=2; tr|F2Z2S8|F2Z2S8_HUMAN 40S ribosomal protein S3 OS=Homo sapiens GN=RPS3 PE=1 SV=1; tr|H0YCJ7|H0YCJ7_HUMAN 40S ribosomal protein S3 (Fragment) OS=Homo sapiens GN=RPS3 PE=1 SV=1; tr|H0YF32|H0YF32_HUMAN 40S ribosomal protein S3 (Fragment) …	tr|E9PL09|E9PL09_HUMAN 40S ribosomal protein S3 OS=Homo sapiens GN=RPS3 PE=1 SV=1; sp|P23396|RS3_HUMAN 40S ribosomal protein S3 OS=Homo sapiens GN=RPS3 PE=1 SV=2; tr|F2Z2S8|F2Z2S8_HUMAN 40S ribosomal protein S3 OS=Homo sapiens GN=RPS3 PE=1 SV=1; tr|H0YCJ7|H0YCJ7_HUMAN 40S ribosomal protein S3 (Fragment) OS=Homo sapiens GN=RPS3 PE=1 SV=1; tr|H0YF32|H0YF32_HUMAN 40S ribosomal protein S3 (Fragment) …	6188
DSG1	3	YVMGNNPADLLAVDSR|M3: Oxidation; VGDFVATDLDTGRPSTTVR|None; ALNSMGQDLERPLELR|M5: Oxidation	sp|Q02413|DSG1_HUMAN Desmoglein-1 OS=Homo sapiens GN=DSG1 PE=1 SV=2	sp|Q02413|DSG1_HUMAN Desmoglein-1 OS=Homo sapiens GN=DSG1 PE=1 SV=2	1828
MAP4	3	QPAPTTIGGLNK|None; TTTLSGTAPAAGVVPSR|None; DGVLTLANNVTPAK|None	tr|E7EVA0|E7EVA0_HUMAN Microtubule-associated protein OS=Homo sapiens GN=MAP4 PE=1 SV=1; sp|P27816|MAP4_HUMAN Microtubule-associated protein 4 OS=Homo sapiens GN=MAP4 PE=1 SV=3; tr|B5MEG9|B5MEG9_HUMAN Microtubule-associated protein 4 (Fragment) OS=Homo sapiens GN=MAP4 PE=1 SV=9; tr|H7C4C5|H7C4C5_HUMAN Microtubule-associated protein (Fragment) OS=Homo sapiens GN=MAP4 PE=1 SV=1; tr|E7EVA0|E7EVA0_HU…	tr|E7EVA0|E7EVA0_HUMAN Microtubule-associated protein OS=Homo sapiens GN=MAP4 PE=1 SV=1; sp|P27816|MAP4_HUMAN Microtubule-associated protein 4 OS=Homo sapiens GN=MAP4 PE=1 SV=3; tr|B5MEG9|B5MEG9_HUMAN Microtubule-associated protein 4 (Fragment) OS=Homo sapiens GN=MAP4 PE=1 SV=9; tr|H7C4C5|H7C4C5_HUMAN Microtubule-associated protein (Fragment) OS=Homo sapiens GN=MAP4 PE=1 SV=1; tr|E7EVA0|E7EVA0_HU…	4134
ANXA2	3	LSLEGDHSTPPSAYGSVK|None; QDIAFAYQR|None; RAEDGSVIDYELIDQDAR|None	tr|H0YMD0|H0YMD0_HUMAN Annexin (Fragment) OS=Homo sapiens GN=ANXA2 PE=1 SV=1; sp|A6NMY6|AXA2L_HUMAN Putative annexin A2-like protein OS=Homo sapiens GN=ANXA2P2 PE=5 SV=2; sp|P07355|ANXA2_HUMAN Annexin A2 OS=Homo sapiens GN=ANXA2 PE=1 SV=2; tr|H0YKL9|H0YKL9_HUMAN Annexin (Fragment) OS=Homo sapiens GN=ANXA2 PE=1 SV=1; tr|H0YKN4|H0YKN4_HUMAN Annexin A2 OS=Homo sapiens GN=ANXA2 PE=1 SV=1; tr|H0YKS4|H…	tr|H0YMD0|H0YMD0_HUMAN Annexin (Fragment) OS=Homo sapiens GN=ANXA2 PE=1 SV=1; sp|A6NMY6|AXA2L_HUMAN Putative annexin A2-like protein OS=Homo sapiens GN=ANXA2P2 PE=5 SV=2; sp|P07355|ANXA2_HUMAN Annexin A2 OS=Homo sapiens GN=ANXA2 PE=1 SV=2; tr|H0YKL9|H0YKL9_HUMAN Annexin (Fragment) OS=Homo sapiens GN=ANXA2 PE=1 SV=1; tr|H0YKN4|H0YKN4_HUMAN Annexin A2 OS=Homo sapiens GN=ANXA2 PE=1 SV=1; tr|H0YKS4|H…	302
SRRM1	3	VNLEVIKPWITK|None; KETESEAEDNLDDLEK|None; VPKPEPIPEPK|None	sp|Q8IYB3|SRRM1_HUMAN Serine/arginine repetitive matrix protein 1 OS=Homo sapiens GN=SRRM1 PE=1 SV=2; tr|A9Z1X7|A9Z1X7_HUMAN Serine/arginine repetitive matrix protein 1 OS=Homo sapiens GN=SRRM1 PE=1 SV=1; sp|Q8IYB3|SRRM1_HUMAN Serine/arginine repetitive matrix protein 1 OS=Homo sapiens GN=SRRM1 PE=1 SV=2; tr|A9Z1X7|A9Z1X7_HUMAN Serine/arginine repetitive matrix protein 1 OS=Homo sapiens GN=SRRM1 …	sp|Q8IYB3|SRRM1_HUMAN Serine/arginine repetitive matrix protein 1 OS=Homo sapiens GN=SRRM1 PE=1 SV=2; tr|A9Z1X7|A9Z1X7_HUMAN Serine/arginine repetitive matrix protein 1 OS=Homo sapiens GN=SRRM1 PE=1 SV=1; sp|Q8IYB3|SRRM1_HUMAN Serine/arginine repetitive matrix protein 1 OS=Homo sapiens GN=SRRM1 PE=1 SV=2; tr|A9Z1X7|A9Z1X7_HUMAN Serine/arginine repetitive matrix protein 1 OS=Homo sapiens GN=SRRM1 …	10250
C1orf35	3	LLGLGSASGSVGR|None; EALLAALGYK|None; GGQDQFNWEDVK|None	sp|Q9BU76|MMTA2_HUMAN Multiple myeloma tumor-associated protein 2 OS=Homo sapiens GN=MMTAG2 PE=1 SV=1	sp|Q9BU76|MMTA2_HUMAN Multiple myeloma tumor-associated protein 2 OS=Homo sapiens GN=MMTAG2 PE=1 SV=1	79169
EIF4G1	3	ITKPGSIDSNNQLFAPGGR|None; EAVGDLLDAFK|None; VPTTEKPTVTVNFR|None	tr|E7EUU4|E7EUU4_HUMAN Eukaryotic translation initiation factor 4 gamma 1 OS=Homo sapiens GN=EIF4G1 PE=1 SV=1; sp|Q04637|IF4G1_HUMAN Eukaryotic translation initiation factor 4 gamma 1 OS=Homo sapiens GN=EIF4G1 PE=1 SV=4; tr|E7EX73|E7EX73_HUMAN Eukaryotic translation initiation factor 4 gamma 1 OS=Homo sapiens GN=EIF4G1 PE=1 SV=1; tr|E9PGM1|E9PGM1_HUMAN Eukaryotic translation initiation factor 4 g…	tr|E7EUU4|E7EUU4_HUMAN Eukaryotic translation initiation factor 4 gamma 1 OS=Homo sapiens GN=EIF4G1 PE=1 SV=1; sp|Q04637|IF4G1_HUMAN Eukaryotic translation initiation factor 4 gamma 1 OS=Homo sapiens GN=EIF4G1 PE=1 SV=4; tr|E7EX73|E7EX73_HUMAN Eukaryotic translation initiation factor 4 gamma 1 OS=Homo sapiens GN=EIF4G1 PE=1 SV=1; tr|E9PGM1|E9PGM1_HUMAN Eukaryotic translation initiation factor 4 g…	1981
RPL7	3	SVNELIYK|None; TTHFVEGGDAGNREDQINR|None; EVPAVPETLK|None	sp|P18124|RL7_HUMAN 60S ribosomal protein L7 OS=Homo sapiens GN=RPL7 PE=1 SV=1; sp|P18124|RL7_HUMAN 60S ribosomal protein L7 OS=Homo sapiens GN=RPL7 PE=1 SV=1; tr|A8MUD9|A8MUD9_HUMAN 60S ribosomal protein L7 OS=Homo sapiens GN=RPL7 PE=1 SV=1	sp|P18124|RL7_HUMAN 60S ribosomal protein L7 OS=Homo sapiens GN=RPL7 PE=1 SV=1; sp|P18124|RL7_HUMAN 60S ribosomal protein L7 OS=Homo sapiens GN=RPL7 PE=1 SV=1; tr|A8MUD9|A8MUD9_HUMAN 60S ribosomal protein L7 OS=Homo sapiens GN=RPL7 PE=1 SV=1	6129
MACF1	3	TEQSVALLEQK|None; ITGQLESLESR|None; VDEIDAAIQR|None	tr|H0Y390|H0Y390_HUMAN Microtubule-actin cross-linking factor 1, isoforms 1/2/3/5 (Fragment) OS=Homo sapiens GN=MACF1 PE=1 SV=1; sp|Q9UPN3|MACF1_HUMAN Microtubule-actin cross-linking factor 1, isoforms 1/2/3/5 OS=Homo sapiens GN=MACF1 PE=1 SV=4; tr|H0YD69|H0YD69_HUMAN Microtubule-actin cross-linking factor 1, isoforms 1/2/3/5 (Fragment) OS=Homo sapiens GN=MACF1 PE=1 SV=2; tr|H3BPE1|H3BPE1_HUMAN M…	tr|H0Y390|H0Y390_HUMAN Microtubule-actin cross-linking factor 1, isoforms 1/2/3/5 (Fragment) OS=Homo sapiens GN=MACF1 PE=1 SV=1; sp|Q9UPN3|MACF1_HUMAN Microtubule-actin cross-linking factor 1, isoforms 1/2/3/5 OS=Homo sapiens GN=MACF1 PE=1 SV=4; tr|H0YD69|H0YD69_HUMAN Microtubule-actin cross-linking factor 1, isoforms 1/2/3/5 (Fragment) OS=Homo sapiens GN=MACF1 PE=1 SV=2; tr|H3BPE1|H3BPE1_HUMAN M…	23499
PRPF38B	3	TYHEVVDEIYFK|None; VTHVEPWEK|None; VQLYELK|None	sp|Q5VTL8|PR38B_HUMAN Pre-mRNA-splicing factor 38B OS=Homo sapiens GN=PRPF38B PE=1 SV=1	sp|Q5VTL8|PR38B_HUMAN Pre-mRNA-splicing factor 38B OS=Homo sapiens GN=PRPF38B PE=1 SV=1	55119
LDHB	3	MVVESAYEVIK|M1: Oxidation; FIIPQIVK|None; LIAPVAEEEATVPNNK|None	sp|P07195|LDHB_HUMAN L-lactate dehydrogenase B chain OS=Homo sapiens GN=LDHB PE=1 SV=2; sp|P07195|LDHB_HUMAN L-lactate dehydrogenase B chain OS=Homo sapiens GN=LDHB PE=1 SV=2; tr|A8MW50|A8MW50_HUMAN L-lactate dehydrogenase (Fragment) OS=Homo sapiens GN=LDHB PE=1 SV=1; tr|C9J7H8|C9J7H8_HUMAN L-lactate dehydrogenase B chain (Fragment) OS=Homo sapiens GN=LDHB PE=1 SV=8; tr|F5H793|F5H793_HUMAN L-lact…	sp|P07195|LDHB_HUMAN L-lactate dehydrogenase B chain OS=Homo sapiens GN=LDHB PE=1 SV=2; sp|P07195|LDHB_HUMAN L-lactate dehydrogenase B chain OS=Homo sapiens GN=LDHB PE=1 SV=2; tr|A8MW50|A8MW50_HUMAN L-lactate dehydrogenase (Fragment) OS=Homo sapiens GN=LDHB PE=1 SV=1; tr|C9J7H8|C9J7H8_HUMAN L-lactate dehydrogenase B chain (Fragment) OS=Homo sapiens GN=LDHB PE=1 SV=8; tr|F5H793|F5H793_HUMAN L-lact…	3945
HSPA5	2	NQLTSNPENTVFDAK|None; IINEPTAAAIAYGLDKR|None	sp|P11021|GRP78_HUMAN 78 kDa glucose-regulated protein OS=Homo sapiens GN=HSPA5 PE=1 SV=2	sp|P11021|GRP78_HUMAN 78 kDa glucose-regulated protein OS=Homo sapiens GN=HSPA5 PE=1 SV=2	3309
EIF4A1; EIF4A2	2	GYDVIAQAQSGTGK|None; VLITTDLLAR|None	sp|P60842|IF4A1_HUMAN Eukaryotic initiation factor 4A-I OS=Homo sapiens GN=EIF4A1 PE=1 SV=1; sp|Q14240|IF4A2_HUMAN Eukaryotic initiation factor 4A-II OS=Homo sapiens GN=EIF4A2 PE=1 SV=2; tr|E7EMV8|E7EMV8_HUMAN Eukaryotic initiation factor 4A-II (Fragment) OS=Homo sapiens GN=EIF4A2 PE=1 SV=1; tr|E7EQG2|E7EQG2_HUMAN Eukaryotic initiation factor 4A-II OS=Homo sapiens GN=EIF4A2 PE=1 SV=1; tr|J3KS25|J…	sp|P60842|IF4A1_HUMAN Eukaryotic initiation factor 4A-I OS=Homo sapiens GN=EIF4A1 PE=1 SV=1; sp|Q14240|IF4A2_HUMAN Eukaryotic initiation factor 4A-II OS=Homo sapiens GN=EIF4A2 PE=1 SV=2; tr|E7EMV8|E7EMV8_HUMAN Eukaryotic initiation factor 4A-II (Fragment) OS=Homo sapiens GN=EIF4A2 PE=1 SV=1; tr|E7EQG2|E7EQG2_HUMAN Eukaryotic initiation factor 4A-II OS=Homo sapiens GN=EIF4A2 PE=1 SV=1; tr|J3KS25|J…	1974; 1973
CCT4	2	GDVTITNDGATILK|None; GIHPTIISESFQK|None	sp|P50991|TCPD_HUMAN T-complex protein 1 subunit delta OS=Homo sapiens GN=CCT4 PE=1 SV=4	sp|P50991|TCPD_HUMAN T-complex protein 1 subunit delta OS=Homo sapiens GN=CCT4 PE=1 SV=4	10575
PAICS	2	NFEWVAER|None; IATGSFLK|None	tr|D6RF62|D6RF62_HUMAN Multifunctional protein ADE2 OS=Homo sapiens GN=PAICS PE=1 SV=1; sp|P22234|PUR6_HUMAN Multifunctional protein ADE2 OS=Homo sapiens GN=PAICS PE=1 SV=3; tr|E9PBS1|E9PBS1_HUMAN Multifunctional protein ADE2 (Fragment) OS=Homo sapiens GN=PAICS PE=1 SV=1	tr|D6RF62|D6RF62_HUMAN Multifunctional protein ADE2 OS=Homo sapiens GN=PAICS PE=1 SV=1; sp|P22234|PUR6_HUMAN Multifunctional protein ADE2 OS=Homo sapiens GN=PAICS PE=1 SV=3; tr|E9PBS1|E9PBS1_HUMAN Multifunctional protein ADE2 (Fragment) OS=Homo sapiens GN=PAICS PE=1 SV=1	10606
KRT16	2	APSTYGGGLSVSSR|None; QTVEADVNGLRR|None	sp|P08779|K1C16_HUMAN Keratin, type I cytoskeletal 16 OS=Homo sapiens GN=KRT16 PE=1 SV=4	sp|P08779|K1C16_HUMAN Keratin, type I cytoskeletal 16 OS=Homo sapiens GN=KRT16 PE=1 SV=4	3868
KRT14	2	APSTYGGGLSVSSSR|None; GQVGGDVNVEMDAAPGVDLSR|M11: Oxidation	sp|P02533|K1C14_HUMAN Keratin, type I cytoskeletal 14 OS=Homo sapiens GN=KRT14 PE=1 SV=4	sp|P02533|K1C14_HUMAN Keratin, type I cytoskeletal 14 OS=Homo sapiens GN=KRT14 PE=1 SV=4	3861
FLNB	2	SPFEVSVDK|None; IGNLQTDLSDGLR|None	sp|O75369|FLNB_HUMAN Filamin-B OS=Homo sapiens GN=FLNB PE=1 SV=2; sp|O75369|FLNB_HUMAN Filamin-B OS=Homo sapiens GN=FLNB PE=1 SV=2; tr|E7EN95|E7EN95_HUMAN Filamin-B OS=Homo sapiens GN=FLNB PE=1 SV=1	sp|O75369|FLNB_HUMAN Filamin-B OS=Homo sapiens GN=FLNB PE=1 SV=2; sp|O75369|FLNB_HUMAN Filamin-B OS=Homo sapiens GN=FLNB PE=1 SV=2; tr|E7EN95|E7EN95_HUMAN Filamin-B OS=Homo sapiens GN=FLNB PE=1 SV=1	2317
EIF4A1	2	KGVAINMVTEEDKR|None; ATQALVLAPTR|None	sp|P60842|IF4A1_HUMAN Eukaryotic initiation factor 4A-I OS=Homo sapiens GN=EIF4A1 PE=1 SV=1; sp|P60842|IF4A1_HUMAN Eukaryotic initiation factor 4A-I OS=Homo sapiens GN=EIF4A1 PE=1 SV=1; tr|J3KS25|J3KS25_HUMAN Eukaryotic initiation factor 4A-I (Fragment) OS=Homo sapiens GN=EIF4A1 PE=1 SV=8; tr|J3KT12|J3KT12_HUMAN Eukaryotic initiation factor 4A-I OS=Homo sapiens GN=EIF4A1 PE=1 SV=1; tr|J3KTB5|J3KT…	sp|P60842|IF4A1_HUMAN Eukaryotic initiation factor 4A-I OS=Homo sapiens GN=EIF4A1 PE=1 SV=1; sp|P60842|IF4A1_HUMAN Eukaryotic initiation factor 4A-I OS=Homo sapiens GN=EIF4A1 PE=1 SV=1; tr|J3KS25|J3KS25_HUMAN Eukaryotic initiation factor 4A-I (Fragment) OS=Homo sapiens GN=EIF4A1 PE=1 SV=8; tr|J3KT12|J3KT12_HUMAN Eukaryotic initiation factor 4A-I OS=Homo sapiens GN=EIF4A1 PE=1 SV=1; tr|J3KTB5|J3KT…	1973
DCD	2	DAVEDLESVGK|None; LGKDAVEDLESVGK|None	sp|P81605|DCD_HUMAN Dermcidin OS=Homo sapiens GN=DCD PE=1 SV=2	sp|P81605|DCD_HUMAN Dermcidin OS=Homo sapiens GN=DCD PE=1 SV=2	117159
HSPE1	2	VLLPEYGGTK|None; VVLDDKDYFLFR|None	sp|P61604|CH10_HUMAN 10 kDa heat shock protein, mitochondrial OS=Homo sapiens GN=HSPE1 PE=1 SV=2; tr|B8ZZ54|B8ZZ54_HUMAN 10 kDa heat shock protein, mitochondrial OS=Homo sapiens GN=HSPE1 PE=1 SV=1; sp|P61604|CH10_HUMAN 10 kDa heat shock protein, mitochondrial OS=Homo sapiens GN=HSPE1 PE=1 SV=2; tr|B8ZZ54|B8ZZ54_HUMAN 10 kDa heat shock protein, mitochondrial OS=Homo sapiens GN=HSPE1 PE=1 SV=1; tr|…	sp|P61604|CH10_HUMAN 10 kDa heat shock protein, mitochondrial OS=Homo sapiens GN=HSPE1 PE=1 SV=2; tr|B8ZZ54|B8ZZ54_HUMAN 10 kDa heat shock protein, mitochondrial OS=Homo sapiens GN=HSPE1 PE=1 SV=1; sp|P61604|CH10_HUMAN 10 kDa heat shock protein, mitochondrial OS=Homo sapiens GN=HSPE1 PE=1 SV=2; tr|B8ZZ54|B8ZZ54_HUMAN 10 kDa heat shock protein, mitochondrial OS=Homo sapiens GN=HSPE1 PE=1 SV=1; tr|…	3336
SF3B1	2	LSSWDQAETPGHTPSLR|None; WDQTADQTPGATPK|None	sp|O75533|SF3B1_HUMAN Splicing factor 3B subunit 1 OS=Homo sapiens GN=SF3B1 PE=1 SV=3	sp|O75533|SF3B1_HUMAN Splicing factor 3B subunit 1 OS=Homo sapiens GN=SF3B1 PE=1 SV=3	23451
PNN	2	LTEVPVEPVLTVHPESK|None; HVIADQEVMETNR|None	sp|Q9H307|PININ_HUMAN Pinin OS=Homo sapiens GN=PNN PE=1 SV=4	sp|Q9H307|PININ_HUMAN Pinin OS=Homo sapiens GN=PNN PE=1 SV=4	5411
HUWE1	2	TLTSIVHLER|None; IVNQPSSLFGSK|None	sp|Q7Z6Z7|HUWE1_HUMAN E3 ubiquitin-protein ligase HUWE1 OS=Homo sapiens GN=HUWE1 PE=1 SV=3	sp|Q7Z6Z7|HUWE1_HUMAN E3 ubiquitin-protein ligase HUWE1 OS=Homo sapiens GN=HUWE1 PE=1 SV=3	10075
RPL22	2	AGNLGGGVVTIER|None; ITVTSEVPFSK|None	tr|K7EJT5|K7EJT5_HUMAN 60S ribosomal protein L22 (Fragment) OS=Homo sapiens GN=RPL22 PE=1 SV=1; sp|P35268|RL22_HUMAN 60S ribosomal protein L22 OS=Homo sapiens GN=RPL22 PE=1 SV=2; tr|K7EKS7|K7EKS7_HUMAN 60S ribosomal protein L22 OS=Homo sapiens GN=RPL22 PE=1 SV=1; tr|K7ELC4|K7ELC4_HUMAN 60S ribosomal protein L22 (Fragment) OS=Homo sapiens GN=RPL22 PE=1 SV=1; tr|K7EMH1|K7EMH1_HUMAN 60S ribosomal pr…	tr|K7EJT5|K7EJT5_HUMAN 60S ribosomal protein L22 (Fragment) OS=Homo sapiens GN=RPL22 PE=1 SV=1; sp|P35268|RL22_HUMAN 60S ribosomal protein L22 OS=Homo sapiens GN=RPL22 PE=1 SV=2; tr|K7EKS7|K7EKS7_HUMAN 60S ribosomal protein L22 OS=Homo sapiens GN=RPL22 PE=1 SV=1; tr|K7ELC4|K7ELC4_HUMAN 60S ribosomal protein L22 (Fragment) OS=Homo sapiens GN=RPL22 PE=1 SV=1; tr|K7EMH1|K7EMH1_HUMAN 60S ribosomal pr…	6146
RAN	2	NLQYYDISAK|None; FNVWDTAGQEK|None	tr|J3KQE5|J3KQE5_HUMAN GTP-binding nuclear protein Ran (Fragment) OS=Homo sapiens GN=RAN PE=1 SV=1; sp|P62826|RAN_HUMAN GTP-binding nuclear protein Ran OS=Homo sapiens GN=RAN PE=1 SV=3; tr|B4DV51|B4DV51_HUMAN GTP-binding nuclear protein Ran OS=Homo sapiens GN=RAN PE=1 SV=1; tr|B5MDF5|B5MDF5_HUMAN GTP-binding nuclear protein Ran OS=Homo sapiens GN=RAN PE=1 SV=1; tr|F5H018|F5H018_HUMAN GTP-binding …	tr|J3KQE5|J3KQE5_HUMAN GTP-binding nuclear protein Ran (Fragment) OS=Homo sapiens GN=RAN PE=1 SV=1; sp|P62826|RAN_HUMAN GTP-binding nuclear protein Ran OS=Homo sapiens GN=RAN PE=1 SV=3; tr|B4DV51|B4DV51_HUMAN GTP-binding nuclear protein Ran OS=Homo sapiens GN=RAN PE=1 SV=1; tr|B5MDF5|B5MDF5_HUMAN GTP-binding nuclear protein Ran OS=Homo sapiens GN=RAN PE=1 SV=1; tr|F5H018|F5H018_HUMAN GTP-binding …	5901
SET; SETSIP	2	VEVTEFEDIK|None; EFHLNESGDPSSK|None	tr|A0A0C4DFV9|A0A0C4DFV9_HUMAN Protein SET OS=Homo sapiens GN=SET PE=1 SV=1; sp|P0DME0|SETLP_HUMAN Protein SETSIP OS=Homo sapiens GN=SETSIP PE=1 SV=1; sp|Q01105|SET_HUMAN Protein SET OS=Homo sapiens GN=SET PE=1 SV=3; tr|A0A087X027|A0A087X027_HUMAN Protein SETSIP OS=Homo sapiens GN=SETSIP PE=3 SV=1	tr|A0A0C4DFV9|A0A0C4DFV9_HUMAN Protein SET OS=Homo sapiens GN=SET PE=1 SV=1; sp|P0DME0|SETLP_HUMAN Protein SETSIP OS=Homo sapiens GN=SETSIP PE=1 SV=1; sp|Q01105|SET_HUMAN Protein SET OS=Homo sapiens GN=SET PE=1 SV=3; tr|A0A087X027|A0A087X027_HUMAN Protein SETSIP OS=Homo sapiens GN=SETSIP PE=3 SV=1	6418; 646817
TPR	2	LDELQASDVSVK|None; SQEQILEILR|None	sp|P12270|TPR_HUMAN Nucleoprotein TPR OS=Homo sapiens GN=TPR PE=1 SV=3	sp|P12270|TPR_HUMAN Nucleoprotein TPR OS=Homo sapiens GN=TPR PE=1 SV=3	7175
FUBP1	2	IGGDAGTSLNSNDYGYGGQK|None; IGGNEGIDVPIPR|None	tr|E9PEB5|E9PEB5_HUMAN Far upstream element-binding protein 1 OS=Homo sapiens GN=FUBP1 PE=1 SV=1; sp|Q96AE4|FUBP1_HUMAN Far upstream element-binding protein 1 OS=Homo sapiens GN=FUBP1 PE=1 SV=3; tr|E9PEB5|E9PEB5_HUMAN Far upstream element-binding protein 1 OS=Homo sapiens GN=FUBP1 PE=1 SV=1; sp|Q96AE4|FUBP1_HUMAN Far upstream element-binding protein 1 OS=Homo sapiens GN=FUBP1 PE=1 SV=3; tr|C9JSZ1…	tr|E9PEB5|E9PEB5_HUMAN Far upstream element-binding protein 1 OS=Homo sapiens GN=FUBP1 PE=1 SV=1; sp|Q96AE4|FUBP1_HUMAN Far upstream element-binding protein 1 OS=Homo sapiens GN=FUBP1 PE=1 SV=3; tr|E9PEB5|E9PEB5_HUMAN Far upstream element-binding protein 1 OS=Homo sapiens GN=FUBP1 PE=1 SV=1; sp|Q96AE4|FUBP1_HUMAN Far upstream element-binding protein 1 OS=Homo sapiens GN=FUBP1 PE=1 SV=3; tr|C9JSZ1…	8880
TUBB; TUBB2A; TUBB2B; TUBB4B	2	EVDEQMLNVQNK|M6: Oxidation; EVDEQMLNVQNK|None	tr|Q5JP53|Q5JP53_HUMAN Tubulin beta chain OS=Homo sapiens GN=TUBB PE=1 SV=1; sp|P07437|TBB5_HUMAN Tubulin beta chain OS=Homo sapiens GN=TUBB PE=1 SV=2; sp|P68371|TBB4B_HUMAN Tubulin beta-4B chain OS=Homo sapiens GN=TUBB4B PE=1 SV=1; sp|Q13885|TBB2A_HUMAN Tubulin beta-2A chain OS=Homo sapiens GN=TUBB2A PE=1 SV=1; sp|Q9BVA1|TBB2B_HUMAN Tubulin beta-2B chain OS=Homo sapiens GN=TUBB2B PE=1 SV=1; tr|Q…	tr|Q5JP53|Q5JP53_HUMAN Tubulin beta chain OS=Homo sapiens GN=TUBB PE=1 SV=1; sp|P07437|TBB5_HUMAN Tubulin beta chain OS=Homo sapiens GN=TUBB PE=1 SV=2; sp|P68371|TBB4B_HUMAN Tubulin beta-4B chain OS=Homo sapiens GN=TUBB4B PE=1 SV=1; sp|Q13885|TBB2A_HUMAN Tubulin beta-2A chain OS=Homo sapiens GN=TUBB2A PE=1 SV=1; sp|Q9BVA1|TBB2B_HUMAN Tubulin beta-2B chain OS=Homo sapiens GN=TUBB2B PE=1 SV=1; tr|Q…	7280; 10383; 203068; 347733
RPLP2	2	NIEDVIAQGIGK|None; ILDSVGIEADDDRLNK|None	sp|P05387|RLA2_HUMAN 60S acidic ribosomal protein P2 OS=Homo sapiens GN=RPLP2 PE=1 SV=1	sp|P05387|RLA2_HUMAN 60S acidic ribosomal protein P2 OS=Homo sapiens GN=RPLP2 PE=1 SV=1	6181
FABP5	2	ELGVGIALR|None; TQTVCNFTDGALVQHQEWDGK|None	sp|Q01469|FABP5_HUMAN Fatty acid-binding protein, epidermal OS=Homo sapiens GN=FABP5 PE=1 SV=3; sp|A8MUU1|FB5L3_HUMAN Putative fatty acid-binding protein 5-like protein 3 OS=Homo sapiens GN=FABP5P3 PE=5 SV=1; tr|I6L8B7|I6L8B7_HUMAN Fatty acid-binding protein, epidermal OS=Homo sapiens GN=FABP5 PE=1 SV=1; sp|Q01469|FABP5_HUMAN Fatty acid-binding protein, epidermal OS=Homo sapiens GN=FABP5 PE=1 SV=3	sp|Q01469|FABP5_HUMAN Fatty acid-binding protein, epidermal OS=Homo sapiens GN=FABP5 PE=1 SV=3; sp|A8MUU1|FB5L3_HUMAN Putative fatty acid-binding protein 5-like protein 3 OS=Homo sapiens GN=FABP5P3 PE=5 SV=1; tr|I6L8B7|I6L8B7_HUMAN Fatty acid-binding protein, epidermal OS=Homo sapiens GN=FABP5 PE=1 SV=1; sp|Q01469|FABP5_HUMAN Fatty acid-binding protein, epidermal OS=Homo sapiens GN=FABP5 PE=1 SV=3	2171
C1QBP	2	AFVDFLSDEIKEER|None; EVSFQSTGESEWK|None	sp|Q07021|C1QBP_HUMAN Complement component 1 Q subcomponent-binding protein, mitochondrial OS=Homo sapiens GN=C1QBP PE=1 SV=1; tr|I3L3B0|I3L3B0_HUMAN Complement component 1 Q subcomponent-binding protein, mitochondrial OS=Homo sapiens GN=C1QBP PE=1 SV=1; tr|I3L3Q7|I3L3Q7_HUMAN Complement component 1 Q subcomponent-binding protein, mitochondrial (Fragment) OS=Homo sapiens GN=C1QBP PE=1 SV=1; sp|Q0…	sp|Q07021|C1QBP_HUMAN Complement component 1 Q subcomponent-binding protein, mitochondrial OS=Homo sapiens GN=C1QBP PE=1 SV=1; tr|I3L3B0|I3L3B0_HUMAN Complement component 1 Q subcomponent-binding protein, mitochondrial OS=Homo sapiens GN=C1QBP PE=1 SV=1; tr|I3L3Q7|I3L3Q7_HUMAN Complement component 1 Q subcomponent-binding protein, mitochondrial (Fragment) OS=Homo sapiens GN=C1QBP PE=1 SV=1; sp|Q0…	708
RPS3A	2	TTDGYLLR|None; VVDPFSK|None	tr|H0Y8L7|H0Y8L7_HUMAN 40S ribosomal protein S3a (Fragment) OS=Homo sapiens GN=RPS3A PE=1 SV=1; sp|P61247|RS3A_HUMAN 40S ribosomal protein S3a OS=Homo sapiens GN=RPS3A PE=1 SV=2; tr|D6R9B6|D6R9B6_HUMAN 40S ribosomal protein S3a OS=Homo sapiens GN=RPS3A PE=1 SV=1; tr|D6RAS7|D6RAS7_HUMAN 40S ribosomal protein S3a (Fragment) OS=Homo sapiens GN=RPS3A PE=1 SV=1; tr|D6RAT0|D6RAT0_HUMAN 40S ribosomal pr…	tr|H0Y8L7|H0Y8L7_HUMAN 40S ribosomal protein S3a (Fragment) OS=Homo sapiens GN=RPS3A PE=1 SV=1; sp|P61247|RS3A_HUMAN 40S ribosomal protein S3a OS=Homo sapiens GN=RPS3A PE=1 SV=2; tr|D6R9B6|D6R9B6_HUMAN 40S ribosomal protein S3a OS=Homo sapiens GN=RPS3A PE=1 SV=1; tr|D6RAS7|D6RAS7_HUMAN 40S ribosomal protein S3a (Fragment) OS=Homo sapiens GN=RPS3A PE=1 SV=1; tr|D6RAT0|D6RAT0_HUMAN 40S ribosomal pr…	6189
USP5	2	SAADSISESVPVGPK|None; YFDGSGGNNHAVEHYR|None	sp|P45974|UBP5_HUMAN Ubiquitin carboxyl-terminal hydrolase 5 OS=Homo sapiens GN=USP5 PE=1 SV=2	sp|P45974|UBP5_HUMAN Ubiquitin carboxyl-terminal hydrolase 5 OS=Homo sapiens GN=USP5 PE=1 SV=2	8078
PRDX1	2	ATAVMPDGQFK|M5: Oxidation; LVQAFQFTDK|None	tr|A0A0A0MSI0|A0A0A0MSI0_HUMAN Peroxiredoxin-1 (Fragment) OS=Homo sapiens GN=PRDX1 PE=1 SV=1; sp|Q06830|PRDX1_HUMAN Peroxiredoxin-1 OS=Homo sapiens GN=PRDX1 PE=1 SV=1; tr|A0A0A0MRQ5|A0A0A0MRQ5_HUMAN Peroxiredoxin-1 OS=Homo sapiens GN=PRDX1 PE=1 SV=1; tr|A0A0A0MSI0|A0A0A0MSI0_HUMAN Peroxiredoxin-1 (Fragment) OS=Homo sapiens GN=PRDX1 PE=1 SV=1; sp|Q06830|PRDX1_HUMAN Peroxiredoxin-1 OS=Homo sapiens …	tr|A0A0A0MSI0|A0A0A0MSI0_HUMAN Peroxiredoxin-1 (Fragment) OS=Homo sapiens GN=PRDX1 PE=1 SV=1; sp|Q06830|PRDX1_HUMAN Peroxiredoxin-1 OS=Homo sapiens GN=PRDX1 PE=1 SV=1; tr|A0A0A0MRQ5|A0A0A0MRQ5_HUMAN Peroxiredoxin-1 OS=Homo sapiens GN=PRDX1 PE=1 SV=1; tr|A0A0A0MSI0|A0A0A0MSI0_HUMAN Peroxiredoxin-1 (Fragment) OS=Homo sapiens GN=PRDX1 PE=1 SV=1; sp|Q06830|PRDX1_HUMAN Peroxiredoxin-1 OS=Homo sapiens …	5052
OTUB1	2	EYAEDDNIYQQK|None; LLTSGYLQR|None	tr|J3KR44|J3KR44_HUMAN Ubiquitin thioesterase OS=Homo sapiens GN=OTUB1 PE=1 SV=2; sp|Q96FW1|OTUB1_HUMAN Ubiquitin thioesterase OTUB1 OS=Homo sapiens GN=OTUB1 PE=1 SV=2; tr|F5GYJ8|F5GYJ8_HUMAN Ubiquitin thioesterase OTUB1 OS=Homo sapiens GN=OTUB1 PE=1 SV=1; tr|F5GYN4|F5GYN4_HUMAN Ubiquitin thioesterase OTUB1 OS=Homo sapiens GN=OTUB1 PE=1 SV=1; tr|F5H6Q1|F5H6Q1_HUMAN Ubiquitin thioesterase OS=Homo …	tr|J3KR44|J3KR44_HUMAN Ubiquitin thioesterase OS=Homo sapiens GN=OTUB1 PE=1 SV=2; sp|Q96FW1|OTUB1_HUMAN Ubiquitin thioesterase OTUB1 OS=Homo sapiens GN=OTUB1 PE=1 SV=2; tr|F5GYJ8|F5GYJ8_HUMAN Ubiquitin thioesterase OTUB1 OS=Homo sapiens GN=OTUB1 PE=1 SV=1; tr|F5GYN4|F5GYN4_HUMAN Ubiquitin thioesterase OTUB1 OS=Homo sapiens GN=OTUB1 PE=1 SV=1; tr|F5H6Q1|F5H6Q1_HUMAN Ubiquitin thioesterase OS=Homo …	55611
ACTB; ACTG1	2	VAPEEHPVLLTEAPLNPK|None; DLYANTVLSGGTTMYPGIADR|M14: Oxidation	sp|P60709|ACTB_HUMAN Actin, cytoplasmic 1 OS=Homo sapiens GN=ACTB PE=1 SV=1; sp|P63261|ACTG_HUMAN Actin, cytoplasmic 2 OS=Homo sapiens GN=ACTG1 PE=1 SV=1; tr|E7EVS6|E7EVS6_HUMAN Actin, cytoplasmic 1 (Fragment) OS=Homo sapiens GN=ACTB PE=1 SV=8; tr|G5E9R0|G5E9R0_HUMAN Actin, cytoplasmic 1 OS=Homo sapiens GN=ACTB PE=1 SV=1; tr|I3L1U9|I3L1U9_HUMAN Actin, cytoplasmic 2 (Fragment) OS=Homo sapiens GN=A…	sp|P60709|ACTB_HUMAN Actin, cytoplasmic 1 OS=Homo sapiens GN=ACTB PE=1 SV=1; sp|P63261|ACTG_HUMAN Actin, cytoplasmic 2 OS=Homo sapiens GN=ACTG1 PE=1 SV=1; tr|E7EVS6|E7EVS6_HUMAN Actin, cytoplasmic 1 (Fragment) OS=Homo sapiens GN=ACTB PE=1 SV=8; tr|G5E9R0|G5E9R0_HUMAN Actin, cytoplasmic 1 OS=Homo sapiens GN=ACTB PE=1 SV=1; tr|I3L1U9|I3L1U9_HUMAN Actin, cytoplasmic 2 (Fragment) OS=Homo sapiens GN=A…	60; 71
VCP	2	LDQLIYIPLPDEK|None; EVDIGIPDATGR|None	sp|P55072|TERA_HUMAN Transitional endoplasmic reticulum ATPase OS=Homo sapiens GN=VCP PE=1 SV=4	sp|P55072|TERA_HUMAN Transitional endoplasmic reticulum ATPase OS=Homo sapiens GN=VCP PE=1 SV=4	7415
SRSF1	2	DIEDVFYK|None; TKDIEDVFYK|None	tr|J3KSW7|J3KSW7_HUMAN Serine/arginine-rich-splicing factor 1 OS=Homo sapiens GN=SRSF1 PE=1 SV=1; sp|Q07955|SRSF1_HUMAN Serine/arginine-rich splicing factor 1 OS=Homo sapiens GN=SRSF1 PE=1 SV=2; tr|J3KTL2|J3KTL2_HUMAN Serine/arginine-rich-splicing factor 1 OS=Homo sapiens GN=SRSF1 PE=1 SV=1; tr|J3QQV5|J3QQV5_HUMAN Serine/arginine-rich-splicing factor 1 OS=Homo sapiens GN=SRSF1 PE=1 SV=1	tr|J3KSW7|J3KSW7_HUMAN Serine/arginine-rich-splicing factor 1 OS=Homo sapiens GN=SRSF1 PE=1 SV=1; sp|Q07955|SRSF1_HUMAN Serine/arginine-rich splicing factor 1 OS=Homo sapiens GN=SRSF1 PE=1 SV=2; tr|J3KTL2|J3KTL2_HUMAN Serine/arginine-rich-splicing factor 1 OS=Homo sapiens GN=SRSF1 PE=1 SV=1; tr|J3QQV5|J3QQV5_HUMAN Serine/arginine-rich-splicing factor 1 OS=Homo sapiens GN=SRSF1 PE=1 SV=1	6426
TUFM	2	AEAGDNLGALVR|None; YEEIDNAPEER|None	sp|P49411|EFTU_HUMAN Elongation factor Tu, mitochondrial OS=Homo sapiens GN=TUFM PE=1 SV=2	sp|P49411|EFTU_HUMAN Elongation factor Tu, mitochondrial OS=Homo sapiens GN=TUFM PE=1 SV=2	7284
FLNA; FLNB; FLNC	2	LLGWIQNK|None; LIALLEVLSQK|None	tr|Q5HY54|Q5HY54_HUMAN Filamin-A OS=Homo sapiens GN=FLNA PE=1 SV=1; sp|O75369|FLNB_HUMAN Filamin-B OS=Homo sapiens GN=FLNB PE=1 SV=2; sp|P21333|FLNA_HUMAN Filamin-A OS=Homo sapiens GN=FLNA PE=1 SV=4; sp|Q14315|FLNC_HUMAN Filamin-C OS=Homo sapiens GN=FLNC PE=1 SV=3; tr|A0A087WWY3|A0A087WWY3_HUMAN Filamin-A OS=Homo sapiens GN=FLNA PE=1 SV=1; tr|F8WE98|F8WE98_HUMAN Filamin-A (Fragment) OS=Homo sapie…	tr|Q5HY54|Q5HY54_HUMAN Filamin-A OS=Homo sapiens GN=FLNA PE=1 SV=1; sp|O75369|FLNB_HUMAN Filamin-B OS=Homo sapiens GN=FLNB PE=1 SV=2; sp|P21333|FLNA_HUMAN Filamin-A OS=Homo sapiens GN=FLNA PE=1 SV=4; sp|Q14315|FLNC_HUMAN Filamin-C OS=Homo sapiens GN=FLNC PE=1 SV=3; tr|A0A087WWY3|A0A087WWY3_HUMAN Filamin-A OS=Homo sapiens GN=FLNA PE=1 SV=1; tr|F8WE98|F8WE98_HUMAN Filamin-A (Fragment) OS=Homo sapie…	2316; 2317; 2318
PARK7	2	DVVICPDASLEDAKK|None; DGLILTSR|None	tr|K7ELW0|K7ELW0_HUMAN Protein deglycase DJ-1 OS=Homo sapiens GN=PARK7 PE=1 SV=1; sp|Q99497|PARK7_HUMAN Protein deglycase DJ-1 OS=Homo sapiens GN=PARK7 PE=1 SV=2; tr|K7EN27|K7EN27_HUMAN Protein deglycase DJ-1 (Fragment) OS=Homo sapiens GN=PARK7 PE=1 SV=1	tr|K7ELW0|K7ELW0_HUMAN Protein deglycase DJ-1 OS=Homo sapiens GN=PARK7 PE=1 SV=1; sp|Q99497|PARK7_HUMAN Protein deglycase DJ-1 OS=Homo sapiens GN=PARK7 PE=1 SV=2; tr|K7EN27|K7EN27_HUMAN Protein deglycase DJ-1 (Fragment) OS=Homo sapiens GN=PARK7 PE=1 SV=1	11315
MARCKS	2	EELQANGSAPAADKEEPAAAGSGAASPSAAEK|None; GEPAAAAAPEAGASPVEK|None	sp|P29966|MARCS_HUMAN Myristoylated alanine-rich C-kinase substrate OS=Homo sapiens GN=MARCKS PE=1 SV=4	sp|P29966|MARCS_HUMAN Myristoylated alanine-rich C-kinase substrate OS=Homo sapiens GN=MARCKS PE=1 SV=4	4082
GLO1	2	SLDFYTR|None; IAWALSR|None	sp|Q04760|LGUL_HUMAN Lactoylglutathione lyase OS=Homo sapiens GN=GLO1 PE=1 SV=4	sp|Q04760|LGUL_HUMAN Lactoylglutathione lyase OS=Homo sapiens GN=GLO1 PE=1 SV=4	2739
RPL11	2	YDGIILPGK|None; VLEQLTGQTPVFSK|None	sp|P62913|RL11_HUMAN 60S ribosomal protein L11 OS=Homo sapiens GN=RPL11 PE=1 SV=2; tr|Q5VVC8|Q5VVC8_HUMAN 60S ribosomal protein L11 (Fragment) OS=Homo sapiens GN=RPL11 PE=1 SV=1; tr|Q5VVC9|Q5VVC9_HUMAN 60S ribosomal protein L11 (Fragment) OS=Homo sapiens GN=RPL11 PE=1 SV=1; sp|P62913|RL11_HUMAN 60S ribosomal protein L11 OS=Homo sapiens GN=RPL11 PE=1 SV=2	sp|P62913|RL11_HUMAN 60S ribosomal protein L11 OS=Homo sapiens GN=RPL11 PE=1 SV=2; tr|Q5VVC8|Q5VVC8_HUMAN 60S ribosomal protein L11 (Fragment) OS=Homo sapiens GN=RPL11 PE=1 SV=1; tr|Q5VVC9|Q5VVC9_HUMAN 60S ribosomal protein L11 (Fragment) OS=Homo sapiens GN=RPL11 PE=1 SV=1; sp|P62913|RL11_HUMAN 60S ribosomal protein L11 OS=Homo sapiens GN=RPL11 PE=1 SV=2	6135
ENAH	2	YNQATQTFHQWR|None; QVYGLNFGSK|None	tr|A0A075B6E5|A0A075B6E5_HUMAN Protein enabled homolog (Fragment) OS=Homo sapiens GN=ENAH PE=1 SV=2; sp|Q8N8S7|ENAH_HUMAN Protein enabled homolog OS=Homo sapiens GN=ENAH PE=1 SV=2; tr|A0A0U1RQP7|A0A0U1RQP7_HUMAN Protein enabled homolog (Fragment) OS=Homo sapiens GN=ENAH PE=1 SV=1; tr|A0A0U1RRM6|A0A0U1RRM6_HUMAN Protein enabled homolog OS=Homo sapiens GN=ENAH PE=1 SV=1	tr|A0A075B6E5|A0A075B6E5_HUMAN Protein enabled homolog (Fragment) OS=Homo sapiens GN=ENAH PE=1 SV=2; sp|Q8N8S7|ENAH_HUMAN Protein enabled homolog OS=Homo sapiens GN=ENAH PE=1 SV=2; tr|A0A0U1RQP7|A0A0U1RQP7_HUMAN Protein enabled homolog (Fragment) OS=Homo sapiens GN=ENAH PE=1 SV=1; tr|A0A0U1RRM6|A0A0U1RRM6_HUMAN Protein enabled homolog OS=Homo sapiens GN=ENAH PE=1 SV=1	55740
SRSF5	2	VSWQDLK|None; QAGEVTFADAHRPK|None	sp|Q13243|SRSF5_HUMAN Serine/arginine-rich splicing factor 5 OS=Homo sapiens GN=SRSF5 PE=1 SV=1	sp|Q13243|SRSF5_HUMAN Serine/arginine-rich splicing factor 5 OS=Homo sapiens GN=SRSF5 PE=1 SV=1	6430
SRSF6	2	TNEGVIEFR|None; FFSGYGR|None	sp|Q13247|SRSF6_HUMAN Serine/arginine-rich splicing factor 6 OS=Homo sapiens GN=SRSF6 PE=1 SV=2	sp|Q13247|SRSF6_HUMAN Serine/arginine-rich splicing factor 6 OS=Homo sapiens GN=SRSF6 PE=1 SV=2	6431
JUP	2	LVQLLVK|None; LAEPSQLLK|None	sp|P14923|PLAK_HUMAN Junction plakoglobin OS=Homo sapiens GN=JUP PE=1 SV=3; sp|P14923|PLAK_HUMAN Junction plakoglobin OS=Homo sapiens GN=JUP PE=1 SV=3; tr|C9J826|C9J826_HUMAN Junction plakoglobin (Fragment) OS=Homo sapiens GN=JUP PE=1 SV=8; tr|C9JK18|C9JK18_HUMAN Junction plakoglobin (Fragment) OS=Homo sapiens GN=JUP PE=1 SV=8; tr|C9JKY1|C9JKY1_HUMAN Junction plakoglobin (Fragment) OS=Homo sapien…	sp|P14923|PLAK_HUMAN Junction plakoglobin OS=Homo sapiens GN=JUP PE=1 SV=3; sp|P14923|PLAK_HUMAN Junction plakoglobin OS=Homo sapiens GN=JUP PE=1 SV=3; tr|C9J826|C9J826_HUMAN Junction plakoglobin (Fragment) OS=Homo sapiens GN=JUP PE=1 SV=8; tr|C9JK18|C9JK18_HUMAN Junction plakoglobin (Fragment) OS=Homo sapiens GN=JUP PE=1 SV=8; tr|C9JKY1|C9JKY1_HUMAN Junction plakoglobin (Fragment) OS=Homo sapien…	3728
KPRP	2	RLDQCPESPLQR|None; CPVEIPPIR|None	sp|Q5T749|KPRP_HUMAN Keratinocyte proline-rich protein OS=Homo sapiens GN=KPRP PE=1 SV=1	sp|Q5T749|KPRP_HUMAN Keratinocyte proline-rich protein OS=Homo sapiens GN=KPRP PE=1 SV=1	448834
VDAC1	2	TKSENGLEFTSSGSANTETTK|None; YQIDPDACFSAK|None	sp|P21796|VDAC1_HUMAN Voltage-dependent anion-selective channel protein 1 OS=Homo sapiens GN=VDAC1 PE=1 SV=2; tr|C9JI87|C9JI87_HUMAN Voltage-dependent anion-selective channel protein 1 (Fragment) OS=Homo sapiens GN=VDAC1 PE=1 SV=6; sp|P21796|VDAC1_HUMAN Voltage-dependent anion-selective channel protein 1 OS=Homo sapiens GN=VDAC1 PE=1 SV=2	sp|P21796|VDAC1_HUMAN Voltage-dependent anion-selective channel protein 1 OS=Homo sapiens GN=VDAC1 PE=1 SV=2; tr|C9JI87|C9JI87_HUMAN Voltage-dependent anion-selective channel protein 1 (Fragment) OS=Homo sapiens GN=VDAC1 PE=1 SV=6; sp|P21796|VDAC1_HUMAN Voltage-dependent anion-selective channel protein 1 OS=Homo sapiens GN=VDAC1 PE=1 SV=2	7416
RPS9	2	LFEGNALLR|None; LDYILGLK|None	tr|A0A024R4M0|A0A024R4M0_HUMAN 40S ribosomal protein S9 OS=Homo sapiens GN=RPS9 PE=1 SV=1; sp|P46781|RS9_HUMAN 40S ribosomal protein S9 OS=Homo sapiens GN=RPS9 PE=1 SV=3; tr|B5MCT8|B5MCT8_HUMAN 40S ribosomal protein S9 OS=Homo sapiens GN=RPS9 PE=1 SV=1; tr|C9JM19|C9JM19_HUMAN 40S ribosomal protein S9 OS=Homo sapiens GN=RPS9 PE=1 SV=1	tr|A0A024R4M0|A0A024R4M0_HUMAN 40S ribosomal protein S9 OS=Homo sapiens GN=RPS9 PE=1 SV=1; sp|P46781|RS9_HUMAN 40S ribosomal protein S9 OS=Homo sapiens GN=RPS9 PE=1 SV=3; tr|B5MCT8|B5MCT8_HUMAN 40S ribosomal protein S9 OS=Homo sapiens GN=RPS9 PE=1 SV=1; tr|C9JM19|C9JM19_HUMAN 40S ribosomal protein S9 OS=Homo sapiens GN=RPS9 PE=1 SV=1	6203
RPS8	2	ISSLLEEQFQQGK|None; IIDVVYNASNNELVR|None	tr|Q5JR95|Q5JR95_HUMAN 40S ribosomal protein S8 OS=Homo sapiens GN=RPS8 PE=1 SV=1; sp|P62241|RS8_HUMAN 40S ribosomal protein S8 OS=Homo sapiens GN=RPS8 PE=1 SV=2	tr|Q5JR95|Q5JR95_HUMAN 40S ribosomal protein S8 OS=Homo sapiens GN=RPS8 PE=1 SV=1; sp|P62241|RS8_HUMAN 40S ribosomal protein S8 OS=Homo sapiens GN=RPS8 PE=1 SV=2	6202
PSMA4	2	LLDEVFFSEK|None; TTIFSPEGR|None	tr|H0YL69|H0YL69_HUMAN Proteasome subunit alpha type (Fragment) OS=Homo sapiens GN=PSMA4 PE=1 SV=1; sp|P25789|PSA4_HUMAN Proteasome subunit alpha type-4 OS=Homo sapiens GN=PSMA4 PE=1 SV=1; tr|H0YLC2|H0YLC2_HUMAN Proteasome subunit alpha type OS=Homo sapiens GN=PSMA4 PE=1 SV=1; tr|H0YLS6|H0YLS6_HUMAN Proteasome subunit alpha type OS=Homo sapiens GN=PSMA4 PE=1 SV=1; tr|H0YMA1|H0YMA1_HUMAN Proteasom…	tr|H0YL69|H0YL69_HUMAN Proteasome subunit alpha type (Fragment) OS=Homo sapiens GN=PSMA4 PE=1 SV=1; sp|P25789|PSA4_HUMAN Proteasome subunit alpha type-4 OS=Homo sapiens GN=PSMA4 PE=1 SV=1; tr|H0YLC2|H0YLC2_HUMAN Proteasome subunit alpha type OS=Homo sapiens GN=PSMA4 PE=1 SV=1; tr|H0YLS6|H0YLS6_HUMAN Proteasome subunit alpha type OS=Homo sapiens GN=PSMA4 PE=1 SV=1; tr|H0YMA1|H0YMA1_HUMAN Proteasom…	5685
PRDX2	2	GLFIIDGK|None; LSEDYGVLK|None	sp|P32119|PRDX2_HUMAN Peroxiredoxin-2 OS=Homo sapiens GN=PRDX2 PE=1 SV=5; tr|A6NIW5|A6NIW5_HUMAN Peroxiredoxin 2, isoform CRA_a OS=Homo sapiens GN=PRDX2 PE=1 SV=2; sp|P32119|PRDX2_HUMAN Peroxiredoxin-2 OS=Homo sapiens GN=PRDX2 PE=1 SV=5	sp|P32119|PRDX2_HUMAN Peroxiredoxin-2 OS=Homo sapiens GN=PRDX2 PE=1 SV=5; tr|A6NIW5|A6NIW5_HUMAN Peroxiredoxin 2, isoform CRA_a OS=Homo sapiens GN=PRDX2 PE=1 SV=2; sp|P32119|PRDX2_HUMAN Peroxiredoxin-2 OS=Homo sapiens GN=PRDX2 PE=1 SV=5	7001
UCHL1	2	QTIGNSCGTIGLIHAVANNQDK|None; FSAVALCK|None	tr|D6RE83|D6RE83_HUMAN Ubiquitin carboxyl-terminal hydrolase OS=Homo sapiens GN=UCHL1 PE=1 SV=1; sp|P09936|UCHL1_HUMAN Ubiquitin carboxyl-terminal hydrolase isozyme L1 OS=Homo sapiens GN=UCHL1 PE=1 SV=2; tr|D6R956|D6R956_HUMAN Ubiquitin carboxyl-terminal hydrolase OS=Homo sapiens GN=UCHL1 PE=1 SV=1; tr|D6R974|D6R974_HUMAN Ubiquitin carboxyl-terminal hydrolase OS=Homo sapiens GN=UCHL1 PE=1 SV=1; t…	tr|D6RE83|D6RE83_HUMAN Ubiquitin carboxyl-terminal hydrolase OS=Homo sapiens GN=UCHL1 PE=1 SV=1; sp|P09936|UCHL1_HUMAN Ubiquitin carboxyl-terminal hydrolase isozyme L1 OS=Homo sapiens GN=UCHL1 PE=1 SV=2; tr|D6R956|D6R956_HUMAN Ubiquitin carboxyl-terminal hydrolase OS=Homo sapiens GN=UCHL1 PE=1 SV=1; tr|D6R974|D6R974_HUMAN Ubiquitin carboxyl-terminal hydrolase OS=Homo sapiens GN=UCHL1 PE=1 SV=1; t…	7345
MYH10; MYH11	2	IVFQEFR|None; ALELDPNLYR|None	sp|P35580|MYH10_HUMAN Myosin-10 OS=Homo sapiens GN=MYH10 PE=1 SV=3; sp|P35749|MYH11_HUMAN Myosin-11 OS=Homo sapiens GN=MYH11 PE=1 SV=3	sp|P35580|MYH10_HUMAN Myosin-10 OS=Homo sapiens GN=MYH10 PE=1 SV=3; sp|P35749|MYH11_HUMAN Myosin-11 OS=Homo sapiens GN=MYH11 PE=1 SV=3	4628; 4629
PPIA	2	VSFELFADK|None; KITIADCGQLE|None	sp|P62937|PPIA_HUMAN Peptidyl-prolyl cis-trans isomerase A OS=Homo sapiens GN=PPIA PE=1 SV=2; sp|P62937|PPIA_HUMAN Peptidyl-prolyl cis-trans isomerase A OS=Homo sapiens GN=PPIA PE=1 SV=2; tr|C9J5S7|C9J5S7_HUMAN Peptidyl-prolyl cis-trans isomerase OS=Homo sapiens GN=PPIA PE=1 SV=1; tr|F8WE65|F8WE65_HUMAN Peptidyl-prolyl cis-trans isomerase OS=Homo sapiens GN=PPIA PE=1 SV=1	sp|P62937|PPIA_HUMAN Peptidyl-prolyl cis-trans isomerase A OS=Homo sapiens GN=PPIA PE=1 SV=2; sp|P62937|PPIA_HUMAN Peptidyl-prolyl cis-trans isomerase A OS=Homo sapiens GN=PPIA PE=1 SV=2; tr|C9J5S7|C9J5S7_HUMAN Peptidyl-prolyl cis-trans isomerase OS=Homo sapiens GN=PPIA PE=1 SV=1; tr|F8WE65|F8WE65_HUMAN Peptidyl-prolyl cis-trans isomerase OS=Homo sapiens GN=PPIA PE=1 SV=1	5478
USP9X	2	LEGDNVNPESQLIQQSEQSESETAGSTK|None; ILTDEAVSGWK|None	sp|Q93008|USP9X_HUMAN Probable ubiquitin carboxyl-terminal hydrolase FAF-X OS=Homo sapiens GN=USP9X PE=1 SV=3	sp|Q93008|USP9X_HUMAN Probable ubiquitin carboxyl-terminal hydrolase FAF-X OS=Homo sapiens GN=USP9X PE=1 SV=3	8239
HNRNPA2B1	2	GGNFGFGDSR|None; IDTIEIITDR|None	sp|P22626|ROA2_HUMAN Heterogeneous nuclear ribonucleoproteins A2/B1 OS=Homo sapiens GN=HNRNPA2B1 PE=1 SV=2; sp|P22626|ROA2_HUMAN Heterogeneous nuclear ribonucleoproteins A2/B1 OS=Homo sapiens GN=HNRNPA2B1 PE=1 SV=2; tr|A0A087WUI2|A0A087WUI2_HUMAN Heterogeneous nuclear ribonucleoproteins A2/B1 OS=Homo sapiens GN=HNRNPA2B1 PE=1 SV=1	sp|P22626|ROA2_HUMAN Heterogeneous nuclear ribonucleoproteins A2/B1 OS=Homo sapiens GN=HNRNPA2B1 PE=1 SV=2; sp|P22626|ROA2_HUMAN Heterogeneous nuclear ribonucleoproteins A2/B1 OS=Homo sapiens GN=HNRNPA2B1 PE=1 SV=2; tr|A0A087WUI2|A0A087WUI2_HUMAN Heterogeneous nuclear ribonucleoproteins A2/B1 OS=Homo sapiens GN=HNRNPA2B1 PE=1 SV=1	3181
ALDOA	2	QLLLTADDR|None; GILAADESTGSIAK|None	tr|H3BQN4|H3BQN4_HUMAN Fructose-bisphosphate aldolase OS=Homo sapiens GN=ALDOA PE=1 SV=1; sp|ALDOA_RABIT| Marto_Lab (cRAP); sp|P04075|ALDOA_HUMAN Fructose-bisphosphate aldolase A OS=Homo sapiens GN=ALDOA PE=1 SV=2; tr|H3BPS8|H3BPS8_HUMAN Fructose-bisphosphate aldolase A (Fragment) OS=Homo sapiens GN=ALDOA PE=1 SV=1; tr|H3BUH7|H3BUH7_HUMAN Fructose-bisphosphate aldolase A (Fragment) OS=Homo sapien…	tr|H3BQN4|H3BQN4_HUMAN Fructose-bisphosphate aldolase OS=Homo sapiens GN=ALDOA PE=1 SV=1; sp|ALDOA_RABIT| Marto_Lab (cRAP); sp|P04075|ALDOA_HUMAN Fructose-bisphosphate aldolase A OS=Homo sapiens GN=ALDOA PE=1 SV=2; tr|H3BPS8|H3BPS8_HUMAN Fructose-bisphosphate aldolase A (Fragment) OS=Homo sapiens GN=ALDOA PE=1 SV=1; tr|H3BUH7|H3BUH7_HUMAN Fructose-bisphosphate aldolase A (Fragment) OS=Homo sapien…	226
YBX1; YBX2; YBX3	2	NGYGFINR|None; SVGDGETVEFDVVEGEK|None	sp|P67809|YBOX1_HUMAN Nuclease-sensitive element-binding protein 1 OS=Homo sapiens GN=YBX1 PE=1 SV=3; sp|P16989|YBOX3_HUMAN Y-box-binding protein 3 OS=Homo sapiens GN=YBX3 PE=1 SV=4; sp|Q9Y2T7|YBOX2_HUMAN Y-box-binding protein 2 OS=Homo sapiens GN=YBX2 PE=1 SV=2; tr|C9J5V9|C9J5V9_HUMAN Nuclease-sensitive element-binding protein 1 (Fragment) OS=Homo sapiens GN=YBX1 PE=1 SV=1; sp|P67809|YBOX1_HUMAN…	sp|P67809|YBOX1_HUMAN Nuclease-sensitive element-binding protein 1 OS=Homo sapiens GN=YBX1 PE=1 SV=3; sp|P16989|YBOX3_HUMAN Y-box-binding protein 3 OS=Homo sapiens GN=YBX3 PE=1 SV=4; sp|Q9Y2T7|YBOX2_HUMAN Y-box-binding protein 2 OS=Homo sapiens GN=YBX2 PE=1 SV=2; tr|C9J5V9|C9J5V9_HUMAN Nuclease-sensitive element-binding protein 1 (Fragment) OS=Homo sapiens GN=YBX1 PE=1 SV=1; sp|P67809|YBOX1_HUMAN…	51087; 8531; 4904
PSAT1	2	ASLYNAVTIEDVQK|None; ELLAVPDNYK|None	sp|Q9Y617|SERC_HUMAN Phosphoserine aminotransferase OS=Homo sapiens GN=PSAT1 PE=1 SV=2	sp|Q9Y617|SERC_HUMAN Phosphoserine aminotransferase OS=Homo sapiens GN=PSAT1 PE=1 SV=2	29968
CANX	2	IVDDWANDGWGLK|None; GTLSGWILSK|None	sp|P27824|CALX_HUMAN Calnexin OS=Homo sapiens GN=CANX PE=1 SV=2; tr|D6RAQ8|D6RAQ8_HUMAN Calnexin (Fragment) OS=Homo sapiens GN=CANX PE=1 SV=1; tr|D6RAU8|D6RAU8_HUMAN Calnexin (Fragment) OS=Homo sapiens GN=CANX PE=1 SV=1; tr|D6RB85|D6RB85_HUMAN Calnexin (Fragment) OS=Homo sapiens GN=CANX PE=1 SV=1; tr|D6RDP7|D6RDP7_HUMAN Calnexin (Fragment) OS=Homo sapiens GN=CANX PE=1 SV=1; tr|H0Y9Q7|H0Y9Q7_HUMAN…	sp|P27824|CALX_HUMAN Calnexin OS=Homo sapiens GN=CANX PE=1 SV=2; tr|D6RAQ8|D6RAQ8_HUMAN Calnexin (Fragment) OS=Homo sapiens GN=CANX PE=1 SV=1; tr|D6RAU8|D6RAU8_HUMAN Calnexin (Fragment) OS=Homo sapiens GN=CANX PE=1 SV=1; tr|D6RB85|D6RB85_HUMAN Calnexin (Fragment) OS=Homo sapiens GN=CANX PE=1 SV=1; tr|D6RDP7|D6RDP7_HUMAN Calnexin (Fragment) OS=Homo sapiens GN=CANX PE=1 SV=1; tr|H0Y9Q7|H0Y9Q7_HUMAN…	821
GOT2	2	IAAAILNTPDLR|None; FVTVQTISGTGALR|None	sp|P00505|AATM_HUMAN Aspartate aminotransferase, mitochondrial OS=Homo sapiens GN=GOT2 PE=1 SV=3	sp|P00505|AATM_HUMAN Aspartate aminotransferase, mitochondrial OS=Homo sapiens GN=GOT2 PE=1 SV=3	2806
P4HB	2	YKPESEELTAER|None; NFEDVAFDEK|None	tr|H7BZ94|H7BZ94_HUMAN Protein disulfide-isomerase OS=Homo sapiens GN=P4HB PE=1 SV=2; sp|P07237|PDIA1_HUMAN Protein disulfide-isomerase OS=Homo sapiens GN=P4HB PE=1 SV=3; tr|H0Y3Z3|H0Y3Z3_HUMAN Protein disulfide-isomerase (Fragment) OS=Homo sapiens GN=P4HB PE=1 SV=1; tr|H7BZ94|H7BZ94_HUMAN Protein disulfide-isomerase OS=Homo sapiens GN=P4HB PE=1 SV=2; sp|P07237|PDIA1_HUMAN Protein disulfide-isome…	tr|H7BZ94|H7BZ94_HUMAN Protein disulfide-isomerase OS=Homo sapiens GN=P4HB PE=1 SV=2; sp|P07237|PDIA1_HUMAN Protein disulfide-isomerase OS=Homo sapiens GN=P4HB PE=1 SV=3; tr|H0Y3Z3|H0Y3Z3_HUMAN Protein disulfide-isomerase (Fragment) OS=Homo sapiens GN=P4HB PE=1 SV=1; tr|H7BZ94|H7BZ94_HUMAN Protein disulfide-isomerase OS=Homo sapiens GN=P4HB PE=1 SV=2; sp|P07237|PDIA1_HUMAN Protein disulfide-isome…	5034
UBR4	2	IQIGTQAIER|None; AQQALSELHTVEK|None	tr|A0A0A0MSW0|A0A0A0MSW0_HUMAN E3 ubiquitin-protein ligase UBR4 (Fragment) OS=Homo sapiens GN=UBR4 PE=1 SV=1; sp|Q5T4S7|UBR4_HUMAN E3 ubiquitin-protein ligase UBR4 OS=Homo sapiens GN=UBR4 PE=1 SV=1	tr|A0A0A0MSW0|A0A0A0MSW0_HUMAN E3 ubiquitin-protein ligase UBR4 (Fragment) OS=Homo sapiens GN=UBR4 PE=1 SV=1; sp|Q5T4S7|UBR4_HUMAN E3 ubiquitin-protein ligase UBR4 OS=Homo sapiens GN=UBR4 PE=1 SV=1	23352
RPS6	2	LNISFPATGCQK|None; DIPGLTDTTVPR|None	sp|P62753|RS6_HUMAN 40S ribosomal protein S6 OS=Homo sapiens GN=RPS6 PE=1 SV=1; tr|A2A3R5|A2A3R5_HUMAN 40S ribosomal protein S6 OS=Homo sapiens GN=RPS6 PE=1 SV=1; sp|P62753|RS6_HUMAN 40S ribosomal protein S6 OS=Homo sapiens GN=RPS6 PE=1 SV=1; tr|A2A3R7|A2A3R7_HUMAN 40S ribosomal protein S6 OS=Homo sapiens GN=RPS6 PE=1 SV=1	sp|P62753|RS6_HUMAN 40S ribosomal protein S6 OS=Homo sapiens GN=RPS6 PE=1 SV=1; tr|A2A3R5|A2A3R5_HUMAN 40S ribosomal protein S6 OS=Homo sapiens GN=RPS6 PE=1 SV=1; sp|P62753|RS6_HUMAN 40S ribosomal protein S6 OS=Homo sapiens GN=RPS6 PE=1 SV=1; tr|A2A3R7|A2A3R7_HUMAN 40S ribosomal protein S6 OS=Homo sapiens GN=RPS6 PE=1 SV=1	6194
EEF1G	2	ALIAAQYSGAQVR|None; KLDPGSEETQTLVR|None	sp|P26641|EF1G_HUMAN Elongation factor 1-gamma OS=Homo sapiens GN=EEF1G PE=1 SV=3	sp|P26641|EF1G_HUMAN Elongation factor 1-gamma OS=Homo sapiens GN=EEF1G PE=1 SV=3	1937
EEF1D	2	GVVQELQQAISK|None; SLAGSSGPGASSGTSGDHGELVVR|None	tr|A0A087X1X7|A0A087X1X7_HUMAN Elongation factor 1-delta OS=Homo sapiens GN=EEF1D PE=1 SV=1; sp|P29692|EF1D_HUMAN Elongation factor 1-delta OS=Homo sapiens GN=EEF1D PE=1 SV=5; tr|E9PI39|E9PI39_HUMAN Elongation factor 1-delta (Fragment) OS=Homo sapiens GN=EEF1D PE=1 SV=1; tr|E9PIZ1|E9PIZ1_HUMAN Elongation factor 1-delta (Fragment) OS=Homo sapiens GN=EEF1D PE=1 SV=1; tr|E9PK01|E9PK01_HUMAN Elongati…	tr|A0A087X1X7|A0A087X1X7_HUMAN Elongation factor 1-delta OS=Homo sapiens GN=EEF1D PE=1 SV=1; sp|P29692|EF1D_HUMAN Elongation factor 1-delta OS=Homo sapiens GN=EEF1D PE=1 SV=5; tr|E9PI39|E9PI39_HUMAN Elongation factor 1-delta (Fragment) OS=Homo sapiens GN=EEF1D PE=1 SV=1; tr|E9PIZ1|E9PIZ1_HUMAN Elongation factor 1-delta (Fragment) OS=Homo sapiens GN=EEF1D PE=1 SV=1; tr|E9PK01|E9PK01_HUMAN Elongati…	1936
RPL4	2	NVTLPAVFK|None; NIPGITLLNVSK|None	sp|P36578|RL4_HUMAN 60S ribosomal protein L4 OS=Homo sapiens GN=RPL4 PE=1 SV=5; tr|H3BTP7|H3BTP7_HUMAN 60S ribosomal protein L4 (Fragment) OS=Homo sapiens GN=RPL4 PE=1 SV=1; tr|H3BU31|H3BU31_HUMAN 60S ribosomal protein L4 (Fragment) OS=Homo sapiens GN=RPL4 PE=1 SV=1; sp|P36578|RL4_HUMAN 60S ribosomal protein L4 OS=Homo sapiens GN=RPL4 PE=1 SV=5; tr|H3BM89|H3BM89_HUMAN 60S ribosomal protein L4 OS=…	sp|P36578|RL4_HUMAN 60S ribosomal protein L4 OS=Homo sapiens GN=RPL4 PE=1 SV=5; tr|H3BTP7|H3BTP7_HUMAN 60S ribosomal protein L4 (Fragment) OS=Homo sapiens GN=RPL4 PE=1 SV=1; tr|H3BU31|H3BU31_HUMAN 60S ribosomal protein L4 (Fragment) OS=Homo sapiens GN=RPL4 PE=1 SV=1; sp|P36578|RL4_HUMAN 60S ribosomal protein L4 OS=Homo sapiens GN=RPL4 PE=1 SV=5; tr|H3BM89|H3BM89_HUMAN 60S ribosomal protein L4 OS=…	6124
RAB7A	2	VIILGDSGVGK|None; NNIPYFETSAK|None	tr|C9IZZ0|C9IZZ0_HUMAN Ras-related protein Rab-7a (Fragment) OS=Homo sapiens GN=RAB7A PE=1 SV=1; sp|P51149|RAB7A_HUMAN Ras-related protein Rab-7a OS=Homo sapiens GN=RAB7A PE=1 SV=1; tr|C9J4V0|C9J4V0_HUMAN Ras-related protein Rab-7a OS=Homo sapiens GN=RAB7A PE=1 SV=1; tr|C9J8S3|C9J8S3_HUMAN Ras-related protein Rab-7a OS=Homo sapiens GN=RAB7A PE=1 SV=1; tr|C9IZZ0|C9IZZ0_HUMAN Ras-related protein Ra…	tr|C9IZZ0|C9IZZ0_HUMAN Ras-related protein Rab-7a (Fragment) OS=Homo sapiens GN=RAB7A PE=1 SV=1; sp|P51149|RAB7A_HUMAN Ras-related protein Rab-7a OS=Homo sapiens GN=RAB7A PE=1 SV=1; tr|C9J4V0|C9J4V0_HUMAN Ras-related protein Rab-7a OS=Homo sapiens GN=RAB7A PE=1 SV=1; tr|C9J8S3|C9J8S3_HUMAN Ras-related protein Rab-7a OS=Homo sapiens GN=RAB7A PE=1 SV=1; tr|C9IZZ0|C9IZZ0_HUMAN Ras-related protein Ra…	7879
NACA	2	IEDLSQQAQLAAAEK|None; SPASDTYIVFGEAK|None	tr|H0YHX9|H0YHX9_HUMAN Nascent polypeptide-associated complex subunit alpha (Fragment) OS=Homo sapiens GN=NACA PE=1 SV=1; sp|E9PAV3|NACAM_HUMAN Nascent polypeptide-associated complex subunit alpha, muscle-specific form OS=Homo sapiens GN=NACA PE=1 SV=1; sp|Q13765|NACA_HUMAN Nascent polypeptide-associated complex subunit alpha OS=Homo sapiens GN=NACA PE=1 SV=1; tr|F8VNW4|F8VNW4_HUMAN Nascent polyp…	tr|H0YHX9|H0YHX9_HUMAN Nascent polypeptide-associated complex subunit alpha (Fragment) OS=Homo sapiens GN=NACA PE=1 SV=1; sp|E9PAV3|NACAM_HUMAN Nascent polypeptide-associated complex subunit alpha, muscle-specific form OS=Homo sapiens GN=NACA PE=1 SV=1; sp|Q13765|NACA_HUMAN Nascent polypeptide-associated complex subunit alpha OS=Homo sapiens GN=NACA PE=1 SV=1; tr|F8VNW4|F8VNW4_HUMAN Nascent polyp…	4666
FLG2	2	ENGQPQNCGGQWR|None; SGSGQSSGFGQHGSGSGQSSGFGQHESGSGK|None	sp|Q5D862|FILA2_HUMAN Filaggrin-2 OS=Homo sapiens GN=FLG2 PE=1 SV=1	sp|Q5D862|FILA2_HUMAN Filaggrin-2 OS=Homo sapiens GN=FLG2 PE=1 SV=1	388698
EEF1A1; EEF1A2	2	IGGIGTVPVGR|None; LPLQDVYK|None	sp|Q5VTE0|EF1A3_HUMAN Putative elongation factor 1-alpha-like 3 OS=Homo sapiens GN=EEF1A1P5 PE=5 SV=1; sp|P68104|EF1A1_HUMAN Elongation factor 1-alpha 1 OS=Homo sapiens GN=EEF1A1 PE=1 SV=1; sp|Q05639|EF1A2_HUMAN Elongation factor 1-alpha 2 OS=Homo sapiens GN=EEF1A2 PE=1 SV=1; tr|A0A087WVQ9|A0A087WVQ9_HUMAN Elongation factor 1-alpha 1 OS=Homo sapiens GN=EEF1A1 PE=1 SV=1; sp|Q5VTE0|EF1A3_HUMAN Puta…	sp|Q5VTE0|EF1A3_HUMAN Putative elongation factor 1-alpha-like 3 OS=Homo sapiens GN=EEF1A1P5 PE=5 SV=1; sp|P68104|EF1A1_HUMAN Elongation factor 1-alpha 1 OS=Homo sapiens GN=EEF1A1 PE=1 SV=1; sp|Q05639|EF1A2_HUMAN Elongation factor 1-alpha 2 OS=Homo sapiens GN=EEF1A2 PE=1 SV=1; tr|A0A087WVQ9|A0A087WVQ9_HUMAN Elongation factor 1-alpha 1 OS=Homo sapiens GN=EEF1A1 PE=1 SV=1; sp|Q5VTE0|EF1A3_HUMAN Puta…	1915; 1917
RPL35A	2	AIFAGYK|None; DETEFYLGK|None	tr|F8WB72|F8WB72_HUMAN 60S ribosomal protein L35a OS=Homo sapiens GN=RPL35A PE=1 SV=1; sp|P18077|RL35A_HUMAN 60S ribosomal protein L35a OS=Homo sapiens GN=RPL35A PE=1 SV=2; tr|C9K025|C9K025_HUMAN 60S ribosomal protein L35a (Fragment) OS=Homo sapiens GN=RPL35A PE=1 SV=1; tr|F8WBS5|F8WBS5_HUMAN 60S ribosomal protein L35a OS=Homo sapiens GN=RPL35A PE=1 SV=1	tr|F8WB72|F8WB72_HUMAN 60S ribosomal protein L35a OS=Homo sapiens GN=RPL35A PE=1 SV=1; sp|P18077|RL35A_HUMAN 60S ribosomal protein L35a OS=Homo sapiens GN=RPL35A PE=1 SV=2; tr|C9K025|C9K025_HUMAN 60S ribosomal protein L35a (Fragment) OS=Homo sapiens GN=RPL35A PE=1 SV=1; tr|F8WBS5|F8WBS5_HUMAN 60S ribosomal protein L35a OS=Homo sapiens GN=RPL35A PE=1 SV=1	6165
RPS27A; UBA52; UBB; UBC	2	ESTLHLVLR|None; TITLEVEPSDTIENVK|None	tr|J3QS39|J3QS39_HUMAN Polyubiquitin-B (Fragment) OS=Homo sapiens GN=UBB PE=1 SV=1; sp|P0CG47|UBB_HUMAN Polyubiquitin-B OS=Homo sapiens GN=UBB PE=1 SV=1; sp|P0CG48|UBC_HUMAN Polyubiquitin-C OS=Homo sapiens GN=UBC PE=1 SV=3; sp|P62979|RS27A_HUMAN Ubiquitin-40S ribosomal protein S27a OS=Homo sapiens GN=RPS27A PE=1 SV=2; sp|P62987|RL40_HUMAN Ubiquitin-60S ribosomal protein L40 OS=Homo sapiens GN=UBA…	tr|J3QS39|J3QS39_HUMAN Polyubiquitin-B (Fragment) OS=Homo sapiens GN=UBB PE=1 SV=1; sp|P0CG47|UBB_HUMAN Polyubiquitin-B OS=Homo sapiens GN=UBB PE=1 SV=1; sp|P0CG48|UBC_HUMAN Polyubiquitin-C OS=Homo sapiens GN=UBC PE=1 SV=3; sp|P62979|RS27A_HUMAN Ubiquitin-40S ribosomal protein S27a OS=Homo sapiens GN=RPS27A PE=1 SV=2; sp|P62987|RL40_HUMAN Ubiquitin-60S ribosomal protein L40 OS=Homo sapiens GN=UBA…	7314; 7316; 7311; 6233
HNRNPU	2	NFILDQTNVSAAAQR|None; FIEIAAR|None	sp|Q00839|HNRPU_HUMAN Heterogeneous nuclear ribonucleoprotein U OS=Homo sapiens GN=HNRNPU PE=1 SV=6	sp|Q00839|HNRPU_HUMAN Heterogeneous nuclear ribonucleoprotein U OS=Homo sapiens GN=HNRNPU PE=1 SV=6	3192
HNRNPK	2	IILDLISESPIK|None; LLIHQSLAGGIIGVK|None	sp|P61978|HNRPK_HUMAN Heterogeneous nuclear ribonucleoprotein K OS=Homo sapiens GN=HNRNPK PE=1 SV=1; tr|Q5T6W2|Q5T6W2_HUMAN Heterogeneous nuclear ribonucleoprotein K (Fragment) OS=Homo sapiens GN=HNRNPK PE=1 SV=1	sp|P61978|HNRPK_HUMAN Heterogeneous nuclear ribonucleoprotein K OS=Homo sapiens GN=HNRNPK PE=1 SV=1; tr|Q5T6W2|Q5T6W2_HUMAN Heterogeneous nuclear ribonucleoprotein K (Fragment) OS=Homo sapiens GN=HNRNPK PE=1 SV=1	3190
EEF1B2	2	LVPVGYGIK|None; SIQADGLVWGSSK|None	sp|P24534|EF1B_HUMAN Elongation factor 1-beta OS=Homo sapiens GN=EEF1B2 PE=1 SV=3	sp|P24534|EF1B_HUMAN Elongation factor 1-beta OS=Homo sapiens GN=EEF1B2 PE=1 SV=3	1933
TUBA1A; TUBA1B; TUBA1C; TUBA3C; TUBA3D; TUBA3E; TUBA4A; TUBA8	2	NLDIERPTYTNLNR|None; VGINYQPPTVVPGGDLAK|None	tr|F5H5D3|F5H5D3_HUMAN Tubulin alpha chain OS=Homo sapiens GN=TUBA1C PE=1 SV=1; sp|P68363|TBA1B_HUMAN Tubulin alpha-1B chain OS=Homo sapiens GN=TUBA1B PE=1 SV=1; sp|P68366|TBA4A_HUMAN Tubulin alpha-4A chain OS=Homo sapiens GN=TUBA4A PE=1 SV=1; sp|Q13748|TBA3C_HUMAN Tubulin alpha-3C/D chain OS=Homo sapiens GN=TUBA3C PE=1 SV=3; sp|Q6PEY2|TBA3E_HUMAN Tubulin alpha-3E chain OS=Homo sapiens GN=TUBA3E …	tr|F5H5D3|F5H5D3_HUMAN Tubulin alpha chain OS=Homo sapiens GN=TUBA1C PE=1 SV=1; sp|P68363|TBA1B_HUMAN Tubulin alpha-1B chain OS=Homo sapiens GN=TUBA1B PE=1 SV=1; sp|P68366|TBA4A_HUMAN Tubulin alpha-4A chain OS=Homo sapiens GN=TUBA4A PE=1 SV=1; sp|Q13748|TBA3C_HUMAN Tubulin alpha-3C/D chain OS=Homo sapiens GN=TUBA3C PE=1 SV=3; sp|Q6PEY2|TBA3E_HUMAN Tubulin alpha-3E chain OS=Homo sapiens GN=TUBA3E …	51807; 112714; 7277; 7278; 113457; 10376; 7846; 84790
PDIA3	2	LNFAVASR|None; LAPEYEAAATR|None	sp|P30101|PDIA3_HUMAN Protein disulfide-isomerase A3 OS=Homo sapiens GN=PDIA3 PE=1 SV=4; sp|P30101|PDIA3_HUMAN Protein disulfide-isomerase A3 OS=Homo sapiens GN=PDIA3 PE=1 SV=4; tr|H7BZJ3|H7BZJ3_HUMAN Protein disulfide-isomerase A3 (Fragment) OS=Homo sapiens GN=PDIA3 PE=1 SV=1	sp|P30101|PDIA3_HUMAN Protein disulfide-isomerase A3 OS=Homo sapiens GN=PDIA3 PE=1 SV=4; sp|P30101|PDIA3_HUMAN Protein disulfide-isomerase A3 OS=Homo sapiens GN=PDIA3 PE=1 SV=4; tr|H7BZJ3|H7BZJ3_HUMAN Protein disulfide-isomerase A3 (Fragment) OS=Homo sapiens GN=PDIA3 PE=1 SV=1	2923
LRRC59	2	LQQLPADFGR|None; ATILDLSCNK|None	sp|Q96AG4|LRC59_HUMAN Leucine-rich repeat-containing protein 59 OS=Homo sapiens GN=LRRC59 PE=1 SV=1	sp|Q96AG4|LRC59_HUMAN Leucine-rich repeat-containing protein 59 OS=Homo sapiens GN=LRRC59 PE=1 SV=1	55379
RPL30	2	LVILANNCPALR|None; VCTLAIIDPGDSDIIR|None	tr|E5RI99|E5RI99_HUMAN 60S ribosomal protein L30 (Fragment) OS=Homo sapiens GN=RPL30 PE=1 SV=1; sp|P62888|RL30_HUMAN 60S ribosomal protein L30 OS=Homo sapiens GN=RPL30 PE=1 SV=2; tr|E5RJH3|E5RJH3_HUMAN 60S ribosomal protein L30 OS=Homo sapiens GN=RPL30 PE=1 SV=1; tr|E5RI99|E5RI99_HUMAN 60S ribosomal protein L30 (Fragment) OS=Homo sapiens GN=RPL30 PE=1 SV=1; sp|P62888|RL30_HUMAN 60S ribosomal prot…	tr|E5RI99|E5RI99_HUMAN 60S ribosomal protein L30 (Fragment) OS=Homo sapiens GN=RPL30 PE=1 SV=1; sp|P62888|RL30_HUMAN 60S ribosomal protein L30 OS=Homo sapiens GN=RPL30 PE=1 SV=2; tr|E5RJH3|E5RJH3_HUMAN 60S ribosomal protein L30 OS=Homo sapiens GN=RPL30 PE=1 SV=1; tr|E5RI99|E5RI99_HUMAN 60S ribosomal protein L30 (Fragment) OS=Homo sapiens GN=RPL30 PE=1 SV=1; sp|P62888|RL30_HUMAN 60S ribosomal prot…	6156
ZCCHC10	1	LLLQQSIGETNVER|None	tr|B3KVL5|B3KVL5_HUMAN Zinc finger CCHC domain-containing protein 10 OS=Homo sapiens GN=ZCCHC10 PE=1 SV=1; sp|Q8TBK6|ZCH10_HUMAN Zinc finger CCHC domain-containing protein 10 OS=Homo sapiens GN=ZCCHC10 PE=1 SV=1	tr|B3KVL5|B3KVL5_HUMAN Zinc finger CCHC domain-containing protein 10 OS=Homo sapiens GN=ZCCHC10 PE=1 SV=1; sp|Q8TBK6|ZCH10_HUMAN Zinc finger CCHC domain-containing protein 10 OS=Homo sapiens GN=ZCCHC10 PE=1 SV=1	54819
HSPA4	1	VLATAFDTTLGGR|None	tr|A0A087WTS8|A0A087WTS8_HUMAN Heat shock 70 kDa protein 4 OS=Homo sapiens GN=HSPA4 PE=1 SV=1; sp|P34932|HSP74_HUMAN Heat shock 70 kDa protein 4 OS=Homo sapiens GN=HSPA4 PE=1 SV=4; tr|A0A087WYC1|A0A087WYC1_HUMAN Heat shock 70 kDa protein 4 OS=Homo sapiens GN=HSPA4 PE=1 SV=1	tr|A0A087WTS8|A0A087WTS8_HUMAN Heat shock 70 kDa protein 4 OS=Homo sapiens GN=HSPA4 PE=1 SV=1; sp|P34932|HSP74_HUMAN Heat shock 70 kDa protein 4 OS=Homo sapiens GN=HSPA4 PE=1 SV=4; tr|A0A087WYC1|A0A087WYC1_HUMAN Heat shock 70 kDa protein 4 OS=Homo sapiens GN=HSPA4 PE=1 SV=1	3308
HSPA9	1	AQFEGIVTDLIR|None	tr|H0YBG6|H0YBG6_HUMAN Stress-70 protein, mitochondrial (Fragment) OS=Homo sapiens GN=HSPA9 PE=1 SV=1; sp|P38646|GRP75_HUMAN Stress-70 protein, mitochondrial OS=Homo sapiens GN=HSPA9 PE=1 SV=2	tr|H0YBG6|H0YBG6_HUMAN Stress-70 protein, mitochondrial (Fragment) OS=Homo sapiens GN=HSPA9 PE=1 SV=1; sp|P38646|GRP75_HUMAN Stress-70 protein, mitochondrial OS=Homo sapiens GN=HSPA9 PE=1 SV=2	3313
HIST1H1A; HIST1H1C; HIST1H1D; HIST1H1E; HIST1H1T	1	ALAAAGYDVEK|None	sp|P10412|H14_HUMAN Histone H1.4 OS=Homo sapiens GN=HIST1H1E PE=1 SV=2; sp|P16402|H13_HUMAN Histone H1.3 OS=Homo sapiens GN=HIST1H1D PE=1 SV=2; sp|P16403|H12_HUMAN Histone H1.2 OS=Homo sapiens GN=HIST1H1C PE=1 SV=2; sp|P22492|H1T_HUMAN Histone H1t OS=Homo sapiens GN=HIST1H1T PE=2 SV=4; sp|Q02539|H11_HUMAN Histone H1.1 OS=Homo sapiens GN=HIST1H1A PE=1 SV=3	sp|P10412|H14_HUMAN Histone H1.4 OS=Homo sapiens GN=HIST1H1E PE=1 SV=2; sp|P16402|H13_HUMAN Histone H1.3 OS=Homo sapiens GN=HIST1H1D PE=1 SV=2; sp|P16403|H12_HUMAN Histone H1.2 OS=Homo sapiens GN=HIST1H1C PE=1 SV=2; sp|P22492|H1T_HUMAN Histone H1t OS=Homo sapiens GN=HIST1H1T PE=2 SV=4; sp|Q02539|H11_HUMAN Histone H1.1 OS=Homo sapiens GN=HIST1H1A PE=1 SV=3	3006; 3010; 3024; 3008; 3007
DBN1	1	LREDENAEPVGTTYQK|None	tr|D6R9W4|D6R9W4_HUMAN Drebrin (Fragment) OS=Homo sapiens GN=DBN1 PE=1 SV=1; sp|Q16643|DREB_HUMAN Drebrin OS=Homo sapiens GN=DBN1 PE=1 SV=4	tr|D6R9W4|D6R9W4_HUMAN Drebrin (Fragment) OS=Homo sapiens GN=DBN1 PE=1 SV=1; sp|Q16643|DREB_HUMAN Drebrin OS=Homo sapiens GN=DBN1 PE=1 SV=4	1627
KRT14; KRT15; KRT16; KRT17; KRT19	1	VLDELTLAR|None	sp|P02533|K1C14_HUMAN Keratin, type I cytoskeletal 14 OS=Homo sapiens GN=KRT14 PE=1 SV=4; sp|P08727|K1C19_HUMAN Keratin, type I cytoskeletal 19 OS=Homo sapiens GN=KRT19 PE=1 SV=4; sp|P08779|K1C16_HUMAN Keratin, type I cytoskeletal 16 OS=Homo sapiens GN=KRT16 PE=1 SV=4; sp|P19012|K1C15_HUMAN Keratin, type I cytoskeletal 15 OS=Homo sapiens GN=KRT15 PE=1 SV=3; sp|Q04695|K1C17_HUMAN Keratin, type I c…	sp|P02533|K1C14_HUMAN Keratin, type I cytoskeletal 14 OS=Homo sapiens GN=KRT14 PE=1 SV=4; sp|P08727|K1C19_HUMAN Keratin, type I cytoskeletal 19 OS=Homo sapiens GN=KRT19 PE=1 SV=4; sp|P08779|K1C16_HUMAN Keratin, type I cytoskeletal 16 OS=Homo sapiens GN=KRT16 PE=1 SV=4; sp|P19012|K1C15_HUMAN Keratin, type I cytoskeletal 15 OS=Homo sapiens GN=KRT15 PE=1 SV=3; sp|Q04695|K1C17_HUMAN Keratin, type I c…	3861; 3868; 3872; 3880; 3866
ACTA1; ACTA2; ACTB; ACTBL2; ACTC1; ACTG1; ACTG2; POTEE; POTEF	1	SYELPDGQVITIGNER|None	sp|P60709|ACTB_HUMAN Actin, cytoplasmic 1 OS=Homo sapiens GN=ACTB PE=1 SV=1; sp|A5A3E0|POTEF_HUMAN POTE ankyrin domain family member F OS=Homo sapiens GN=POTEF PE=1 SV=2; sp|P62736|ACTA_HUMAN Actin, aortic smooth muscle OS=Homo sapiens GN=ACTA2 PE=1 SV=1; sp|P63261|ACTG_HUMAN Actin, cytoplasmic 2 OS=Homo sapiens GN=ACTG1 PE=1 SV=1; sp|P63267|ACTH_HUMAN Actin, gamma-enteric smooth muscle OS=Homo s…	sp|P60709|ACTB_HUMAN Actin, cytoplasmic 1 OS=Homo sapiens GN=ACTB PE=1 SV=1; sp|A5A3E0|POTEF_HUMAN POTE ankyrin domain family member F OS=Homo sapiens GN=POTEF PE=1 SV=2; sp|P62736|ACTA_HUMAN Actin, aortic smooth muscle OS=Homo sapiens GN=ACTA2 PE=1 SV=1; sp|P63261|ACTG_HUMAN Actin, cytoplasmic 2 OS=Homo sapiens GN=ACTG1 PE=1 SV=1; sp|P63267|ACTH_HUMAN Actin, gamma-enteric smooth muscle OS=Homo s…	59; 58; 345651; 728378; 60; 72; 71; 70; 445582
HSPA2; HSPA6; HSPA8	1	LLQDFFNGK|None	tr|E9PKE3|E9PKE3_HUMAN Heat shock cognate 71 kDa protein OS=Homo sapiens GN=HSPA8 PE=1 SV=1; sp|P11142|HSP7C_HUMAN Heat shock cognate 71 kDa protein OS=Homo sapiens GN=HSPA8 PE=1 SV=1; sp|P54652|HSP72_HUMAN Heat shock-related 70 kDa protein 2 OS=Homo sapiens GN=HSPA2 PE=1 SV=1; tr|A8K7Q2|A8K7Q2_HUMAN Heat shock cognate 71 kDa protein OS=Homo sapiens GN=HSPA8 PE=1 SV=1; tr|E9PN89|E9PN89_HUMAN Heat…	tr|E9PKE3|E9PKE3_HUMAN Heat shock cognate 71 kDa protein OS=Homo sapiens GN=HSPA8 PE=1 SV=1; sp|P11142|HSP7C_HUMAN Heat shock cognate 71 kDa protein OS=Homo sapiens GN=HSPA8 PE=1 SV=1; sp|P54652|HSP72_HUMAN Heat shock-related 70 kDa protein 2 OS=Homo sapiens GN=HSPA2 PE=1 SV=1; tr|A8K7Q2|A8K7Q2_HUMAN Heat shock cognate 71 kDa protein OS=Homo sapiens GN=HSPA8 PE=1 SV=1; tr|E9PN89|E9PN89_HUMAN Heat…	3306; 3310; 3312
HSPA1A; HSPA1B; HSPA1L; HSPA6	1	ATAGDTHLGGEDFDNR|None	sp|P0DMV8|HS71A_HUMAN Heat shock 70 kDa protein 1A OS=Homo sapiens GN=HSPA1A PE=1 SV=1; sp|P0DMV9|HS71B_HUMAN Heat shock 70 kDa protein 1B OS=Homo sapiens GN=HSPA1B PE=1 SV=1; sp|P34931|HS71L_HUMAN Heat shock 70 kDa protein 1-like OS=Homo sapiens GN=HSPA1L PE=1 SV=2; sp|P48741|HSP77_HUMAN Putative heat shock 70 kDa protein 7 OS=Homo sapiens GN=HSPA7 PE=5 SV=2; tr|A0A0G2JIW1|A0A0G2JIW1_HUMAN Heat …	sp|P0DMV8|HS71A_HUMAN Heat shock 70 kDa protein 1A OS=Homo sapiens GN=HSPA1A PE=1 SV=1; sp|P0DMV9|HS71B_HUMAN Heat shock 70 kDa protein 1B OS=Homo sapiens GN=HSPA1B PE=1 SV=1; sp|P34931|HS71L_HUMAN Heat shock 70 kDa protein 1-like OS=Homo sapiens GN=HSPA1L PE=1 SV=2; sp|P48741|HSP77_HUMAN Putative heat shock 70 kDa protein 7 OS=Homo sapiens GN=HSPA7 PE=5 SV=2; tr|A0A0G2JIW1|A0A0G2JIW1_HUMAN Heat …	3310; 3304; 3305; 3303
DHX9	1	DFVNYLVR|None	sp|Q08211|DHX9_HUMAN ATP-dependent RNA helicase A OS=Homo sapiens GN=DHX9 PE=1 SV=4	sp|Q08211|DHX9_HUMAN ATP-dependent RNA helicase A OS=Homo sapiens GN=DHX9 PE=1 SV=4	1660
ARHGEF17	1	LADILSPR|None	sp|Q96PE2|ARHGH_HUMAN Rho guanine nucleotide exchange factor 17 OS=Homo sapiens GN=ARHGEF17 PE=1 SV=1	sp|Q96PE2|ARHGH_HUMAN Rho guanine nucleotide exchange factor 17 OS=Homo sapiens GN=ARHGEF17 PE=1 SV=1	9828
ATP6	1	LITTQQWLIK|None	sp|P00846|ATP6_HUMAN ATP synthase subunit a OS=Homo sapiens GN=MT-ATP6 PE=1 SV=1	sp|P00846|ATP6_HUMAN ATP synthase subunit a OS=Homo sapiens GN=MT-ATP6 PE=1 SV=1	4508
APRT	1	AAIGLLAR|None	tr|H3BQB1|H3BQB1_HUMAN Adenine phosphoribosyltransferase (Fragment) OS=Homo sapiens GN=APRT PE=1 SV=1; sp|P07741|APT_HUMAN Adenine phosphoribosyltransferase OS=Homo sapiens GN=APRT PE=1 SV=2; tr|H3BQF1|H3BQF1_HUMAN Adenine phosphoribosyltransferase (Fragment) OS=Homo sapiens GN=APRT PE=1 SV=8; tr|H3BQZ9|H3BQZ9_HUMAN Adenine phosphoribosyltransferase OS=Homo sapiens GN=APRT PE=1 SV=1; tr|H3BSW3|H3…	tr|H3BQB1|H3BQB1_HUMAN Adenine phosphoribosyltransferase (Fragment) OS=Homo sapiens GN=APRT PE=1 SV=1; sp|P07741|APT_HUMAN Adenine phosphoribosyltransferase OS=Homo sapiens GN=APRT PE=1 SV=2; tr|H3BQF1|H3BQF1_HUMAN Adenine phosphoribosyltransferase (Fragment) OS=Homo sapiens GN=APRT PE=1 SV=8; tr|H3BQZ9|H3BQZ9_HUMAN Adenine phosphoribosyltransferase OS=Homo sapiens GN=APRT PE=1 SV=1; tr|H3BSW3|H3…	353
SNRNP27	1	VDGSVNAYAINVSQK|None	sp|Q8WVK2|SNR27_HUMAN U4/U6.U5 small nuclear ribonucleoprotein 27 kDa protein OS=Homo sapiens GN=SNRNP27 PE=1 SV=1	sp|Q8WVK2|SNR27_HUMAN U4/U6.U5 small nuclear ribonucleoprotein 27 kDa protein OS=Homo sapiens GN=SNRNP27 PE=1 SV=1	11017
AK2	1	NGFLLDGFPR|None	tr|G3V213|G3V213_HUMAN Adenylate kinase 2, isoform CRA_a OS=Homo sapiens GN=AK2 PE=1 SV=1; sp|P54819|KAD2_HUMAN Adenylate kinase 2, mitochondrial OS=Homo sapiens GN=AK2 PE=1 SV=2; tr|F8VY04|F8VY04_HUMAN Adenylate kinase 2, mitochondrial OS=Homo sapiens GN=AK2 PE=1 SV=1; tr|F8VZG5|F8VZG5_HUMAN Adenylate kinase 2, mitochondrial OS=Homo sapiens GN=AK2 PE=1 SV=1; tr|F8W1A4|F8W1A4_HUMAN Adenylate kina…	tr|G3V213|G3V213_HUMAN Adenylate kinase 2, isoform CRA_a OS=Homo sapiens GN=AK2 PE=1 SV=1; sp|P54819|KAD2_HUMAN Adenylate kinase 2, mitochondrial OS=Homo sapiens GN=AK2 PE=1 SV=2; tr|F8VY04|F8VY04_HUMAN Adenylate kinase 2, mitochondrial OS=Homo sapiens GN=AK2 PE=1 SV=1; tr|F8VZG5|F8VZG5_HUMAN Adenylate kinase 2, mitochondrial OS=Homo sapiens GN=AK2 PE=1 SV=1; tr|F8W1A4|F8W1A4_HUMAN Adenylate kina…	204
CFL1; CFL2	1	YALYDATYETK|None	tr|G3V1A4|G3V1A4_HUMAN Cofilin 1 (Non-muscle), isoform CRA_a OS=Homo sapiens GN=CFL1 PE=1 SV=1; sp|P23528|COF1_HUMAN Cofilin-1 OS=Homo sapiens GN=CFL1 PE=1 SV=3; sp|Q9Y281|COF2_HUMAN Cofilin-2 OS=Homo sapiens GN=CFL2 PE=1 SV=1; tr|E9PK25|E9PK25_HUMAN Cofilin-1 OS=Homo sapiens GN=CFL1 PE=1 SV=1; tr|E9PLJ3|E9PLJ3_HUMAN Cofilin-1 (Fragment) OS=Homo sapiens GN=CFL1 PE=1 SV=1; tr|E9PP50|E9PP50_HUMAN C…	tr|G3V1A4|G3V1A4_HUMAN Cofilin 1 (Non-muscle), isoform CRA_a OS=Homo sapiens GN=CFL1 PE=1 SV=1; sp|P23528|COF1_HUMAN Cofilin-1 OS=Homo sapiens GN=CFL1 PE=1 SV=3; sp|Q9Y281|COF2_HUMAN Cofilin-2 OS=Homo sapiens GN=CFL2 PE=1 SV=1; tr|E9PK25|E9PK25_HUMAN Cofilin-1 OS=Homo sapiens GN=CFL1 PE=1 SV=1; tr|E9PLJ3|E9PLJ3_HUMAN Cofilin-1 (Fragment) OS=Homo sapiens GN=CFL1 PE=1 SV=1; tr|E9PP50|E9PP50_HUMAN C…	1072; 1073
ACLY	1	EILIPVFK|None	sp|P53396|ACLY_HUMAN ATP-citrate synthase OS=Homo sapiens GN=ACLY PE=1 SV=3	sp|P53396|ACLY_HUMAN ATP-citrate synthase OS=Homo sapiens GN=ACLY PE=1 SV=3	47
KRT14; KRT16; KRT17	1	IRDWYQR|None	sp|P02533|K1C14_HUMAN Keratin, type I cytoskeletal 14 OS=Homo sapiens GN=KRT14 PE=1 SV=4; sp|P08779|K1C16_HUMAN Keratin, type I cytoskeletal 16 OS=Homo sapiens GN=KRT16 PE=1 SV=4; sp|Q04695|K1C17_HUMAN Keratin, type I cytoskeletal 17 OS=Homo sapiens GN=KRT17 PE=1 SV=2; tr|F5GWP8|F5GWP8_HUMAN Keratin, type I cytoskeletal 17 OS=Homo sapiens GN=KRT17 PE=1 SV=2; tr|K7EPJ9|K7EPJ9_HUMAN Keratin, type I…	sp|P02533|K1C14_HUMAN Keratin, type I cytoskeletal 14 OS=Homo sapiens GN=KRT14 PE=1 SV=4; sp|P08779|K1C16_HUMAN Keratin, type I cytoskeletal 16 OS=Homo sapiens GN=KRT16 PE=1 SV=4; sp|Q04695|K1C17_HUMAN Keratin, type I cytoskeletal 17 OS=Homo sapiens GN=KRT17 PE=1 SV=2; tr|F5GWP8|F5GWP8_HUMAN Keratin, type I cytoskeletal 17 OS=Homo sapiens GN=KRT17 PE=1 SV=2; tr|K7EPJ9|K7EPJ9_HUMAN Keratin, type I…	3872; 3868; 3861
YBX1	1	NYQQNYQNSESGEKNEGSESAPEGQAQQR|None	sp|P67809|YBOX1_HUMAN Nuclease-sensitive element-binding protein 1 OS=Homo sapiens GN=YBX1 PE=1 SV=3; tr|C9J5V9|C9J5V9_HUMAN Nuclease-sensitive element-binding protein 1 (Fragment) OS=Homo sapiens GN=YBX1 PE=1 SV=1; tr|H0Y449|H0Y449_HUMAN Nuclease-sensitive element-binding protein 1 (Fragment) OS=Homo sapiens GN=YBX1 PE=1 SV=1	sp|P67809|YBOX1_HUMAN Nuclease-sensitive element-binding protein 1 OS=Homo sapiens GN=YBX1 PE=1 SV=3; tr|C9J5V9|C9J5V9_HUMAN Nuclease-sensitive element-binding protein 1 (Fragment) OS=Homo sapiens GN=YBX1 PE=1 SV=1; tr|H0Y449|H0Y449_HUMAN Nuclease-sensitive element-binding protein 1 (Fragment) OS=Homo sapiens GN=YBX1 PE=1 SV=1	4904
HSD17B10	1	DLAPIGIR|None	sp|Q99714|HCD2_HUMAN 3-hydroxyacyl-CoA dehydrogenase type-2 OS=Homo sapiens GN=HSD17B10 PE=1 SV=3	sp|Q99714|HCD2_HUMAN 3-hydroxyacyl-CoA dehydrogenase type-2 OS=Homo sapiens GN=HSD17B10 PE=1 SV=3	3028
PNISR	1	EQNSLSLLEAR|None	sp|Q8TF01|PNISR_HUMAN Arginine/serine-rich protein PNISR OS=Homo sapiens GN=PNISR PE=1 SV=2	sp|Q8TF01|PNISR_HUMAN Arginine/serine-rich protein PNISR OS=Homo sapiens GN=PNISR PE=1 SV=2	25957
HSP90B1	1	GVVDSDDLPLNVSR|None	sp|P14625|ENPL_HUMAN Endoplasmin OS=Homo sapiens GN=HSP90B1 PE=1 SV=1	sp|P14625|ENPL_HUMAN Endoplasmin OS=Homo sapiens GN=HSP90B1 PE=1 SV=1	7184
KRT5; KRT6A; KRT6B; KRT6C	1	WTLLQEQGTK|None	sp|P13647|K2C5_HUMAN Keratin, type II cytoskeletal 5 OS=Homo sapiens GN=KRT5 PE=1 SV=3; sp|P02538|K2C6A_HUMAN Keratin, type II cytoskeletal 6A OS=Homo sapiens GN=KRT6A PE=1 SV=3; sp|P04259|K2C6B_HUMAN Keratin, type II cytoskeletal 6B OS=Homo sapiens GN=KRT6B PE=1 SV=5; sp|P48668|K2C6C_HUMAN Keratin, type II cytoskeletal 6C OS=Homo sapiens GN=KRT6C PE=1 SV=3; tr|F8W0C6|F8W0C6_HUMAN Keratin, type I…	sp|P13647|K2C5_HUMAN Keratin, type II cytoskeletal 5 OS=Homo sapiens GN=KRT5 PE=1 SV=3; sp|P02538|K2C6A_HUMAN Keratin, type II cytoskeletal 6A OS=Homo sapiens GN=KRT6A PE=1 SV=3; sp|P04259|K2C6B_HUMAN Keratin, type II cytoskeletal 6B OS=Homo sapiens GN=KRT6B PE=1 SV=5; sp|P48668|K2C6C_HUMAN Keratin, type II cytoskeletal 6C OS=Homo sapiens GN=KRT6C PE=1 SV=3; tr|F8W0C6|F8W0C6_HUMAN Keratin, type I…	3854; 3852; 3853; 286887
CCT8	1	LATNAAVTVLR|None	tr|H7C2U0|H7C2U0_HUMAN T-complex protein 1 subunit theta (Fragment) OS=Homo sapiens GN=CCT8 PE=1 SV=1; sp|P50990|TCPQ_HUMAN T-complex protein 1 subunit theta OS=Homo sapiens GN=CCT8 PE=1 SV=4	tr|H7C2U0|H7C2U0_HUMAN T-complex protein 1 subunit theta (Fragment) OS=Homo sapiens GN=CCT8 PE=1 SV=1; sp|P50990|TCPQ_HUMAN T-complex protein 1 subunit theta OS=Homo sapiens GN=CCT8 PE=1 SV=4	10694
RPL7A	1	NFGIGQDIQPK|None	tr|Q5T8U3|Q5T8U3_HUMAN 60S ribosomal protein L7a (Fragment) OS=Homo sapiens GN=RPL7A PE=1 SV=1; sp|P62424|RL7A_HUMAN 60S ribosomal protein L7a OS=Homo sapiens GN=RPL7A PE=1 SV=2	tr|Q5T8U3|Q5T8U3_HUMAN 60S ribosomal protein L7a (Fragment) OS=Homo sapiens GN=RPL7A PE=1 SV=1; sp|P62424|RL7A_HUMAN 60S ribosomal protein L7a OS=Homo sapiens GN=RPL7A PE=1 SV=2	6130
CCT3	1	EILSEVER|None	tr|B4DUR8|B4DUR8_HUMAN T-complex protein 1 subunit gamma OS=Homo sapiens GN=CCT3 PE=1 SV=1; sp|P49368|TCPG_HUMAN T-complex protein 1 subunit gamma OS=Homo sapiens GN=CCT3 PE=1 SV=4	tr|B4DUR8|B4DUR8_HUMAN T-complex protein 1 subunit gamma OS=Homo sapiens GN=CCT3 PE=1 SV=1; sp|P49368|TCPG_HUMAN T-complex protein 1 subunit gamma OS=Homo sapiens GN=CCT3 PE=1 SV=4	7203
KRT1; KRT2; KRT77	1	FLEQQNQVLQTK|None	sp|K2C1_HUMAN| Marto_Lab (cRAP); sp|K22E_HUMAN| Marto_Lab (cRAP); sp|P04264|K2C1_HUMAN Keratin, type II cytoskeletal 1 OS=Homo sapiens GN=KRT1 PE=1 SV=6; sp|P35908|K22E_HUMAN Keratin, type II cytoskeletal 2 epidermal OS=Homo sapiens GN=KRT2 PE=1 SV=2; sp|Q7Z794|K2C1B_HUMAN Keratin, type II cytoskeletal 1b OS=Homo sapiens GN=KRT77 PE=2 SV=3	sp|K2C1_HUMAN| Marto_Lab (cRAP); sp|K22E_HUMAN| Marto_Lab (cRAP); sp|P04264|K2C1_HUMAN Keratin, type II cytoskeletal 1 OS=Homo sapiens GN=KRT1 PE=1 SV=6; sp|P35908|K22E_HUMAN Keratin, type II cytoskeletal 2 epidermal OS=Homo sapiens GN=KRT2 PE=1 SV=2; sp|Q7Z794|K2C1B_HUMAN Keratin, type II cytoskeletal 1b OS=Homo sapiens GN=KRT77 PE=2 SV=3	3849; 3848; 374454
ACTA1; ACTA2; ACTB; ACTC1; ACTG1; ACTG2; POTEE; POTEF	1	AVFPSIVGRPR|None	sp|P60709|ACTB_HUMAN Actin, cytoplasmic 1 OS=Homo sapiens GN=ACTB PE=1 SV=1; sp|A5A3E0|POTEF_HUMAN POTE ankyrin domain family member F OS=Homo sapiens GN=POTEF PE=1 SV=2; sp|P0CG38|POTEI_HUMAN POTE ankyrin domain family member I OS=Homo sapiens GN=POTEI PE=3 SV=1; sp|P62736|ACTA_HUMAN Actin, aortic smooth muscle OS=Homo sapiens GN=ACTA2 PE=1 SV=1; sp|P63261|ACTG_HUMAN Actin, cytoplasmic 2 OS=Homo…	sp|P60709|ACTB_HUMAN Actin, cytoplasmic 1 OS=Homo sapiens GN=ACTB PE=1 SV=1; sp|A5A3E0|POTEF_HUMAN POTE ankyrin domain family member F OS=Homo sapiens GN=POTEF PE=1 SV=2; sp|P0CG38|POTEI_HUMAN POTE ankyrin domain family member I OS=Homo sapiens GN=POTEI PE=3 SV=1; sp|P62736|ACTA_HUMAN Actin, aortic smooth muscle OS=Homo sapiens GN=ACTA2 PE=1 SV=1; sp|P63261|ACTG_HUMAN Actin, cytoplasmic 2 OS=Homo…	59; 58; 728378; 60; 72; 71; 70; 445582
KRT71; KRT72; KRT73; KRT74	1	FLEQQNQVLETK|None	sp|Q7RTS7|K2C74_HUMAN Keratin, type II cytoskeletal 74 OS=Homo sapiens GN=KRT74 PE=1 SV=2; sp|Q14CN4|K2C72_HUMAN Keratin, type II cytoskeletal 72 OS=Homo sapiens GN=KRT72 PE=1 SV=2; sp|Q3SY84|K2C71_HUMAN Keratin, type II cytoskeletal 71 OS=Homo sapiens GN=KRT71 PE=1 SV=3; sp|Q86Y46|K2C73_HUMAN Keratin, type II cytoskeletal 73 OS=Homo sapiens GN=KRT73 PE=1 SV=1; tr|F8W1S1|F8W1S1_HUMAN Keratin, typ…	sp|Q7RTS7|K2C74_HUMAN Keratin, type II cytoskeletal 74 OS=Homo sapiens GN=KRT74 PE=1 SV=2; sp|Q14CN4|K2C72_HUMAN Keratin, type II cytoskeletal 72 OS=Homo sapiens GN=KRT72 PE=1 SV=2; sp|Q3SY84|K2C71_HUMAN Keratin, type II cytoskeletal 71 OS=Homo sapiens GN=KRT71 PE=1 SV=3; sp|Q86Y46|K2C73_HUMAN Keratin, type II cytoskeletal 73 OS=Homo sapiens GN=KRT73 PE=1 SV=1; tr|F8W1S1|F8W1S1_HUMAN Keratin, typ…	112802; 319101; 140807; 121391
GART	1	QVLVAPGNAGTACSEK|None	tr|F8WD69|F8WD69_HUMAN Trifunctional purine biosynthetic protein adenosine-3 OS=Homo sapiens GN=GART PE=1 SV=1; sp|P22102|PUR2_HUMAN Trifunctional purine biosynthetic protein adenosine-3 OS=Homo sapiens GN=GART PE=1 SV=1; tr|C9JBJ1|C9JBJ1_HUMAN Trifunctional purine biosynthetic protein adenosine-3 (Fragment) OS=Homo sapiens GN=GART PE=1 SV=8; tr|C9JKQ7|C9JKQ7_HUMAN Trifunctional purine biosynthet…	tr|F8WD69|F8WD69_HUMAN Trifunctional purine biosynthetic protein adenosine-3 OS=Homo sapiens GN=GART PE=1 SV=1; sp|P22102|PUR2_HUMAN Trifunctional purine biosynthetic protein adenosine-3 OS=Homo sapiens GN=GART PE=1 SV=1; tr|C9JBJ1|C9JBJ1_HUMAN Trifunctional purine biosynthetic protein adenosine-3 (Fragment) OS=Homo sapiens GN=GART PE=1 SV=8; tr|C9JKQ7|C9JKQ7_HUMAN Trifunctional purine biosynthet…	2618
HSPA1A; HSPA1B; HSPA6	1	IINEPTAAAIAYGLDR|None	sp|P0DMV8|HS71A_HUMAN Heat shock 70 kDa protein 1A OS=Homo sapiens GN=HSPA1A PE=1 SV=1; sp|P0DMV9|HS71B_HUMAN Heat shock 70 kDa protein 1B OS=Homo sapiens GN=HSPA1B PE=1 SV=1; tr|A0A0G2JIW1|A0A0G2JIW1_HUMAN Heat shock 70 kDa protein 1B OS=Homo sapiens GN=HSPA1B PE=1 SV=1	sp|P0DMV8|HS71A_HUMAN Heat shock 70 kDa protein 1A OS=Homo sapiens GN=HSPA1A PE=1 SV=1; sp|P0DMV9|HS71B_HUMAN Heat shock 70 kDa protein 1B OS=Homo sapiens GN=HSPA1B PE=1 SV=1; tr|A0A0G2JIW1|A0A0G2JIW1_HUMAN Heat shock 70 kDa protein 1B OS=Homo sapiens GN=HSPA1B PE=1 SV=1	3310; 3304; 3303
RPS4X; RPS4Y1	1	HPGSFDVVHVK|None	sp|P62701|RS4X_HUMAN 40S ribosomal protein S4, X isoform OS=Homo sapiens GN=RPS4X PE=1 SV=2; sp|P22090|RS4Y1_HUMAN 40S ribosomal protein S4, Y isoform 1 OS=Homo sapiens GN=RPS4Y1 PE=1 SV=2; tr|C9JEH7|C9JEH7_HUMAN 40S ribosomal protein S4, Y isoform 1 (Fragment) OS=Homo sapiens GN=RPS4Y1 PE=1 SV=1	sp|P62701|RS4X_HUMAN 40S ribosomal protein S4, X isoform OS=Homo sapiens GN=RPS4X PE=1 SV=2; sp|P22090|RS4Y1_HUMAN 40S ribosomal protein S4, Y isoform 1 OS=Homo sapiens GN=RPS4Y1 PE=1 SV=2; tr|C9JEH7|C9JEH7_HUMAN 40S ribosomal protein S4, Y isoform 1 (Fragment) OS=Homo sapiens GN=RPS4Y1 PE=1 SV=1	6191; 6192
PSAP	1	QEILAALEK|None	tr|Q5BJH1|Q5BJH1_HUMAN PSAP protein OS=Homo sapiens GN=PSAP PE=1 SV=1; sp|P07602|SAP_HUMAN Prosaposin OS=Homo sapiens GN=PSAP PE=1 SV=2; tr|C9JIZ6|C9JIZ6_HUMAN Prosaposin OS=Homo sapiens GN=PSAP PE=1 SV=2	tr|Q5BJH1|Q5BJH1_HUMAN PSAP protein OS=Homo sapiens GN=PSAP PE=1 SV=1; sp|P07602|SAP_HUMAN Prosaposin OS=Homo sapiens GN=PSAP PE=1 SV=2; tr|C9JIZ6|C9JIZ6_HUMAN Prosaposin OS=Homo sapiens GN=PSAP PE=1 SV=2	5660
EIF4A3	1	ETQALILAPTR|None	sp|P38919|IF4A3_HUMAN Eukaryotic initiation factor 4A-III OS=Homo sapiens GN=EIF4A3 PE=1 SV=4	sp|P38919|IF4A3_HUMAN Eukaryotic initiation factor 4A-III OS=Homo sapiens GN=EIF4A3 PE=1 SV=4	9775
MYH14	1	LVLDQLR|None	sp|Q7Z406|MYH14_HUMAN Myosin-14 OS=Homo sapiens GN=MYH14 PE=1 SV=2; tr|M0QY43|M0QY43_HUMAN Myosin-14 (Fragment) OS=Homo sapiens GN=MYH14 PE=1 SV=8	sp|Q7Z406|MYH14_HUMAN Myosin-14 OS=Homo sapiens GN=MYH14 PE=1 SV=2; tr|M0QY43|M0QY43_HUMAN Myosin-14 (Fragment) OS=Homo sapiens GN=MYH14 PE=1 SV=8	79784
SHROOM3	1	SSPATADKR|None	sp|Q8TF72|SHRM3_HUMAN Protein Shroom3 OS=Homo sapiens GN=SHROOM3 PE=1 SV=2	sp|Q8TF72|SHRM3_HUMAN Protein Shroom3 OS=Homo sapiens GN=SHROOM3 PE=1 SV=2	57619
HDAC1; HDAC2	1	YGEYFPGTGDLR|None	tr|Q5TEE2|Q5TEE2_HUMAN Histone deacetylase 1 (Fragment) OS=Homo sapiens GN=HDAC1 PE=1 SV=1; sp|Q13547|HDAC1_HUMAN Histone deacetylase 1 OS=Homo sapiens GN=HDAC1 PE=1 SV=1; sp|Q92769|HDAC2_HUMAN Histone deacetylase 2 OS=Homo sapiens GN=HDAC2 PE=1 SV=2	tr|Q5TEE2|Q5TEE2_HUMAN Histone deacetylase 1 (Fragment) OS=Homo sapiens GN=HDAC1 PE=1 SV=1; sp|Q13547|HDAC1_HUMAN Histone deacetylase 1 OS=Homo sapiens GN=HDAC1 PE=1 SV=1; sp|Q92769|HDAC2_HUMAN Histone deacetylase 2 OS=Homo sapiens GN=HDAC2 PE=1 SV=2	3066; 3065
PLP2	1	HTAAPTDPADGPV|None	sp|Q04941|PLP2_HUMAN Proteolipid protein 2 OS=Homo sapiens GN=PLP2 PE=1 SV=1	sp|Q04941|PLP2_HUMAN Proteolipid protein 2 OS=Homo sapiens GN=PLP2 PE=1 SV=1	5355
HINT1	1	IIFEDDR|None	tr|D6RC06|D6RC06_HUMAN Histidine triad nucleotide-binding protein 1 OS=Homo sapiens GN=HINT1 PE=1 SV=1; sp|P49773|HINT1_HUMAN Histidine triad nucleotide-binding protein 1 OS=Homo sapiens GN=HINT1 PE=1 SV=2; tr|D6RD60|D6RD60_HUMAN Histidine triad nucleotide-binding protein 1 OS=Homo sapiens GN=HINT1 PE=1 SV=1; tr|D6RE99|D6RE99_HUMAN Histidine triad nucleotide-binding protein 1 OS=Homo sapiens GN=H…	tr|D6RC06|D6RC06_HUMAN Histidine triad nucleotide-binding protein 1 OS=Homo sapiens GN=HINT1 PE=1 SV=1; sp|P49773|HINT1_HUMAN Histidine triad nucleotide-binding protein 1 OS=Homo sapiens GN=HINT1 PE=1 SV=2; tr|D6RD60|D6RD60_HUMAN Histidine triad nucleotide-binding protein 1 OS=Homo sapiens GN=HINT1 PE=1 SV=1; tr|D6RE99|D6RE99_HUMAN Histidine triad nucleotide-binding protein 1 OS=Homo sapiens GN=H…	3094
ACAT2	1	EIVPVLVSTR|None	sp|Q9BWD1|THIC_HUMAN Acetyl-CoA acetyltransferase, cytosolic OS=Homo sapiens GN=ACAT2 PE=1 SV=2	sp|Q9BWD1|THIC_HUMAN Acetyl-CoA acetyltransferase, cytosolic OS=Homo sapiens GN=ACAT2 PE=1 SV=2	39
HMGB2	1	SEHPGLSIGDTAK|None	tr|D6R9A6|D6R9A6_HUMAN High mobility group protein B2 (Fragment) OS=Homo sapiens GN=HMGB2 PE=1 SV=1; sp|P26583|HMGB2_HUMAN High mobility group protein B2 OS=Homo sapiens GN=HMGB2 PE=1 SV=2	tr|D6R9A6|D6R9A6_HUMAN High mobility group protein B2 (Fragment) OS=Homo sapiens GN=HMGB2 PE=1 SV=1; sp|P26583|HMGB2_HUMAN High mobility group protein B2 OS=Homo sapiens GN=HMGB2 PE=1 SV=2	3148
S100A7	1	GTNYLADVFEK|None	sp|P31151|S10A7_HUMAN Protein S100-A7 OS=Homo sapiens GN=S100A7 PE=1 SV=4	sp|P31151|S10A7_HUMAN Protein S100-A7 OS=Homo sapiens GN=S100A7 PE=1 SV=4	6278
BSG	1	GSDQAIITLR|None	tr|A0A087WUV8|A0A087WUV8_HUMAN Basigin OS=Homo sapiens GN=BSG PE=1 SV=1; sp|P35613|BASI_HUMAN Basigin OS=Homo sapiens GN=BSG PE=1 SV=2; tr|A0A087X2B5|A0A087X2B5_HUMAN Basigin (Fragment) OS=Homo sapiens GN=BSG PE=1 SV=1	tr|A0A087WUV8|A0A087WUV8_HUMAN Basigin OS=Homo sapiens GN=BSG PE=1 SV=1; sp|P35613|BASI_HUMAN Basigin OS=Homo sapiens GN=BSG PE=1 SV=2; tr|A0A087X2B5|A0A087X2B5_HUMAN Basigin (Fragment) OS=Homo sapiens GN=BSG PE=1 SV=1	682
ACTB; ACTG1; POTEE; POTEF; POTEJ	1	QEYDESGPSIVHR|None	sp|P60709|ACTB_HUMAN Actin, cytoplasmic 1 OS=Homo sapiens GN=ACTB PE=1 SV=1; sp|A5A3E0|POTEF_HUMAN POTE ankyrin domain family member F OS=Homo sapiens GN=POTEF PE=1 SV=2; sp|P0CG38|POTEI_HUMAN POTE ankyrin domain family member I OS=Homo sapiens GN=POTEI PE=3 SV=1; sp|P0CG39|POTEJ_HUMAN POTE ankyrin domain family member J OS=Homo sapiens GN=POTEJ PE=3 SV=1; sp|P63261|ACTG_HUMAN Actin, cytoplasmic …	sp|P60709|ACTB_HUMAN Actin, cytoplasmic 1 OS=Homo sapiens GN=ACTB PE=1 SV=1; sp|A5A3E0|POTEF_HUMAN POTE ankyrin domain family member F OS=Homo sapiens GN=POTEF PE=1 SV=2; sp|P0CG38|POTEI_HUMAN POTE ankyrin domain family member I OS=Homo sapiens GN=POTEI PE=3 SV=1; sp|P0CG39|POTEJ_HUMAN POTE ankyrin domain family member J OS=Homo sapiens GN=POTEJ PE=3 SV=1; sp|P63261|ACTG_HUMAN Actin, cytoplasmic …	60; 653781; 71; 445582; 728378
CAPZA3	1	MTLSVLSR|M1: Oxidation	sp|Q96KX2|CAZA3_HUMAN F-actin-capping protein subunit alpha-3 OS=Homo sapiens GN=CAPZA3 PE=1 SV=2	sp|Q96KX2|CAZA3_HUMAN F-actin-capping protein subunit alpha-3 OS=Homo sapiens GN=CAPZA3 PE=1 SV=2	93661
SREK1	1	FAFVEFADQNSVPR|None	sp|Q8WXA9|SREK1_HUMAN Splicing regulatory glutamine/lysine-rich protein 1 OS=Homo sapiens GN=SREK1 PE=1 SV=1	sp|Q8WXA9|SREK1_HUMAN Splicing regulatory glutamine/lysine-rich protein 1 OS=Homo sapiens GN=SREK1 PE=1 SV=1	140890
DDX39A; DDX39B	1	ILVATNLFGR|None	tr|A0A0G2JJZ9|A0A0G2JJZ9_HUMAN Spliceosome RNA helicase DDX39B (Fragment) OS=Homo sapiens GN=DDX39B PE=1 SV=1; sp|O00148|DX39A_HUMAN ATP-dependent RNA helicase DDX39A OS=Homo sapiens GN=DDX39A PE=1 SV=2; sp|Q13838|DX39B_HUMAN Spliceosome RNA helicase DDX39B OS=Homo sapiens GN=DDX39B PE=1 SV=1; tr|A0A140T9X3|A0A140T9X3_HUMAN Spliceosome RNA helicase DDX39B (Fragment) OS=Homo sapiens GN=DDX39B PE=1…	tr|A0A0G2JJZ9|A0A0G2JJZ9_HUMAN Spliceosome RNA helicase DDX39B (Fragment) OS=Homo sapiens GN=DDX39B PE=1 SV=1; sp|O00148|DX39A_HUMAN ATP-dependent RNA helicase DDX39A OS=Homo sapiens GN=DDX39A PE=1 SV=2; sp|Q13838|DX39B_HUMAN Spliceosome RNA helicase DDX39B OS=Homo sapiens GN=DDX39B PE=1 SV=1; tr|A0A140T9X3|A0A140T9X3_HUMAN Spliceosome RNA helicase DDX39B (Fragment) OS=Homo sapiens GN=DDX39B PE=1…	7919; 10212
S100A7; S100A7A	1	ENFPNFLSACDKK|None	sp|P31151|S10A7_HUMAN Protein S100-A7 OS=Homo sapiens GN=S100A7 PE=1 SV=4; sp|Q86SG5|S1A7A_HUMAN Protein S100-A7A OS=Homo sapiens GN=S100A7A PE=1 SV=3	sp|P31151|S10A7_HUMAN Protein S100-A7 OS=Homo sapiens GN=S100A7 PE=1 SV=4; sp|Q86SG5|S1A7A_HUMAN Protein S100-A7A OS=Homo sapiens GN=S100A7A PE=1 SV=3	6278; 338324
MARS	1	LENDQIESLR|None	tr|H0YHL6|H0YHL6_HUMAN Methionine--tRNA ligase, cytoplasmic (Fragment) OS=Homo sapiens GN=MARS PE=1 SV=1; sp|P56192|SYMC_HUMAN Methionine--tRNA ligase, cytoplasmic OS=Homo sapiens GN=MARS PE=1 SV=2; tr|H0YI27|H0YI27_HUMAN Methionine--tRNA ligase, cytoplasmic (Fragment) OS=Homo sapiens GN=MARS PE=1 SV=1; tr|H0YI94|H0YI94_HUMAN Methionine--tRNA ligase, cytoplasmic (Fragment) OS=Homo sapiens GN=MARS…	tr|H0YHL6|H0YHL6_HUMAN Methionine--tRNA ligase, cytoplasmic (Fragment) OS=Homo sapiens GN=MARS PE=1 SV=1; sp|P56192|SYMC_HUMAN Methionine--tRNA ligase, cytoplasmic OS=Homo sapiens GN=MARS PE=1 SV=2; tr|H0YI27|H0YI27_HUMAN Methionine--tRNA ligase, cytoplasmic (Fragment) OS=Homo sapiens GN=MARS PE=1 SV=1; tr|H0YI94|H0YI94_HUMAN Methionine--tRNA ligase, cytoplasmic (Fragment) OS=Homo sapiens GN=MARS…	4141
SARS	1	LLIDEAILK|None	tr|Q5T5C7|Q5T5C7_HUMAN Serine--tRNA ligase, cytoplasmic OS=Homo sapiens GN=SARS PE=1 SV=1; sp|P49591|SYSC_HUMAN Serine--tRNA ligase, cytoplasmic OS=Homo sapiens GN=SARS PE=1 SV=3	tr|Q5T5C7|Q5T5C7_HUMAN Serine--tRNA ligase, cytoplasmic OS=Homo sapiens GN=SARS PE=1 SV=1; sp|P49591|SYSC_HUMAN Serine--tRNA ligase, cytoplasmic OS=Homo sapiens GN=SARS PE=1 SV=3	6301
MYH10; MYH11; MYH14	1	VKPLLQVTR|None	sp|P35580|MYH10_HUMAN Myosin-10 OS=Homo sapiens GN=MYH10 PE=1 SV=3; sp|P35749|MYH11_HUMAN Myosin-11 OS=Homo sapiens GN=MYH11 PE=1 SV=3; sp|Q7Z406|MYH14_HUMAN Myosin-14 OS=Homo sapiens GN=MYH14 PE=1 SV=2; tr|M0QY43|M0QY43_HUMAN Myosin-14 (Fragment) OS=Homo sapiens GN=MYH14 PE=1 SV=8	sp|P35580|MYH10_HUMAN Myosin-10 OS=Homo sapiens GN=MYH10 PE=1 SV=3; sp|P35749|MYH11_HUMAN Myosin-11 OS=Homo sapiens GN=MYH11 PE=1 SV=3; sp|Q7Z406|MYH14_HUMAN Myosin-14 OS=Homo sapiens GN=MYH14 PE=1 SV=2; tr|M0QY43|M0QY43_HUMAN Myosin-14 (Fragment) OS=Homo sapiens GN=MYH14 PE=1 SV=8	4628; 4629; 79784
TUBB4A; TUBB4B; TUBB8	1	AVLVDLEPGTMDSVR|M11: Oxidation	sp|P68371|TBB4B_HUMAN Tubulin beta-4B chain OS=Homo sapiens GN=TUBB4B PE=1 SV=1; sp|P04350|TBB4A_HUMAN Tubulin beta-4A chain OS=Homo sapiens GN=TUBB4A PE=1 SV=2; sp|Q3ZCM7|TBB8_HUMAN Tubulin beta-8 chain OS=Homo sapiens GN=TUBB8 PE=1 SV=2; tr|A0A075B724|A0A075B724_HUMAN Tubulin beta-8 chain OS=Homo sapiens GN=TUBB8 PE=1 SV=1; tr|M0QX14|M0QX14_HUMAN Tubulin beta-4A chain OS=Homo sapiens GN=TUBB4A …	sp|P68371|TBB4B_HUMAN Tubulin beta-4B chain OS=Homo sapiens GN=TUBB4B PE=1 SV=1; sp|P04350|TBB4A_HUMAN Tubulin beta-4A chain OS=Homo sapiens GN=TUBB4A PE=1 SV=2; sp|Q3ZCM7|TBB8_HUMAN Tubulin beta-8 chain OS=Homo sapiens GN=TUBB8 PE=1 SV=2; tr|A0A075B724|A0A075B724_HUMAN Tubulin beta-8 chain OS=Homo sapiens GN=TUBB8 PE=1 SV=1; tr|M0QX14|M0QX14_HUMAN Tubulin beta-4A chain OS=Homo sapiens GN=TUBB4A …	347688; 10383; 10382
EEF1A1	1	YYVTIIDAPGHR|None	sp|Q5VTE0|EF1A3_HUMAN Putative elongation factor 1-alpha-like 3 OS=Homo sapiens GN=EEF1A1P5 PE=5 SV=1; sp|P68104|EF1A1_HUMAN Elongation factor 1-alpha 1 OS=Homo sapiens GN=EEF1A1 PE=1 SV=1; tr|A0A087WV01|A0A087WV01_HUMAN Elongation factor 1-alpha OS=Homo sapiens GN=EEF1A1 PE=1 SV=1; tr|A0A087WVQ9|A0A087WVQ9_HUMAN Elongation factor 1-alpha 1 OS=Homo sapiens GN=EEF1A1 PE=1 SV=1; tr|A6PW80|A6PW80_HU…	sp|Q5VTE0|EF1A3_HUMAN Putative elongation factor 1-alpha-like 3 OS=Homo sapiens GN=EEF1A1P5 PE=5 SV=1; sp|P68104|EF1A1_HUMAN Elongation factor 1-alpha 1 OS=Homo sapiens GN=EEF1A1 PE=1 SV=1; tr|A0A087WV01|A0A087WV01_HUMAN Elongation factor 1-alpha OS=Homo sapiens GN=EEF1A1 PE=1 SV=1; tr|A0A087WVQ9|A0A087WVQ9_HUMAN Elongation factor 1-alpha 1 OS=Homo sapiens GN=EEF1A1 PE=1 SV=1; tr|A6PW80|A6PW80_HU…	1915
HMGB1	1	IKGEHPGLSIGDVAK|None	sp|B2RPK0|HGB1A_HUMAN Putative high mobility group protein B1-like 1 OS=Homo sapiens GN=HMGB1P1 PE=5 SV=1; sp|P09429|HMGB1_HUMAN High mobility group protein B1 OS=Homo sapiens GN=HMGB1 PE=1 SV=3; tr|Q5T7C4|Q5T7C4_HUMAN High mobility group protein B1 OS=Homo sapiens GN=HMGB1 PE=1 SV=1	sp|B2RPK0|HGB1A_HUMAN Putative high mobility group protein B1-like 1 OS=Homo sapiens GN=HMGB1P1 PE=5 SV=1; sp|P09429|HMGB1_HUMAN High mobility group protein B1 OS=Homo sapiens GN=HMGB1 PE=1 SV=3; tr|Q5T7C4|Q5T7C4_HUMAN High mobility group protein B1 OS=Homo sapiens GN=HMGB1 PE=1 SV=1	3146
H2AFJ; H2AFV; H2AFX; H2AFZ; HIST1H2AA; HIST1H2AB; HIST1H2AC; HIST1H2AD; HIST1H2AE; HIST1H2AG; HIST1H2AH; HIST1H2AI; HIST1H2AJ; HIST1H2AK; HIST1H2AL; HIST1H2AM; HIST2H2AA3; HIST2H2AA4; HIST2H2AB; HIST2H2AC; HIST3H2A	1	AGLQFPVGR|None	sp|P0C0S5|H2AZ_HUMAN Histone H2A.Z OS=Homo sapiens GN=H2AFZ PE=1 SV=2; sp|P04908|H2A1B_HUMAN Histone H2A type 1-B/E OS=Homo sapiens GN=HIST1H2AB PE=1 SV=2; sp|P0C0S8|H2A1_HUMAN Histone H2A type 1 OS=Homo sapiens GN=HIST1H2AG PE=1 SV=2; sp|P16104|H2AX_HUMAN Histone H2AX OS=Homo sapiens GN=H2AFX PE=1 SV=2; sp|P20671|H2A1D_HUMAN Histone H2A type 1-D OS=Homo sapiens GN=HIST1H2AD PE=1 SV=2; sp|Q16777|…	sp|P0C0S5|H2AZ_HUMAN Histone H2A.Z OS=Homo sapiens GN=H2AFZ PE=1 SV=2; sp|P04908|H2A1B_HUMAN Histone H2A type 1-B/E OS=Homo sapiens GN=HIST1H2AB PE=1 SV=2; sp|P0C0S8|H2A1_HUMAN Histone H2A type 1 OS=Homo sapiens GN=HIST1H2AG PE=1 SV=2; sp|P16104|H2AX_HUMAN Histone H2AX OS=Homo sapiens GN=H2AFX PE=1 SV=2; sp|P20671|H2A1D_HUMAN Histone H2A type 1-D OS=Homo sapiens GN=HIST1H2AD PE=1 SV=2; sp|Q16777|…	85235; 221613; 723790; 94239; 8336; 92815; 3013; 8969; 3014; 3015; 8332; 3012; 8330; 8331; 8329; 8337; 8334; 8335; 55766; 8338; 317772
PSMD3	1	FNQVLDQFGEK|None	sp|O43242|PSMD3_HUMAN 26S proteasome non-ATPase regulatory subunit 3 OS=Homo sapiens GN=PSMD3 PE=1 SV=2	sp|O43242|PSMD3_HUMAN 26S proteasome non-ATPase regulatory subunit 3 OS=Homo sapiens GN=PSMD3 PE=1 SV=2	5709
CAT	1	FNTANDDNVTQVR|None	sp|P04040|CATA_HUMAN Catalase OS=Homo sapiens GN=CAT PE=1 SV=3	sp|P04040|CATA_HUMAN Catalase OS=Homo sapiens GN=CAT PE=1 SV=3	847
C1orf68	1	TFGVSPLR|None	sp|Q5T750|XP32_HUMAN Skin-specific protein 32 OS=Homo sapiens GN=XP32 PE=1 SV=1	sp|Q5T750|XP32_HUMAN Skin-specific protein 32 OS=Homo sapiens GN=XP32 PE=1 SV=1	100129271
GYG1	1	GALVLGSSLK|None	tr|G5E9W8|G5E9W8_HUMAN Glycogenin 1, isoform CRA_e OS=Homo sapiens GN=GYG1 PE=1 SV=1; sp|P46976|GLYG_HUMAN Glycogenin-1 OS=Homo sapiens GN=GYG1 PE=1 SV=4; tr|C9JQ42|C9JQ42_HUMAN Glycogenin-1 (Fragment) OS=Homo sapiens GN=GYG1 PE=1 SV=8	tr|G5E9W8|G5E9W8_HUMAN Glycogenin 1, isoform CRA_e OS=Homo sapiens GN=GYG1 PE=1 SV=1; sp|P46976|GLYG_HUMAN Glycogenin-1 OS=Homo sapiens GN=GYG1 PE=1 SV=4; tr|C9JQ42|C9JQ42_HUMAN Glycogenin-1 (Fragment) OS=Homo sapiens GN=GYG1 PE=1 SV=8	2992
KPNB1	1	LAATNALLNSLEFTK|None	tr|J3KTM9|J3KTM9_HUMAN Importin subunit beta-1 (Fragment) OS=Homo sapiens GN=KPNB1 PE=1 SV=1; sp|Q14974|IMB1_HUMAN Importin subunit beta-1 OS=Homo sapiens GN=KPNB1 PE=1 SV=2	tr|J3KTM9|J3KTM9_HUMAN Importin subunit beta-1 (Fragment) OS=Homo sapiens GN=KPNB1 PE=1 SV=1; sp|Q14974|IMB1_HUMAN Importin subunit beta-1 OS=Homo sapiens GN=KPNB1 PE=1 SV=2	3837
ACTN1; ACTN4	1	TINEVENQILTR|None	sp|O43707|ACTN4_HUMAN Alpha-actinin-4 OS=Homo sapiens GN=ACTN4 PE=1 SV=2; sp|P12814|ACTN1_HUMAN Alpha-actinin-1 OS=Homo sapiens GN=ACTN1 PE=1 SV=2; tr|F5GXS2|F5GXS2_HUMAN Alpha-actinin-4 OS=Homo sapiens GN=ACTN4 PE=1 SV=2; tr|H0YJ11|H0YJ11_HUMAN Alpha-actinin-1 (Fragment) OS=Homo sapiens GN=ACTN1 PE=1 SV=1; tr|H0YJW3|H0YJW3_HUMAN Alpha-actinin-1 (Fragment) OS=Homo sapiens GN=ACTN1 PE=1 SV=1; tr|H…	sp|O43707|ACTN4_HUMAN Alpha-actinin-4 OS=Homo sapiens GN=ACTN4 PE=1 SV=2; sp|P12814|ACTN1_HUMAN Alpha-actinin-1 OS=Homo sapiens GN=ACTN1 PE=1 SV=2; tr|F5GXS2|F5GXS2_HUMAN Alpha-actinin-4 OS=Homo sapiens GN=ACTN4 PE=1 SV=2; tr|H0YJ11|H0YJ11_HUMAN Alpha-actinin-1 (Fragment) OS=Homo sapiens GN=ACTN1 PE=1 SV=1; tr|H0YJW3|H0YJW3_HUMAN Alpha-actinin-1 (Fragment) OS=Homo sapiens GN=ACTN1 PE=1 SV=1; tr|H…	81; 87
HIST1H1C; HIST1H1D; HIST1H1E	1	SGVSLAALK|None	sp|P10412|H14_HUMAN Histone H1.4 OS=Homo sapiens GN=HIST1H1E PE=1 SV=2; sp|P16402|H13_HUMAN Histone H1.3 OS=Homo sapiens GN=HIST1H1D PE=1 SV=2; sp|P16403|H12_HUMAN Histone H1.2 OS=Homo sapiens GN=HIST1H1C PE=1 SV=2	sp|P10412|H14_HUMAN Histone H1.4 OS=Homo sapiens GN=HIST1H1E PE=1 SV=2; sp|P16402|H13_HUMAN Histone H1.3 OS=Homo sapiens GN=HIST1H1D PE=1 SV=2; sp|P16403|H12_HUMAN Histone H1.2 OS=Homo sapiens GN=HIST1H1C PE=1 SV=2	3007; 3006; 3008
TFG	1	LLSNDEVTIK|None	tr|C9JJP5|C9JJP5_HUMAN Protein TFG (Fragment) OS=Homo sapiens GN=TFG PE=1 SV=1; sp|Q92734|TFG_HUMAN Protein TFG OS=Homo sapiens GN=TFG PE=1 SV=2; tr|C9JTY3|C9JTY3_HUMAN Protein TFG (Fragment) OS=Homo sapiens GN=TFG PE=1 SV=1; tr|C9JUE0|C9JUE0_HUMAN Protein TFG (Fragment) OS=Homo sapiens GN=TFG PE=1 SV=1	tr|C9JJP5|C9JJP5_HUMAN Protein TFG (Fragment) OS=Homo sapiens GN=TFG PE=1 SV=1; sp|Q92734|TFG_HUMAN Protein TFG OS=Homo sapiens GN=TFG PE=1 SV=2; tr|C9JTY3|C9JTY3_HUMAN Protein TFG (Fragment) OS=Homo sapiens GN=TFG PE=1 SV=1; tr|C9JUE0|C9JUE0_HUMAN Protein TFG (Fragment) OS=Homo sapiens GN=TFG PE=1 SV=1	10342
RPL27	1	VYNYNHLMPTR|M8: Oxidation	tr|K7ELC7|K7ELC7_HUMAN 60S ribosomal protein L27 (Fragment) OS=Homo sapiens GN=RPL27 PE=1 SV=1; sp|P61353|RL27_HUMAN 60S ribosomal protein L27 OS=Homo sapiens GN=RPL27 PE=1 SV=2; tr|K7EQQ9|K7EQQ9_HUMAN 60S ribosomal protein L27 OS=Homo sapiens GN=RPL27 PE=1 SV=1	tr|K7ELC7|K7ELC7_HUMAN 60S ribosomal protein L27 (Fragment) OS=Homo sapiens GN=RPL27 PE=1 SV=1; sp|P61353|RL27_HUMAN 60S ribosomal protein L27 OS=Homo sapiens GN=RPL27 PE=1 SV=2; tr|K7EQQ9|K7EQQ9_HUMAN 60S ribosomal protein L27 OS=Homo sapiens GN=RPL27 PE=1 SV=1	6155
MIF	1	LLCGLLAER|None	sp|P14174|MIF_HUMAN Macrophage migration inhibitory factor OS=Homo sapiens GN=MIF PE=1 SV=4	sp|P14174|MIF_HUMAN Macrophage migration inhibitory factor OS=Homo sapiens GN=MIF PE=1 SV=4	4282
ACTA1; ACTA2; ACTB; ACTBL2; ACTC1; ACTG1; ACTG2	1	DLTDYLMK|M7: Oxidation	sp|P60709|ACTB_HUMAN Actin, cytoplasmic 1 OS=Homo sapiens GN=ACTB PE=1 SV=1; sp|P62736|ACTA_HUMAN Actin, aortic smooth muscle OS=Homo sapiens GN=ACTA2 PE=1 SV=1; sp|P63261|ACTG_HUMAN Actin, cytoplasmic 2 OS=Homo sapiens GN=ACTG1 PE=1 SV=1; sp|P63267|ACTH_HUMAN Actin, gamma-enteric smooth muscle OS=Homo sapiens GN=ACTG2 PE=1 SV=1; sp|P68032|ACTC_HUMAN Actin, alpha cardiac muscle 1 OS=Homo sapiens …	sp|P60709|ACTB_HUMAN Actin, cytoplasmic 1 OS=Homo sapiens GN=ACTB PE=1 SV=1; sp|P62736|ACTA_HUMAN Actin, aortic smooth muscle OS=Homo sapiens GN=ACTA2 PE=1 SV=1; sp|P63261|ACTG_HUMAN Actin, cytoplasmic 2 OS=Homo sapiens GN=ACTG1 PE=1 SV=1; sp|P63267|ACTH_HUMAN Actin, gamma-enteric smooth muscle OS=Homo sapiens GN=ACTG2 PE=1 SV=1; sp|P68032|ACTC_HUMAN Actin, alpha cardiac muscle 1 OS=Homo sapiens …	59; 58; 345651; 60; 72; 71; 70
LOC390956; PPIA; PPIAL4B	1	IIPGFMCQGGDFTR|M6: Oxidation	sp|P62937|PPIA_HUMAN Peptidyl-prolyl cis-trans isomerase A OS=Homo sapiens GN=PPIA PE=1 SV=2; sp|Q9Y536|PAL4A_HUMAN Peptidyl-prolyl cis-trans isomerase A-like 4A OS=Homo sapiens GN=PPIAL4A PE=2 SV=1; tr|C9J5S7|C9J5S7_HUMAN Peptidyl-prolyl cis-trans isomerase OS=Homo sapiens GN=PPIA PE=1 SV=1; tr|F8WE65|F8WE65_HUMAN Peptidyl-prolyl cis-trans isomerase OS=Homo sapiens GN=PPIA PE=1 SV=1	sp|P62937|PPIA_HUMAN Peptidyl-prolyl cis-trans isomerase A OS=Homo sapiens GN=PPIA PE=1 SV=2; sp|Q9Y536|PAL4A_HUMAN Peptidyl-prolyl cis-trans isomerase A-like 4A OS=Homo sapiens GN=PPIAL4A PE=2 SV=1; tr|C9J5S7|C9J5S7_HUMAN Peptidyl-prolyl cis-trans isomerase OS=Homo sapiens GN=PPIA PE=1 SV=1; tr|F8WE65|F8WE65_HUMAN Peptidyl-prolyl cis-trans isomerase OS=Homo sapiens GN=PPIA PE=1 SV=1	390956; 653505; 5478
PEBP1	1	NRPTSISWDGLDSGK|None	sp|P30086|PEBP1_HUMAN Phosphatidylethanolamine-binding protein 1 OS=Homo sapiens GN=PEBP1 PE=1 SV=3	sp|P30086|PEBP1_HUMAN Phosphatidylethanolamine-binding protein 1 OS=Homo sapiens GN=PEBP1 PE=1 SV=3	5037
DDX39B	1	NCPHIVVGTPGR|None	tr|A0A0G2JJZ9|A0A0G2JJZ9_HUMAN Spliceosome RNA helicase DDX39B (Fragment) OS=Homo sapiens GN=DDX39B PE=1 SV=1; sp|Q13838|DX39B_HUMAN Spliceosome RNA helicase DDX39B OS=Homo sapiens GN=DDX39B PE=1 SV=1; tr|A0A0A0MT12|A0A0A0MT12_HUMAN Spliceosome RNA helicase DDX39B (Fragment) OS=Homo sapiens GN=DDX39B PE=1 SV=6; tr|A0A140T973|A0A140T973_HUMAN Spliceosome RNA helicase DDX39B (Fragment) OS=Homo sapi…	tr|A0A0G2JJZ9|A0A0G2JJZ9_HUMAN Spliceosome RNA helicase DDX39B (Fragment) OS=Homo sapiens GN=DDX39B PE=1 SV=1; sp|Q13838|DX39B_HUMAN Spliceosome RNA helicase DDX39B OS=Homo sapiens GN=DDX39B PE=1 SV=1; tr|A0A0A0MT12|A0A0A0MT12_HUMAN Spliceosome RNA helicase DDX39B (Fragment) OS=Homo sapiens GN=DDX39B PE=1 SV=6; tr|A0A140T973|A0A140T973_HUMAN Spliceosome RNA helicase DDX39B (Fragment) OS=Homo sapi…	7919
GAPDH; GAPDHS	1	LTGMAFR|None	sp|P04406|G3P_HUMAN Glyceraldehyde-3-phosphate dehydrogenase OS=Homo sapiens GN=GAPDH PE=1 SV=3; gi|1169794|sp|P46406| Marto_Lab (standards) G3P_RABIT GAPDH; sp|O14556|G3PT_HUMAN Glyceraldehyde-3-phosphate dehydrogenase, testis-specific OS=Homo sapiens GN=GAPDHS PE=1 SV=2; tr|E7EUT5|E7EUT5_HUMAN Glyceraldehyde-3-phosphate dehydrogenase OS=Homo sapiens GN=GAPDH PE=1 SV=1	sp|P04406|G3P_HUMAN Glyceraldehyde-3-phosphate dehydrogenase OS=Homo sapiens GN=GAPDH PE=1 SV=3; gi|1169794|sp|P46406| Marto_Lab (standards) G3P_RABIT GAPDH; sp|O14556|G3PT_HUMAN Glyceraldehyde-3-phosphate dehydrogenase, testis-specific OS=Homo sapiens GN=GAPDHS PE=1 SV=2; tr|E7EUT5|E7EUT5_HUMAN Glyceraldehyde-3-phosphate dehydrogenase OS=Homo sapiens GN=GAPDH PE=1 SV=1	2597; 26330
EIF3F	1	VIGTLLGTVDK|None	sp|O00303|EIF3F_HUMAN Eukaryotic translation initiation factor 3 subunit F OS=Homo sapiens GN=EIF3F PE=1 SV=1	sp|O00303|EIF3F_HUMAN Eukaryotic translation initiation factor 3 subunit F OS=Homo sapiens GN=EIF3F PE=1 SV=1	8665
KRT10; KRT25; KRT27; KRT28	1	DAEAWFNEK|None	sp|K1C10_HUMAN| Marto_Lab (cRAP); sp|P13645|K1C10_HUMAN Keratin, type I cytoskeletal 10 OS=Homo sapiens GN=KRT10 PE=1 SV=6; sp|Q7Z3Y7|K1C28_HUMAN Keratin, type I cytoskeletal 28 OS=Homo sapiens GN=KRT28 PE=1 SV=2; sp|Q7Z3Y8|K1C27_HUMAN Keratin, type I cytoskeletal 27 OS=Homo sapiens GN=KRT27 PE=1 SV=2; sp|Q7Z3Z0|K1C25_HUMAN Keratin, type I cytoskeletal 25 OS=Homo sapiens GN=KRT25 PE=1 SV=1	sp|K1C10_HUMAN| Marto_Lab (cRAP); sp|P13645|K1C10_HUMAN Keratin, type I cytoskeletal 10 OS=Homo sapiens GN=KRT10 PE=1 SV=6; sp|Q7Z3Y7|K1C28_HUMAN Keratin, type I cytoskeletal 28 OS=Homo sapiens GN=KRT28 PE=1 SV=2; sp|Q7Z3Y8|K1C27_HUMAN Keratin, type I cytoskeletal 27 OS=Homo sapiens GN=KRT27 PE=1 SV=2; sp|Q7Z3Z0|K1C25_HUMAN Keratin, type I cytoskeletal 25 OS=Homo sapiens GN=KRT25 PE=1 SV=1	342574; 147183; 162605; 3858
HSPE1; HSPE1-MOB4	1	FLPLFDR|None	sp|P61604|CH10_HUMAN 10 kDa heat shock protein, mitochondrial OS=Homo sapiens GN=HSPE1 PE=1 SV=2; tr|B8ZZL8|B8ZZL8_HUMAN 10 kDa heat shock protein, mitochondrial OS=Homo sapiens GN=HSPE1 PE=1 SV=1; tr|S4R3N1|S4R3N1_HUMAN Protein HSPE1-MOB4 OS=Homo sapiens GN=HSPE1-MOB4 PE=3 SV=1	sp|P61604|CH10_HUMAN 10 kDa heat shock protein, mitochondrial OS=Homo sapiens GN=HSPE1 PE=1 SV=2; tr|B8ZZL8|B8ZZL8_HUMAN 10 kDa heat shock protein, mitochondrial OS=Homo sapiens GN=HSPE1 PE=1 SV=1; tr|S4R3N1|S4R3N1_HUMAN Protein HSPE1-MOB4 OS=Homo sapiens GN=HSPE1-MOB4 PE=3 SV=1	3336; 100529241
CDKN2A	1	ALLEAGALPNAPNSYGR|None	tr|G3XAG3|G3XAG3_HUMAN Cyclin-dependent kinase inhibitor 2A OS=Homo sapiens GN=CDKN2A PE=1 SV=1; sp|P42771|CDN2A_HUMAN Cyclin-dependent kinase inhibitor 2A OS=Homo sapiens GN=CDKN2A PE=1 SV=2; tr|J3QRG6|J3QRG6_HUMAN Cyclin-dependent kinase inhibitor 2A OS=Homo sapiens GN=CDKN2A PE=1 SV=1	tr|G3XAG3|G3XAG3_HUMAN Cyclin-dependent kinase inhibitor 2A OS=Homo sapiens GN=CDKN2A PE=1 SV=1; sp|P42771|CDN2A_HUMAN Cyclin-dependent kinase inhibitor 2A OS=Homo sapiens GN=CDKN2A PE=1 SV=2; tr|J3QRG6|J3QRG6_HUMAN Cyclin-dependent kinase inhibitor 2A OS=Homo sapiens GN=CDKN2A PE=1 SV=1	1029
KRT1; KRT2	1	IEISELNR|None	sp|K2C1_HUMAN| Marto_Lab (cRAP); sp|K22E_HUMAN| Marto_Lab (cRAP); sp|P04264|K2C1_HUMAN Keratin, type II cytoskeletal 1 OS=Homo sapiens GN=KRT1 PE=1 SV=6; sp|P35908|K22E_HUMAN Keratin, type II cytoskeletal 2 epidermal OS=Homo sapiens GN=KRT2 PE=1 SV=2	sp|K2C1_HUMAN| Marto_Lab (cRAP); sp|K22E_HUMAN| Marto_Lab (cRAP); sp|P04264|K2C1_HUMAN Keratin, type II cytoskeletal 1 OS=Homo sapiens GN=KRT1 PE=1 SV=6; sp|P35908|K22E_HUMAN Keratin, type II cytoskeletal 2 epidermal OS=Homo sapiens GN=KRT2 PE=1 SV=2	3849; 3848
RAB11A; RAB11B	1	VVLIGDSGVGK|None	tr|H3BMH2|H3BMH2_HUMAN Ras-related protein Rab-11A (Fragment) OS=Homo sapiens GN=RAB11A PE=4 SV=1; sp|P62491|RB11A_HUMAN Ras-related protein Rab-11A OS=Homo sapiens GN=RAB11A PE=1 SV=3; sp|Q15907|RB11B_HUMAN Ras-related protein Rab-11B OS=Homo sapiens GN=RAB11B PE=1 SV=4; tr|B4DQU5|B4DQU5_HUMAN Ras-related protein Rab-11A OS=Homo sapiens GN=RAB11A PE=1 SV=1; tr|H3BSC1|H3BSC1_HUMAN Ras-related pro…	tr|H3BMH2|H3BMH2_HUMAN Ras-related protein Rab-11A (Fragment) OS=Homo sapiens GN=RAB11A PE=4 SV=1; sp|P62491|RB11A_HUMAN Ras-related protein Rab-11A OS=Homo sapiens GN=RAB11A PE=1 SV=3; sp|Q15907|RB11B_HUMAN Ras-related protein Rab-11B OS=Homo sapiens GN=RAB11B PE=1 SV=4; tr|B4DQU5|B4DQU5_HUMAN Ras-related protein Rab-11A OS=Homo sapiens GN=RAB11A PE=1 SV=1; tr|H3BSC1|H3BSC1_HUMAN Ras-related pro…	8766; 9230
EIF4G1; EIF4G3	1	FIGELFK|None	tr|E7EUU4|E7EUU4_HUMAN Eukaryotic translation initiation factor 4 gamma 1 OS=Homo sapiens GN=EIF4G1 PE=1 SV=1; sp|Q04637|IF4G1_HUMAN Eukaryotic translation initiation factor 4 gamma 1 OS=Homo sapiens GN=EIF4G1 PE=1 SV=4; tr|C9J6B6|C9J6B6_HUMAN Eukaryotic translation initiation factor 4 gamma 1 (Fragment) OS=Homo sapiens GN=EIF4G1 PE=1 SV=1; tr|C9JF13|C9JF13_HUMAN Eukaryotic translation initiation…	tr|E7EUU4|E7EUU4_HUMAN Eukaryotic translation initiation factor 4 gamma 1 OS=Homo sapiens GN=EIF4G1 PE=1 SV=1; sp|Q04637|IF4G1_HUMAN Eukaryotic translation initiation factor 4 gamma 1 OS=Homo sapiens GN=EIF4G1 PE=1 SV=4; tr|C9J6B6|C9J6B6_HUMAN Eukaryotic translation initiation factor 4 gamma 1 (Fragment) OS=Homo sapiens GN=EIF4G1 PE=1 SV=1; tr|C9JF13|C9JF13_HUMAN Eukaryotic translation initiation…	8672; 1981
ZNF697	1	FSWRSDLVK|None	sp|Q5TEC3|ZN697_HUMAN Zinc finger protein 697 OS=Homo sapiens GN=ZNF697 PE=2 SV=2	sp|Q5TEC3|ZN697_HUMAN Zinc finger protein 697 OS=Homo sapiens GN=ZNF697 PE=2 SV=2	90874
HSPA2; HSPA8	1	STAGDTHLGGEDFDNR|None	tr|E9PKE3|E9PKE3_HUMAN Heat shock cognate 71 kDa protein OS=Homo sapiens GN=HSPA8 PE=1 SV=1; sp|P11142|HSP7C_HUMAN Heat shock cognate 71 kDa protein OS=Homo sapiens GN=HSPA8 PE=1 SV=1; sp|P54652|HSP72_HUMAN Heat shock-related 70 kDa protein 2 OS=Homo sapiens GN=HSPA2 PE=1 SV=1; tr|E9PN89|E9PN89_HUMAN Heat shock cognate 71 kDa protein (Fragment) OS=Homo sapiens GN=HSPA8 PE=1 SV=1	tr|E9PKE3|E9PKE3_HUMAN Heat shock cognate 71 kDa protein OS=Homo sapiens GN=HSPA8 PE=1 SV=1; sp|P11142|HSP7C_HUMAN Heat shock cognate 71 kDa protein OS=Homo sapiens GN=HSPA8 PE=1 SV=1; sp|P54652|HSP72_HUMAN Heat shock-related 70 kDa protein 2 OS=Homo sapiens GN=HSPA2 PE=1 SV=1; tr|E9PN89|E9PN89_HUMAN Heat shock cognate 71 kDa protein (Fragment) OS=Homo sapiens GN=HSPA8 PE=1 SV=1	3306; 3312
HRNR	1	GHYESGSGQTSGFGQHESGSGQSSGYSK|None	sp|Q86YZ3|HORN_HUMAN Hornerin OS=Homo sapiens GN=HRNR PE=1 SV=2	sp|Q86YZ3|HORN_HUMAN Hornerin OS=Homo sapiens GN=HRNR PE=1 SV=2	388697
SUB1	1	EQISDIDDAVR|None	sp|P53999|TCP4_HUMAN Activated RNA polymerase II transcriptional coactivator p15 OS=Homo sapiens GN=SUB1 PE=1 SV=3	sp|P53999|TCP4_HUMAN Activated RNA polymerase II transcriptional coactivator p15 OS=Homo sapiens GN=SUB1 PE=1 SV=3	10923
RNPS1	1	GYAYVEFENPDEAEK|None	tr|H3BMM9|H3BMM9_HUMAN RNA-binding protein with serine-rich domain 1 (Fragment) OS=Homo sapiens GN=RNPS1 PE=1 SV=1; sp|Q15287|RNPS1_HUMAN RNA-binding protein with serine-rich domain 1 OS=Homo sapiens GN=RNPS1 PE=1 SV=1; tr|H3BMS0|H3BMS0_HUMAN RNA-binding protein with serine-rich domain 1 OS=Homo sapiens GN=RNPS1 PE=1 SV=1; tr|H3BPG5|H3BPG5_HUMAN RNA binding protein S1, serine-rich domain, isoform…	tr|H3BMM9|H3BMM9_HUMAN RNA-binding protein with serine-rich domain 1 (Fragment) OS=Homo sapiens GN=RNPS1 PE=1 SV=1; sp|Q15287|RNPS1_HUMAN RNA-binding protein with serine-rich domain 1 OS=Homo sapiens GN=RNPS1 PE=1 SV=1; tr|H3BMS0|H3BMS0_HUMAN RNA-binding protein with serine-rich domain 1 OS=Homo sapiens GN=RNPS1 PE=1 SV=1; tr|H3BPG5|H3BPG5_HUMAN RNA binding protein S1, serine-rich domain, isoform…	10921
EIF4H	1	EALTYDGALLGDR|None	sp|Q15056|IF4H_HUMAN Eukaryotic translation initiation factor 4H OS=Homo sapiens GN=EIF4H PE=1 SV=5	sp|Q15056|IF4H_HUMAN Eukaryotic translation initiation factor 4H OS=Homo sapiens GN=EIF4H PE=1 SV=5	7458
STMN1; STMN2	1	DLSLEEIQK|None	tr|A2A2D0|A2A2D0_HUMAN Stathmin (Fragment) OS=Homo sapiens GN=STMN1 PE=1 SV=8; sp|P16949|STMN1_HUMAN Stathmin OS=Homo sapiens GN=STMN1 PE=1 SV=3; sp|Q93045|STMN2_HUMAN Stathmin-2 OS=Homo sapiens GN=STMN2 PE=1 SV=3; tr|E5RGX5|E5RGX5_HUMAN Stathmin OS=Homo sapiens GN=STMN2 PE=1 SV=1	tr|A2A2D0|A2A2D0_HUMAN Stathmin (Fragment) OS=Homo sapiens GN=STMN1 PE=1 SV=8; sp|P16949|STMN1_HUMAN Stathmin OS=Homo sapiens GN=STMN1 PE=1 SV=3; sp|Q93045|STMN2_HUMAN Stathmin-2 OS=Homo sapiens GN=STMN2 PE=1 SV=3; tr|E5RGX5|E5RGX5_HUMAN Stathmin OS=Homo sapiens GN=STMN2 PE=1 SV=1	11075; 3925
EIF4E	1	IVIGYQSHADTATK|None	tr|D6RBW1|D6RBW1_HUMAN Eukaryotic translation initiation factor 4E OS=Homo sapiens GN=EIF4E PE=1 SV=1; sp|P06730|IF4E_HUMAN Eukaryotic translation initiation factor 4E OS=Homo sapiens GN=EIF4E PE=1 SV=2	tr|D6RBW1|D6RBW1_HUMAN Eukaryotic translation initiation factor 4E OS=Homo sapiens GN=EIF4E PE=1 SV=1; sp|P06730|IF4E_HUMAN Eukaryotic translation initiation factor 4E OS=Homo sapiens GN=EIF4E PE=1 SV=2	1977
LARS	1	VFEVNASNLEK|None	tr|A0A087WXY1|A0A087WXY1_HUMAN Leucine--tRNA ligase, cytoplasmic OS=Homo sapiens GN=LARS PE=1 SV=1; sp|Q9P2J5|SYLC_HUMAN Leucine--tRNA ligase, cytoplasmic OS=Homo sapiens GN=LARS PE=1 SV=2	tr|A0A087WXY1|A0A087WXY1_HUMAN Leucine--tRNA ligase, cytoplasmic OS=Homo sapiens GN=LARS PE=1 SV=1; sp|Q9P2J5|SYLC_HUMAN Leucine--tRNA ligase, cytoplasmic OS=Homo sapiens GN=LARS PE=1 SV=2	51520
NASP	1	EAQLYAAQAHLK|None	tr|H0YF33|H0YF33_HUMAN Nuclear autoantigenic sperm protein (Fragment) OS=Homo sapiens GN=NASP PE=1 SV=1; sp|P49321|NASP_HUMAN Nuclear autoantigenic sperm protein OS=Homo sapiens GN=NASP PE=1 SV=2; tr|E9PI86|E9PI86_HUMAN Nuclear autoantigenic sperm protein (Fragment) OS=Homo sapiens GN=NASP PE=1 SV=1; tr|E9PRH9|E9PRH9_HUMAN Nuclear autoantigenic sperm protein (Fragment) OS=Homo sapiens GN=NASP PE=…	tr|H0YF33|H0YF33_HUMAN Nuclear autoantigenic sperm protein (Fragment) OS=Homo sapiens GN=NASP PE=1 SV=1; sp|P49321|NASP_HUMAN Nuclear autoantigenic sperm protein OS=Homo sapiens GN=NASP PE=1 SV=2; tr|E9PI86|E9PI86_HUMAN Nuclear autoantigenic sperm protein (Fragment) OS=Homo sapiens GN=NASP PE=1 SV=1; tr|E9PRH9|E9PRH9_HUMAN Nuclear autoantigenic sperm protein (Fragment) OS=Homo sapiens GN=NASP PE=…	4678
MTHFD1	1	TDTESELDLISR|None	tr|F5H2F4|F5H2F4_HUMAN C-1-tetrahydrofolate synthase, cytoplasmic OS=Homo sapiens GN=MTHFD1 PE=1 SV=1; sp|P11586|C1TC_HUMAN C-1-tetrahydrofolate synthase, cytoplasmic OS=Homo sapiens GN=MTHFD1 PE=1 SV=3	tr|F5H2F4|F5H2F4_HUMAN C-1-tetrahydrofolate synthase, cytoplasmic OS=Homo sapiens GN=MTHFD1 PE=1 SV=1; sp|P11586|C1TC_HUMAN C-1-tetrahydrofolate synthase, cytoplasmic OS=Homo sapiens GN=MTHFD1 PE=1 SV=3	4522
TUBB	1	ISVYYNEATGGK|None	tr|Q5JP53|Q5JP53_HUMAN Tubulin beta chain OS=Homo sapiens GN=TUBB PE=1 SV=1; sp|P07437|TBB5_HUMAN Tubulin beta chain OS=Homo sapiens GN=TUBB PE=1 SV=2	tr|Q5JP53|Q5JP53_HUMAN Tubulin beta chain OS=Homo sapiens GN=TUBB PE=1 SV=1; sp|P07437|TBB5_HUMAN Tubulin beta chain OS=Homo sapiens GN=TUBB PE=1 SV=2	203068
PFN1	1	DSPSVWAAVPGK|None	sp|P07737|PROF1_HUMAN Profilin-1 OS=Homo sapiens GN=PFN1 PE=1 SV=2; tr|I3L3D5|I3L3D5_HUMAN Profilin (Fragment) OS=Homo sapiens GN=PFN1 PE=1 SV=1	sp|P07737|PROF1_HUMAN Profilin-1 OS=Homo sapiens GN=PFN1 PE=1 SV=2; tr|I3L3D5|I3L3D5_HUMAN Profilin (Fragment) OS=Homo sapiens GN=PFN1 PE=1 SV=1	5216
RPLP0	1	GNVGFVFTK|None	tr|G3V210|G3V210_HUMAN 60S acidic ribosomal protein P0 OS=Homo sapiens GN=RPLP0 PE=1 SV=1; sp|P05388|RLA0_HUMAN 60S acidic ribosomal protein P0 OS=Homo sapiens GN=RPLP0 PE=1 SV=1; tr|F8VPE8|F8VPE8_HUMAN 60S acidic ribosomal protein P0 (Fragment) OS=Homo sapiens GN=RPLP0 PE=1 SV=1; tr|F8VQY6|F8VQY6_HUMAN 60S acidic ribosomal protein P0 OS=Homo sapiens GN=RPLP0 PE=1 SV=1; tr|F8VRK7|F8VRK7_HUMAN 60S…	tr|G3V210|G3V210_HUMAN 60S acidic ribosomal protein P0 OS=Homo sapiens GN=RPLP0 PE=1 SV=1; sp|P05388|RLA0_HUMAN 60S acidic ribosomal protein P0 OS=Homo sapiens GN=RPLP0 PE=1 SV=1; tr|F8VPE8|F8VPE8_HUMAN 60S acidic ribosomal protein P0 (Fragment) OS=Homo sapiens GN=RPLP0 PE=1 SV=1; tr|F8VQY6|F8VQY6_HUMAN 60S acidic ribosomal protein P0 OS=Homo sapiens GN=RPLP0 PE=1 SV=1; tr|F8VRK7|F8VRK7_HUMAN 60S…	6175
HSPA1A; HSPA1B; HSPA1L	1	DAGVIAGLNVLR|None	sp|P0DMV8|HS71A_HUMAN Heat shock 70 kDa protein 1A OS=Homo sapiens GN=HSPA1A PE=1 SV=1; sp|P0DMV9|HS71B_HUMAN Heat shock 70 kDa protein 1B OS=Homo sapiens GN=HSPA1B PE=1 SV=1; sp|P34931|HS71L_HUMAN Heat shock 70 kDa protein 1-like OS=Homo sapiens GN=HSPA1L PE=1 SV=2; tr|A0A0G2JIW1|A0A0G2JIW1_HUMAN Heat shock 70 kDa protein 1B OS=Homo sapiens GN=HSPA1B PE=1 SV=1; tr|Q53FA3|Q53FA3_HUMAN Heat shock …	sp|P0DMV8|HS71A_HUMAN Heat shock 70 kDa protein 1A OS=Homo sapiens GN=HSPA1A PE=1 SV=1; sp|P0DMV9|HS71B_HUMAN Heat shock 70 kDa protein 1B OS=Homo sapiens GN=HSPA1B PE=1 SV=1; sp|P34931|HS71L_HUMAN Heat shock 70 kDa protein 1-like OS=Homo sapiens GN=HSPA1L PE=1 SV=2; tr|A0A0G2JIW1|A0A0G2JIW1_HUMAN Heat shock 70 kDa protein 1B OS=Homo sapiens GN=HSPA1B PE=1 SV=1; tr|Q53FA3|Q53FA3_HUMAN Heat shock …	3304; 3305; 3303
LOC101060212; LOC101929950; NPEPPS	1	YAAVTQFEATDAR|None	tr|E9PLK3|E9PLK3_HUMAN Puromycin-sensitive aminopeptidase OS=Homo sapiens GN=NPEPPS PE=1 SV=1; sp|A6NEC2|PSAL_HUMAN Puromycin-sensitive aminopeptidase-like protein OS=Homo sapiens GN=NPEPPSL1 PE=2 SV=3; sp|P55786|PSA_HUMAN Puromycin-sensitive aminopeptidase OS=Homo sapiens GN=NPEPPS PE=1 SV=2; tr|E9PP11|E9PP11_HUMAN Puromycin-sensitive aminopeptidase (Fragment) OS=Homo sapiens GN=NPEPPS PE=1 SV=1	tr|E9PLK3|E9PLK3_HUMAN Puromycin-sensitive aminopeptidase OS=Homo sapiens GN=NPEPPS PE=1 SV=1; sp|A6NEC2|PSAL_HUMAN Puromycin-sensitive aminopeptidase-like protein OS=Homo sapiens GN=NPEPPSL1 PE=2 SV=3; sp|P55786|PSA_HUMAN Puromycin-sensitive aminopeptidase OS=Homo sapiens GN=NPEPPS PE=1 SV=2; tr|E9PP11|E9PP11_HUMAN Puromycin-sensitive aminopeptidase (Fragment) OS=Homo sapiens GN=NPEPPS PE=1 SV=1	101060212; 101929950; 9520
SET	1	LNEQASEEILK|None	tr|A0A0C4DFV9|A0A0C4DFV9_HUMAN Protein SET OS=Homo sapiens GN=SET PE=1 SV=1; sp|Q01105|SET_HUMAN Protein SET OS=Homo sapiens GN=SET PE=1 SV=3	tr|A0A0C4DFV9|A0A0C4DFV9_HUMAN Protein SET OS=Homo sapiens GN=SET PE=1 SV=1; sp|Q01105|SET_HUMAN Protein SET OS=Homo sapiens GN=SET PE=1 SV=3	6418
H1FX	1	ALVQNDTLLQVK|None	sp|Q92522|H1X_HUMAN Histone H1x OS=Homo sapiens GN=H1FX PE=1 SV=1	sp|Q92522|H1X_HUMAN Histone H1x OS=Homo sapiens GN=H1FX PE=1 SV=1	8971
KRT13; KRT14; KRT15; KRT16; KRT17; KRT19; KRT20; KRT222	1	LEQEIATYR|None	sp|P02533|K1C14_HUMAN Keratin, type I cytoskeletal 14 OS=Homo sapiens GN=KRT14 PE=1 SV=4; sp|P08727|K1C19_HUMAN Keratin, type I cytoskeletal 19 OS=Homo sapiens GN=KRT19 PE=1 SV=4; sp|P08779|K1C16_HUMAN Keratin, type I cytoskeletal 16 OS=Homo sapiens GN=KRT16 PE=1 SV=4; sp|P19012|K1C15_HUMAN Keratin, type I cytoskeletal 15 OS=Homo sapiens GN=KRT15 PE=1 SV=3; sp|P35900|K1C20_HUMAN Keratin, type I c…	sp|P02533|K1C14_HUMAN Keratin, type I cytoskeletal 14 OS=Homo sapiens GN=KRT14 PE=1 SV=4; sp|P08727|K1C19_HUMAN Keratin, type I cytoskeletal 19 OS=Homo sapiens GN=KRT19 PE=1 SV=4; sp|P08779|K1C16_HUMAN Keratin, type I cytoskeletal 16 OS=Homo sapiens GN=KRT16 PE=1 SV=4; sp|P19012|K1C15_HUMAN Keratin, type I cytoskeletal 15 OS=Homo sapiens GN=KRT15 PE=1 SV=3; sp|P35900|K1C20_HUMAN Keratin, type I c…	3868; 3880; 54474; 3872; 3860; 125113; 3866; 3861
RPL26; RPL26L1	1	YVIYIER|None	tr|J3KS10|J3KS10_HUMAN 60S ribosomal protein L26 (Fragment) OS=Homo sapiens GN=RPL26 PE=4 SV=1; sp|P61254|RL26_HUMAN 60S ribosomal protein L26 OS=Homo sapiens GN=RPL26 PE=1 SV=1; sp|Q9UNX3|RL26L_HUMAN 60S ribosomal protein L26-like 1 OS=Homo sapiens GN=RPL26L1 PE=1 SV=1; tr|E5RIT6|E5RIT6_HUMAN 60S ribosomal protein L26-like 1 (Fragment) OS=Homo sapiens GN=RPL26L1 PE=1 SV=1; tr|J3KTJ8|J3KTJ8_HUMAN…	tr|J3KS10|J3KS10_HUMAN 60S ribosomal protein L26 (Fragment) OS=Homo sapiens GN=RPL26 PE=4 SV=1; sp|P61254|RL26_HUMAN 60S ribosomal protein L26 OS=Homo sapiens GN=RPL26 PE=1 SV=1; sp|Q9UNX3|RL26L_HUMAN 60S ribosomal protein L26-like 1 OS=Homo sapiens GN=RPL26L1 PE=1 SV=1; tr|E5RIT6|E5RIT6_HUMAN 60S ribosomal protein L26-like 1 (Fragment) OS=Homo sapiens GN=RPL26L1 PE=1 SV=1; tr|J3KTJ8|J3KTJ8_HUMAN…	6154; 51121
KRT14; KRT19	1	MSVEADINGLR|M1: Oxidation	sp|P02533|K1C14_HUMAN Keratin, type I cytoskeletal 14 OS=Homo sapiens GN=KRT14 PE=1 SV=4; sp|P08727|K1C19_HUMAN Keratin, type I cytoskeletal 19 OS=Homo sapiens GN=KRT19 PE=1 SV=4; tr|C9JM50|C9JM50_HUMAN Keratin, type I cytoskeletal 19 (Fragment) OS=Homo sapiens GN=KRT19 PE=1 SV=1; tr|K7EMS3|K7EMS3_HUMAN Keratin, type I cytoskeletal 19 (Fragment) OS=Homo sapiens GN=KRT19 PE=1 SV=1	sp|P02533|K1C14_HUMAN Keratin, type I cytoskeletal 14 OS=Homo sapiens GN=KRT14 PE=1 SV=4; sp|P08727|K1C19_HUMAN Keratin, type I cytoskeletal 19 OS=Homo sapiens GN=KRT19 PE=1 SV=4; tr|C9JM50|C9JM50_HUMAN Keratin, type I cytoskeletal 19 (Fragment) OS=Homo sapiens GN=KRT19 PE=1 SV=1; tr|K7EMS3|K7EMS3_HUMAN Keratin, type I cytoskeletal 19 (Fragment) OS=Homo sapiens GN=KRT19 PE=1 SV=1	3861; 3880
RPS4X	1	LSNIFVIGK|None	sp|P62701|RS4X_HUMAN 40S ribosomal protein S4, X isoform OS=Homo sapiens GN=RPS4X PE=1 SV=2	sp|P62701|RS4X_HUMAN 40S ribosomal protein S4, X isoform OS=Homo sapiens GN=RPS4X PE=1 SV=2	6191
KRT14; KRT16	1	ASLENSLEETK|None	sp|P02533|K1C14_HUMAN Keratin, type I cytoskeletal 14 OS=Homo sapiens GN=KRT14 PE=1 SV=4; sp|P08779|K1C16_HUMAN Keratin, type I cytoskeletal 16 OS=Homo sapiens GN=KRT16 PE=1 SV=4; tr|K7ENW6|K7ENW6_HUMAN Keratin, type I cytoskeletal 16 (Fragment) OS=Homo sapiens GN=KRT16 PE=1 SV=1	sp|P02533|K1C14_HUMAN Keratin, type I cytoskeletal 14 OS=Homo sapiens GN=KRT14 PE=1 SV=4; sp|P08779|K1C16_HUMAN Keratin, type I cytoskeletal 16 OS=Homo sapiens GN=KRT16 PE=1 SV=4; tr|K7ENW6|K7ENW6_HUMAN Keratin, type I cytoskeletal 16 (Fragment) OS=Homo sapiens GN=KRT16 PE=1 SV=1	3861; 3868
HNRNPH1; HNRNPH2	1	HTGPNSPDTANDGFVR|None	tr|H0YAQ2|H0YAQ2_HUMAN Heterogeneous nuclear ribonucleoprotein H (Fragment) OS=Homo sapiens GN=HNRNPH1 PE=1 SV=1; sp|P31943|HNRH1_HUMAN Heterogeneous nuclear ribonucleoprotein H OS=Homo sapiens GN=HNRNPH1 PE=1 SV=4; sp|P55795|HNRH2_HUMAN Heterogeneous nuclear ribonucleoprotein H2 OS=Homo sapiens GN=HNRNPH2 PE=1 SV=1; tr|D6R9T0|D6R9T0_HUMAN Heterogeneous nuclear ribonucleoprotein H (Fragment) OS=H…	tr|H0YAQ2|H0YAQ2_HUMAN Heterogeneous nuclear ribonucleoprotein H (Fragment) OS=Homo sapiens GN=HNRNPH1 PE=1 SV=1; sp|P31943|HNRH1_HUMAN Heterogeneous nuclear ribonucleoprotein H OS=Homo sapiens GN=HNRNPH1 PE=1 SV=4; sp|P55795|HNRH2_HUMAN Heterogeneous nuclear ribonucleoprotein H2 OS=Homo sapiens GN=HNRNPH2 PE=1 SV=1; tr|D6R9T0|D6R9T0_HUMAN Heterogeneous nuclear ribonucleoprotein H (Fragment) OS=H…	3187; 3188
TCP1	1	SSLGPVGLDK|None	tr|F5GYL4|F5GYL4_HUMAN T-complex protein 1 subunit alpha OS=Homo sapiens GN=TCP1 PE=1 SV=1; sp|P17987|TCPA_HUMAN T-complex protein 1 subunit alpha OS=Homo sapiens GN=TCP1 PE=1 SV=1; tr|E7ERF2|E7ERF2_HUMAN T-complex protein 1 subunit alpha OS=Homo sapiens GN=TCP1 PE=1 SV=1; tr|F5GZI8|F5GZI8_HUMAN T-complex protein 1 subunit alpha OS=Homo sapiens GN=TCP1 PE=1 SV=1; tr|F5H136|F5H136_HUMAN T-complex …	tr|F5GYL4|F5GYL4_HUMAN T-complex protein 1 subunit alpha OS=Homo sapiens GN=TCP1 PE=1 SV=1; sp|P17987|TCPA_HUMAN T-complex protein 1 subunit alpha OS=Homo sapiens GN=TCP1 PE=1 SV=1; tr|E7ERF2|E7ERF2_HUMAN T-complex protein 1 subunit alpha OS=Homo sapiens GN=TCP1 PE=1 SV=1; tr|F5GZI8|F5GZI8_HUMAN T-complex protein 1 subunit alpha OS=Homo sapiens GN=TCP1 PE=1 SV=1; tr|F5H136|F5H136_HUMAN T-complex …	6950
KRT13; KRT14; KRT15; KRT16	1	ALEEANADLEVK|None	sp|P02533|K1C14_HUMAN Keratin, type I cytoskeletal 14 OS=Homo sapiens GN=KRT14 PE=1 SV=4; sp|P08779|K1C16_HUMAN Keratin, type I cytoskeletal 16 OS=Homo sapiens GN=KRT16 PE=1 SV=4; sp|P19012|K1C15_HUMAN Keratin, type I cytoskeletal 15 OS=Homo sapiens GN=KRT15 PE=1 SV=3	sp|P02533|K1C14_HUMAN Keratin, type I cytoskeletal 14 OS=Homo sapiens GN=KRT14 PE=1 SV=4; sp|P08779|K1C16_HUMAN Keratin, type I cytoskeletal 16 OS=Homo sapiens GN=KRT16 PE=1 SV=4; sp|P19012|K1C15_HUMAN Keratin, type I cytoskeletal 15 OS=Homo sapiens GN=KRT15 PE=1 SV=3	3861; 3868; 3860; 3866
ATP5F1	1	QASIQHIQNAIDTEK|None	tr|Q5QNZ2|Q5QNZ2_HUMAN ATP synthase F(0) complex subunit B1, mitochondrial OS=Homo sapiens GN=ATP5F1 PE=1 SV=1; sp|P24539|AT5F1_HUMAN ATP synthase F(0) complex subunit B1, mitochondrial OS=Homo sapiens GN=ATP5F1 PE=1 SV=2	tr|Q5QNZ2|Q5QNZ2_HUMAN ATP synthase F(0) complex subunit B1, mitochondrial OS=Homo sapiens GN=ATP5F1 PE=1 SV=1; sp|P24539|AT5F1_HUMAN ATP synthase F(0) complex subunit B1, mitochondrial OS=Homo sapiens GN=ATP5F1 PE=1 SV=2	515
PCDHA9	1	MRGTDGAVSEMVLR|M1: Oxidation; M11: Oxidation	sp|Q9Y5H5|PCDA9_HUMAN Protocadherin alpha-9 OS=Homo sapiens GN=PCDHA9 PE=2 SV=1	sp|Q9Y5H5|PCDA9_HUMAN Protocadherin alpha-9 OS=Homo sapiens GN=PCDHA9 PE=2 SV=1	9752
KRT2; KRT3; KRT4; KRT5; KRT6A; KRT6B; KRT6C; KRT7; KRT71; KRT72; KRT73; KRT74; KRT75; KRT76; KRT77; KRT79; KRT8; KRT84	1	FASFIDK|None	sp|K22E_HUMAN| Marto_Lab (cRAP); sp|KRHB4_HUMAN| Marto_Lab (cRAP); sp|O95678|K2C75_HUMAN Keratin, type II cytoskeletal 75 OS=Homo sapiens GN=KRT75 PE=1 SV=2; sp|P02538|K2C6A_HUMAN Keratin, type II cytoskeletal 6A OS=Homo sapiens GN=KRT6A PE=1 SV=3; sp|P04259|K2C6B_HUMAN Keratin, type II cytoskeletal 6B OS=Homo sapiens GN=KRT6B PE=1 SV=5; sp|P13647|K2C5_HUMAN Keratin, type II cytoskeletal 5 OS=Hom…	sp|K22E_HUMAN| Marto_Lab (cRAP); sp|KRHB4_HUMAN| Marto_Lab (cRAP); sp|O95678|K2C75_HUMAN Keratin, type II cytoskeletal 75 OS=Homo sapiens GN=KRT75 PE=1 SV=2; sp|P02538|K2C6A_HUMAN Keratin, type II cytoskeletal 6A OS=Homo sapiens GN=KRT6A PE=1 SV=3; sp|P04259|K2C6B_HUMAN Keratin, type II cytoskeletal 6B OS=Homo sapiens GN=KRT6B PE=1 SV=5; sp|P13647|K2C5_HUMAN Keratin, type II cytoskeletal 5 OS=Hom…	9119; 112802; 319101; 3855; 286887; 140807; 51350; 3856; 3854; 338785; 3852; 3853; 3850; 3851; 3849; 3890; 374454; 121391
PHB2	1	FNASQLITQR|None	tr|J3KPX7|J3KPX7_HUMAN Prohibitin-2 OS=Homo sapiens GN=PHB2 PE=1 SV=2; sp|Q99623|PHB2_HUMAN Prohibitin-2 OS=Homo sapiens GN=PHB2 PE=1 SV=2; tr|F5GWA7|F5GWA7_HUMAN Prohibitin-2 (Fragment) OS=Homo sapiens GN=PHB2 PE=1 SV=1; tr|F5GY37|F5GY37_HUMAN Prohibitin-2 OS=Homo sapiens GN=PHB2 PE=1 SV=1; tr|F5H3X6|F5H3X6_HUMAN Prohibitin-2 (Fragment) OS=Homo sapiens GN=PHB2 PE=1 SV=2	tr|J3KPX7|J3KPX7_HUMAN Prohibitin-2 OS=Homo sapiens GN=PHB2 PE=1 SV=2; sp|Q99623|PHB2_HUMAN Prohibitin-2 OS=Homo sapiens GN=PHB2 PE=1 SV=2; tr|F5GWA7|F5GWA7_HUMAN Prohibitin-2 (Fragment) OS=Homo sapiens GN=PHB2 PE=1 SV=1; tr|F5GY37|F5GY37_HUMAN Prohibitin-2 OS=Homo sapiens GN=PHB2 PE=1 SV=1; tr|F5H3X6|F5H3X6_HUMAN Prohibitin-2 (Fragment) OS=Homo sapiens GN=PHB2 PE=1 SV=2	11331
PRDX4	1	QITLNDLPVGR|None	tr|H7C3T4|H7C3T4_HUMAN Peroxiredoxin-4 (Fragment) OS=Homo sapiens GN=PRDX4 PE=1 SV=1; sp|Q13162|PRDX4_HUMAN Peroxiredoxin-4 OS=Homo sapiens GN=PRDX4 PE=1 SV=1	tr|H7C3T4|H7C3T4_HUMAN Peroxiredoxin-4 (Fragment) OS=Homo sapiens GN=PRDX4 PE=1 SV=1; sp|Q13162|PRDX4_HUMAN Peroxiredoxin-4 OS=Homo sapiens GN=PRDX4 PE=1 SV=1	10549
PRDX3	1	DYGVLLEGSGLALR|None	sp|P30048|PRDX3_HUMAN Thioredoxin-dependent peroxide reductase, mitochondrial OS=Homo sapiens GN=PRDX3 PE=1 SV=3	sp|P30048|PRDX3_HUMAN Thioredoxin-dependent peroxide reductase, mitochondrial OS=Homo sapiens GN=PRDX3 PE=1 SV=3	10935
MYH10; MYH11; MYH14; MYH9	1	KFDQLLAEEK|None	sp|P35579|MYH9_HUMAN Myosin-9 OS=Homo sapiens GN=MYH9 PE=1 SV=4; sp|P35580|MYH10_HUMAN Myosin-10 OS=Homo sapiens GN=MYH10 PE=1 SV=3; sp|P35749|MYH11_HUMAN Myosin-11 OS=Homo sapiens GN=MYH11 PE=1 SV=3; sp|Q7Z406|MYH14_HUMAN Myosin-14 OS=Homo sapiens GN=MYH14 PE=1 SV=2; tr|A0A0C4DFM8|A0A0C4DFM8_HUMAN Myosin-14 OS=Homo sapiens GN=MYH14 PE=1 SV=1; tr|A1L2Z2|A1L2Z2_HUMAN MYH14 protein OS=Homo sapiens …	sp|P35579|MYH9_HUMAN Myosin-9 OS=Homo sapiens GN=MYH9 PE=1 SV=4; sp|P35580|MYH10_HUMAN Myosin-10 OS=Homo sapiens GN=MYH10 PE=1 SV=3; sp|P35749|MYH11_HUMAN Myosin-11 OS=Homo sapiens GN=MYH11 PE=1 SV=3; sp|Q7Z406|MYH14_HUMAN Myosin-14 OS=Homo sapiens GN=MYH14 PE=1 SV=2; tr|A0A0C4DFM8|A0A0C4DFM8_HUMAN Myosin-14 OS=Homo sapiens GN=MYH14 PE=1 SV=1; tr|A1L2Z2|A1L2Z2_HUMAN MYH14 protein OS=Homo sapiens …	4628; 4629; 79784; 4627
PRSS3	1	VLEGNEQFINAAK|None	tr|B1AN99|B1AN99_HUMAN Trypsin-3 (Fragment) OS=Homo sapiens GN=PRSS3 PE=1 SV=8; sp|P35030|TRY3_HUMAN Trypsin-3 OS=Homo sapiens GN=PRSS3 PE=1 SV=2	tr|B1AN99|B1AN99_HUMAN Trypsin-3 (Fragment) OS=Homo sapiens GN=PRSS3 PE=1 SV=8; sp|P35030|TRY3_HUMAN Trypsin-3 OS=Homo sapiens GN=PRSS3 PE=1 SV=2	5646
PGRMC1; PGRMC2	1	GLATFCLDK|None	sp|O00264|PGRC1_HUMAN Membrane-associated progesterone receptor component 1 OS=Homo sapiens GN=PGRMC1 PE=1 SV=3; sp|O15173|PGRC2_HUMAN Membrane-associated progesterone receptor component 2 OS=Homo sapiens GN=PGRMC2 PE=1 SV=1; tr|U3KQM0|U3KQM0_HUMAN Membrane-associated progesterone receptor component 2 OS=Homo sapiens GN=PGRMC2 PE=1 SV=1	sp|O00264|PGRC1_HUMAN Membrane-associated progesterone receptor component 1 OS=Homo sapiens GN=PGRMC1 PE=1 SV=3; sp|O15173|PGRC2_HUMAN Membrane-associated progesterone receptor component 2 OS=Homo sapiens GN=PGRMC2 PE=1 SV=1; tr|U3KQM0|U3KQM0_HUMAN Membrane-associated progesterone receptor component 2 OS=Homo sapiens GN=PGRMC2 PE=1 SV=1	10857; 10424
YWHAZ	1	SVTEQGAELSNEER|None	tr|E7EX29|E7EX29_HUMAN 14-3-3 protein zeta/delta (Fragment) OS=Homo sapiens GN=YWHAZ PE=1 SV=1; sp|P63104|1433Z_HUMAN 14-3-3 protein zeta/delta OS=Homo sapiens GN=YWHAZ PE=1 SV=1; tr|E5RGE1|E5RGE1_HUMAN 14-3-3 protein zeta/delta (Fragment) OS=Homo sapiens GN=YWHAZ PE=1 SV=8; tr|E5RIR4|E5RIR4_HUMAN 14-3-3 protein zeta/delta (Fragment) OS=Homo sapiens GN=YWHAZ PE=1 SV=1; tr|E7ESK7|E7ESK7_HUMAN 14-3…	tr|E7EX29|E7EX29_HUMAN 14-3-3 protein zeta/delta (Fragment) OS=Homo sapiens GN=YWHAZ PE=1 SV=1; sp|P63104|1433Z_HUMAN 14-3-3 protein zeta/delta OS=Homo sapiens GN=YWHAZ PE=1 SV=1; tr|E5RGE1|E5RGE1_HUMAN 14-3-3 protein zeta/delta (Fragment) OS=Homo sapiens GN=YWHAZ PE=1 SV=8; tr|E5RIR4|E5RIR4_HUMAN 14-3-3 protein zeta/delta (Fragment) OS=Homo sapiens GN=YWHAZ PE=1 SV=1; tr|E7ESK7|E7ESK7_HUMAN 14-3…	7534
HNRNPA1; HNRNPA1L2; HNRNPA3	1	IFVGGIK|None	tr|F8VTQ5|F8VTQ5_HUMAN Heterogeneous nuclear ribonucleoprotein A1 (Fragment) OS=Homo sapiens GN=HNRNPA1 PE=1 SV=1; sp|P09651|ROA1_HUMAN Heterogeneous nuclear ribonucleoprotein A1 OS=Homo sapiens GN=HNRNPA1 PE=1 SV=5; sp|P51991|ROA3_HUMAN Heterogeneous nuclear ribonucleoprotein A3 OS=Homo sapiens GN=HNRNPA3 PE=1 SV=2; sp|Q32P51|RA1L2_HUMAN Heterogeneous nuclear ribonucleoprotein A1-like 2 OS=Homo …	tr|F8VTQ5|F8VTQ5_HUMAN Heterogeneous nuclear ribonucleoprotein A1 (Fragment) OS=Homo sapiens GN=HNRNPA1 PE=1 SV=1; sp|P09651|ROA1_HUMAN Heterogeneous nuclear ribonucleoprotein A1 OS=Homo sapiens GN=HNRNPA1 PE=1 SV=5; sp|P51991|ROA3_HUMAN Heterogeneous nuclear ribonucleoprotein A3 OS=Homo sapiens GN=HNRNPA3 PE=1 SV=2; sp|Q32P51|RA1L2_HUMAN Heterogeneous nuclear ribonucleoprotein A1-like 2 OS=Homo …	3178; 220988; 144983
AXIN1	1	YILDNNGIVSR|None	sp|O15169|AXIN1_HUMAN Axin-1 OS=Homo sapiens GN=AXIN1 PE=1 SV=2	sp|O15169|AXIN1_HUMAN Axin-1 OS=Homo sapiens GN=AXIN1 PE=1 SV=2	8312
PRDX1; PRDX4	1	GLFIIDDK|None	tr|A0A0A0MSI0|A0A0A0MSI0_HUMAN Peroxiredoxin-1 (Fragment) OS=Homo sapiens GN=PRDX1 PE=1 SV=1; sp|Q06830|PRDX1_HUMAN Peroxiredoxin-1 OS=Homo sapiens GN=PRDX1 PE=1 SV=1; sp|Q13162|PRDX4_HUMAN Peroxiredoxin-4 OS=Homo sapiens GN=PRDX4 PE=1 SV=1; tr|A0A0A0MRQ5|A0A0A0MRQ5_HUMAN Peroxiredoxin-1 OS=Homo sapiens GN=PRDX1 PE=1 SV=1; tr|H7C3T4|H7C3T4_HUMAN Peroxiredoxin-4 (Fragment) OS=Homo sapiens GN=PRDX4…	tr|A0A0A0MSI0|A0A0A0MSI0_HUMAN Peroxiredoxin-1 (Fragment) OS=Homo sapiens GN=PRDX1 PE=1 SV=1; sp|Q06830|PRDX1_HUMAN Peroxiredoxin-1 OS=Homo sapiens GN=PRDX1 PE=1 SV=1; sp|Q13162|PRDX4_HUMAN Peroxiredoxin-4 OS=Homo sapiens GN=PRDX4 PE=1 SV=1; tr|A0A0A0MRQ5|A0A0A0MRQ5_HUMAN Peroxiredoxin-1 OS=Homo sapiens GN=PRDX1 PE=1 SV=1; tr|H7C3T4|H7C3T4_HUMAN Peroxiredoxin-4 (Fragment) OS=Homo sapiens GN=PRDX4…	10549; 5052
PRDX1; PRDX2	1	QITVNDLPVGR|None	tr|A0A0A0MSI0|A0A0A0MSI0_HUMAN Peroxiredoxin-1 (Fragment) OS=Homo sapiens GN=PRDX1 PE=1 SV=1; sp|P32119|PRDX2_HUMAN Peroxiredoxin-2 OS=Homo sapiens GN=PRDX2 PE=1 SV=5; sp|Q06830|PRDX1_HUMAN Peroxiredoxin-1 OS=Homo sapiens GN=PRDX1 PE=1 SV=1; tr|A0A0A0MRQ5|A0A0A0MRQ5_HUMAN Peroxiredoxin-1 OS=Homo sapiens GN=PRDX1 PE=1 SV=1	tr|A0A0A0MSI0|A0A0A0MSI0_HUMAN Peroxiredoxin-1 (Fragment) OS=Homo sapiens GN=PRDX1 PE=1 SV=1; sp|P32119|PRDX2_HUMAN Peroxiredoxin-2 OS=Homo sapiens GN=PRDX2 PE=1 SV=5; sp|Q06830|PRDX1_HUMAN Peroxiredoxin-1 OS=Homo sapiens GN=PRDX1 PE=1 SV=1; tr|A0A0A0MRQ5|A0A0A0MRQ5_HUMAN Peroxiredoxin-1 OS=Homo sapiens GN=PRDX1 PE=1 SV=1	7001; 5052
OLA1	1	YEDFKEEGSENAVK|None	tr|J3KQ32|J3KQ32_HUMAN Obg-like ATPase 1 OS=Homo sapiens GN=OLA1 PE=1 SV=1; sp|Q9NTK5|OLA1_HUMAN Obg-like ATPase 1 OS=Homo sapiens GN=OLA1 PE=1 SV=2	tr|J3KQ32|J3KQ32_HUMAN Obg-like ATPase 1 OS=Homo sapiens GN=OLA1 PE=1 SV=1; sp|Q9NTK5|OLA1_HUMAN Obg-like ATPase 1 OS=Homo sapiens GN=OLA1 PE=1 SV=2	29789
UBE2D2; UBE2D3	1	SQWSPALTISK|None	tr|A0A087WY85|A0A087WY85_HUMAN Ubiquitin-conjugating enzyme E2 D3 OS=Homo sapiens GN=UBE2D3 PE=1 SV=1; sp|P61077|UB2D3_HUMAN Ubiquitin-conjugating enzyme E2 D3 OS=Homo sapiens GN=UBE2D3 PE=1 SV=1; sp|P62837|UB2D2_HUMAN Ubiquitin-conjugating enzyme E2 D2 OS=Homo sapiens GN=UBE2D2 PE=1 SV=1; tr|A0A0A0MQU3|A0A0A0MQU3_HUMAN Ubiquitin-conjugating enzyme E2 D2 OS=Homo sapiens GN=UBE2D2 PE=1 SV=1; tr|D6…	tr|A0A087WY85|A0A087WY85_HUMAN Ubiquitin-conjugating enzyme E2 D3 OS=Homo sapiens GN=UBE2D3 PE=1 SV=1; sp|P61077|UB2D3_HUMAN Ubiquitin-conjugating enzyme E2 D3 OS=Homo sapiens GN=UBE2D3 PE=1 SV=1; sp|P62837|UB2D2_HUMAN Ubiquitin-conjugating enzyme E2 D2 OS=Homo sapiens GN=UBE2D2 PE=1 SV=1; tr|A0A0A0MQU3|A0A0A0MQU3_HUMAN Ubiquitin-conjugating enzyme E2 D2 OS=Homo sapiens GN=UBE2D2 PE=1 SV=1; tr|D6…	7322; 7323
SLC16A1	1	DLHDANTDLIGR|None	tr|Q5T8R3|Q5T8R3_HUMAN Monocarboxylate transporter 1 (Fragment) OS=Homo sapiens GN=SLC16A1 PE=1 SV=1; sp|P53985|MOT1_HUMAN Monocarboxylate transporter 1 OS=Homo sapiens GN=SLC16A1 PE=1 SV=3; tr|Q5T8R5|Q5T8R5_HUMAN Monocarboxylate transporter 1 (Fragment) OS=Homo sapiens GN=SLC16A1 PE=1 SV=1	tr|Q5T8R3|Q5T8R3_HUMAN Monocarboxylate transporter 1 (Fragment) OS=Homo sapiens GN=SLC16A1 PE=1 SV=1; sp|P53985|MOT1_HUMAN Monocarboxylate transporter 1 OS=Homo sapiens GN=SLC16A1 PE=1 SV=3; tr|Q5T8R5|Q5T8R5_HUMAN Monocarboxylate transporter 1 (Fragment) OS=Homo sapiens GN=SLC16A1 PE=1 SV=1	6566
EWSR1	1	GDATVSYEDPPTAK|None	tr|A0A0D9SFL3|A0A0D9SFL3_HUMAN RNA-binding protein EWS OS=Homo sapiens GN=EWSR1 PE=1 SV=1; sp|Q01844|EWS_HUMAN RNA-binding protein EWS OS=Homo sapiens GN=EWSR1 PE=1 SV=1; tr|B0QYK0|B0QYK0_HUMAN RNA-binding protein EWS OS=Homo sapiens GN=EWSR1 PE=1 SV=1; tr|C9JGE3|C9JGE3_HUMAN EWS RNA-binding protein variant 6 OS=Homo sapiens GN=EWSR1 PE=1 SV=2; tr|H7BY36|H7BY36_HUMAN RNA-binding protein EWS (Frag…	tr|A0A0D9SFL3|A0A0D9SFL3_HUMAN RNA-binding protein EWS OS=Homo sapiens GN=EWSR1 PE=1 SV=1; sp|Q01844|EWS_HUMAN RNA-binding protein EWS OS=Homo sapiens GN=EWSR1 PE=1 SV=1; tr|B0QYK0|B0QYK0_HUMAN RNA-binding protein EWS OS=Homo sapiens GN=EWSR1 PE=1 SV=1; tr|C9JGE3|C9JGE3_HUMAN EWS RNA-binding protein variant 6 OS=Homo sapiens GN=EWSR1 PE=1 SV=2; tr|H7BY36|H7BY36_HUMAN RNA-binding protein EWS (Frag…	2130
PRPF4B	1	DLLADLIGCQR|None	tr|H0YDJ3|H0YDJ3_HUMAN Serine/threonine-protein kinase PRP4 homolog (Fragment) OS=Homo sapiens GN=PRPF4B PE=1 SV=1; sp|Q13523|PRP4B_HUMAN Serine/threonine-protein kinase PRP4 homolog OS=Homo sapiens GN=PRPF4B PE=1 SV=3	tr|H0YDJ3|H0YDJ3_HUMAN Serine/threonine-protein kinase PRP4 homolog (Fragment) OS=Homo sapiens GN=PRPF4B PE=1 SV=1; sp|Q13523|PRP4B_HUMAN Serine/threonine-protein kinase PRP4 homolog OS=Homo sapiens GN=PRPF4B PE=1 SV=3	8899
SPRR2A; SPRR2B; SPRR2D; SPRR2E; SPRR2G	1	QPCQPPPVCPTPK|None	sp|Q9BYE4|SPR2G_HUMAN Small proline-rich protein 2G OS=Homo sapiens GN=SPRR2G PE=3 SV=1; sp|P22531|SPR2E_HUMAN Small proline-rich protein 2E OS=Homo sapiens GN=SPRR2E PE=2 SV=2; sp|P22532|SPR2D_HUMAN Small proline-rich protein 2D OS=Homo sapiens GN=SPRR2D PE=2 SV=2; sp|P35325|SPR2B_HUMAN Small proline-rich protein 2B OS=Homo sapiens GN=SPRR2B PE=2 SV=1; sp|P35326|SPR2A_HUMAN Small proline-rich pr…	sp|Q9BYE4|SPR2G_HUMAN Small proline-rich protein 2G OS=Homo sapiens GN=SPRR2G PE=3 SV=1; sp|P22531|SPR2E_HUMAN Small proline-rich protein 2E OS=Homo sapiens GN=SPRR2E PE=2 SV=2; sp|P22532|SPR2D_HUMAN Small proline-rich protein 2D OS=Homo sapiens GN=SPRR2D PE=2 SV=2; sp|P35325|SPR2B_HUMAN Small proline-rich protein 2B OS=Homo sapiens GN=SPRR2B PE=2 SV=1; sp|P35326|SPR2A_HUMAN Small proline-rich pr…	6701; 6700; 6703; 6704; 6706
KRT1; KRT6B	1	YEELQITAGR|None	sp|K2C1_HUMAN| Marto_Lab (cRAP); sp|P04259|K2C6B_HUMAN Keratin, type II cytoskeletal 6B OS=Homo sapiens GN=KRT6B PE=1 SV=5; sp|P04264|K2C1_HUMAN Keratin, type II cytoskeletal 1 OS=Homo sapiens GN=KRT1 PE=1 SV=6	sp|K2C1_HUMAN| Marto_Lab (cRAP); sp|P04259|K2C6B_HUMAN Keratin, type II cytoskeletal 6B OS=Homo sapiens GN=KRT6B PE=1 SV=5; sp|P04264|K2C1_HUMAN Keratin, type II cytoskeletal 1 OS=Homo sapiens GN=KRT1 PE=1 SV=6	3848; 3854
MYH10; MYH9	1	LDPHLVLDQLR|None	sp|P35579|MYH9_HUMAN Myosin-9 OS=Homo sapiens GN=MYH9 PE=1 SV=4; sp|P35580|MYH10_HUMAN Myosin-10 OS=Homo sapiens GN=MYH10 PE=1 SV=3	sp|P35579|MYH9_HUMAN Myosin-9 OS=Homo sapiens GN=MYH9 PE=1 SV=4; sp|P35580|MYH10_HUMAN Myosin-10 OS=Homo sapiens GN=MYH10 PE=1 SV=3	4628; 4627
DNMT1	1	VARPLPAEEPER|None	tr|K7ENQ6|K7ENQ6_HUMAN DNA (cytosine-5)-methyltransferase 1 (Fragment) OS=Homo sapiens GN=DNMT1 PE=1 SV=1; sp|P26358|DNMT1_HUMAN DNA (cytosine-5)-methyltransferase 1 OS=Homo sapiens GN=DNMT1 PE=1 SV=2	tr|K7ENQ6|K7ENQ6_HUMAN DNA (cytosine-5)-methyltransferase 1 (Fragment) OS=Homo sapiens GN=DNMT1 PE=1 SV=1; sp|P26358|DNMT1_HUMAN DNA (cytosine-5)-methyltransferase 1 OS=Homo sapiens GN=DNMT1 PE=1 SV=2	1786
EML4	1	WFVLDAETR|None	tr|B5MBZ0|B5MBZ0_HUMAN Echinoderm microtubule-associated protein-like 4 OS=Homo sapiens GN=EML4 PE=1 SV=3; sp|Q9HC35|EMAL4_HUMAN Echinoderm microtubule-associated protein-like 4 OS=Homo sapiens GN=EML4 PE=1 SV=3	tr|B5MBZ0|B5MBZ0_HUMAN Echinoderm microtubule-associated protein-like 4 OS=Homo sapiens GN=EML4 PE=1 SV=3; sp|Q9HC35|EMAL4_HUMAN Echinoderm microtubule-associated protein-like 4 OS=Homo sapiens GN=EML4 PE=1 SV=3	27436
DYNLRB1; DYNLRB2	1	DIDPQNDLTFLR|None	tr|B1AKR6|B1AKR6_HUMAN Dynein light chain roadblock-type 1 OS=Homo sapiens GN=DYNLRB1 PE=1 SV=1; sp|Q8TF09|DLRB2_HUMAN Dynein light chain roadblock-type 2 OS=Homo sapiens GN=DYNLRB2 PE=1 SV=1; sp|Q9NP97|DLRB1_HUMAN Dynein light chain roadblock-type 1 OS=Homo sapiens GN=DYNLRB1 PE=1 SV=3; tr|H3BQI1|H3BQI1_HUMAN Dynein light chain roadblock-type 2 OS=Homo sapiens GN=DYNLRB2 PE=1 SV=1	tr|B1AKR6|B1AKR6_HUMAN Dynein light chain roadblock-type 1 OS=Homo sapiens GN=DYNLRB1 PE=1 SV=1; sp|Q8TF09|DLRB2_HUMAN Dynein light chain roadblock-type 2 OS=Homo sapiens GN=DYNLRB2 PE=1 SV=1; sp|Q9NP97|DLRB1_HUMAN Dynein light chain roadblock-type 1 OS=Homo sapiens GN=DYNLRB1 PE=1 SV=3; tr|H3BQI1|H3BQI1_HUMAN Dynein light chain roadblock-type 2 OS=Homo sapiens GN=DYNLRB2 PE=1 SV=1	83657; 83658
IARS	1	APLKPYPVSPSDK|None	tr|A0A0A0MSX9|A0A0A0MSX9_HUMAN Isoleucine--tRNA ligase, cytoplasmic OS=Homo sapiens GN=IARS PE=1 SV=1; sp|P41252|SYIC_HUMAN Isoleucine--tRNA ligase, cytoplasmic OS=Homo sapiens GN=IARS PE=1 SV=2; tr|J3KR24|J3KR24_HUMAN Isoleucine--tRNA ligase, cytoplasmic OS=Homo sapiens GN=IARS PE=1 SV=1; tr|Q5TCC6|Q5TCC6_HUMAN Isoleucine--tRNA ligase, cytoplasmic OS=Homo sapiens GN=IARS PE=1 SV=1	tr|A0A0A0MSX9|A0A0A0MSX9_HUMAN Isoleucine--tRNA ligase, cytoplasmic OS=Homo sapiens GN=IARS PE=1 SV=1; sp|P41252|SYIC_HUMAN Isoleucine--tRNA ligase, cytoplasmic OS=Homo sapiens GN=IARS PE=1 SV=2; tr|J3KR24|J3KR24_HUMAN Isoleucine--tRNA ligase, cytoplasmic OS=Homo sapiens GN=IARS PE=1 SV=1; tr|Q5TCC6|Q5TCC6_HUMAN Isoleucine--tRNA ligase, cytoplasmic OS=Homo sapiens GN=IARS PE=1 SV=1	3376
GPI	1	TFTTQETITNAETAK|None	tr|A0A0A0MTS2|A0A0A0MTS2_HUMAN Glucose-6-phosphate isomerase (Fragment) OS=Homo sapiens GN=GPI PE=1 SV=1; sp|P06744|G6PI_HUMAN Glucose-6-phosphate isomerase OS=Homo sapiens GN=GPI PE=1 SV=4; tr|A0A0J9YX90|A0A0J9YX90_HUMAN Glucose-6-phosphate isomerase (Fragment) OS=Homo sapiens GN=GPI PE=1 SV=1; tr|A0A0J9YXP8|A0A0J9YXP8_HUMAN Glucose-6-phosphate isomerase (Fragment) OS=Homo sapiens GN=GPI PE=1 SV…	tr|A0A0A0MTS2|A0A0A0MTS2_HUMAN Glucose-6-phosphate isomerase (Fragment) OS=Homo sapiens GN=GPI PE=1 SV=1; sp|P06744|G6PI_HUMAN Glucose-6-phosphate isomerase OS=Homo sapiens GN=GPI PE=1 SV=4; tr|A0A0J9YX90|A0A0J9YX90_HUMAN Glucose-6-phosphate isomerase (Fragment) OS=Homo sapiens GN=GPI PE=1 SV=1; tr|A0A0J9YXP8|A0A0J9YXP8_HUMAN Glucose-6-phosphate isomerase (Fragment) OS=Homo sapiens GN=GPI PE=1 SV…	2821
SLC25A3	1	IQTQPGYANTLR|None	tr|F8VVM2|F8VVM2_HUMAN Phosphate carrier protein, mitochondrial OS=Homo sapiens GN=SLC25A3 PE=1 SV=1; sp|Q00325|MPCP_HUMAN Phosphate carrier protein, mitochondrial OS=Homo sapiens GN=SLC25A3 PE=1 SV=2	tr|F8VVM2|F8VVM2_HUMAN Phosphate carrier protein, mitochondrial OS=Homo sapiens GN=SLC25A3 PE=1 SV=1; sp|Q00325|MPCP_HUMAN Phosphate carrier protein, mitochondrial OS=Homo sapiens GN=SLC25A3 PE=1 SV=2	5250
SUMO2; SUMO3; SUMO4	1	VAGQDGSVVQFK|None	sp|Q6EEV6|SUMO4_HUMAN Small ubiquitin-related modifier 4 OS=Homo sapiens GN=SUMO4 PE=1 SV=2; sp|P55854|SUMO3_HUMAN Small ubiquitin-related modifier 3 OS=Homo sapiens GN=SUMO3 PE=1 SV=2; sp|P61956|SUMO2_HUMAN Small ubiquitin-related modifier 2 OS=Homo sapiens GN=SUMO2 PE=1 SV=3; tr|A8MU27|A8MU27_HUMAN Small ubiquitin-related modifier 3 OS=Homo sapiens GN=SUMO3 PE=1 SV=1; tr|A8MUA9|A8MUA9_HUMAN SMT…	sp|Q6EEV6|SUMO4_HUMAN Small ubiquitin-related modifier 4 OS=Homo sapiens GN=SUMO4 PE=1 SV=2; sp|P55854|SUMO3_HUMAN Small ubiquitin-related modifier 3 OS=Homo sapiens GN=SUMO3 PE=1 SV=2; sp|P61956|SUMO2_HUMAN Small ubiquitin-related modifier 2 OS=Homo sapiens GN=SUMO2 PE=1 SV=3; tr|A8MU27|A8MU27_HUMAN Small ubiquitin-related modifier 3 OS=Homo sapiens GN=SUMO3 PE=1 SV=1; tr|A8MUA9|A8MUA9_HUMAN SMT…	6613; 6612; 387082
ACTN1; ACTN3; ACTN4	1	ALDFIASK|None	sp|O43707|ACTN4_HUMAN Alpha-actinin-4 OS=Homo sapiens GN=ACTN4 PE=1 SV=2; sp|P12814|ACTN1_HUMAN Alpha-actinin-1 OS=Homo sapiens GN=ACTN1 PE=1 SV=2; sp|Q08043|ACTN3_HUMAN Alpha-actinin-3 OS=Homo sapiens GN=ACTN3 PE=1 SV=2; tr|A0A087WSZ2|A0A087WSZ2_HUMAN Alpha-actinin-3 OS=Homo sapiens GN=ACTN3 PE=1 SV=1; tr|G3V2E8|G3V2E8_HUMAN Alpha-actinin-1 (Fragment) OS=Homo sapiens GN=ACTN1 PE=1 SV=1; tr|G3V2N…	sp|O43707|ACTN4_HUMAN Alpha-actinin-4 OS=Homo sapiens GN=ACTN4 PE=1 SV=2; sp|P12814|ACTN1_HUMAN Alpha-actinin-1 OS=Homo sapiens GN=ACTN1 PE=1 SV=2; sp|Q08043|ACTN3_HUMAN Alpha-actinin-3 OS=Homo sapiens GN=ACTN3 PE=1 SV=2; tr|A0A087WSZ2|A0A087WSZ2_HUMAN Alpha-actinin-3 OS=Homo sapiens GN=ACTN3 PE=1 SV=1; tr|G3V2E8|G3V2E8_HUMAN Alpha-actinin-1 (Fragment) OS=Homo sapiens GN=ACTN1 PE=1 SV=1; tr|G3V2N…	89; 81; 87
RPL12	1	EILGTAQSVGCNVDGR|None	sp|P30050|RL12_HUMAN 60S ribosomal protein L12 OS=Homo sapiens GN=RPL12 PE=1 SV=1	sp|P30050|RL12_HUMAN 60S ribosomal protein L12 OS=Homo sapiens GN=RPL12 PE=1 SV=1	6136
RPL13	1	TIGISVDPR|None	tr|J3QSB4|J3QSB4_HUMAN 60S ribosomal protein L13 (Fragment) OS=Homo sapiens GN=RPL13 PE=1 SV=1; sp|P26373|RL13_HUMAN 60S ribosomal protein L13 OS=Homo sapiens GN=RPL13 PE=1 SV=4	tr|J3QSB4|J3QSB4_HUMAN 60S ribosomal protein L13 (Fragment) OS=Homo sapiens GN=RPL13 PE=1 SV=1; sp|P26373|RL13_HUMAN 60S ribosomal protein L13 OS=Homo sapiens GN=RPL13 PE=1 SV=4	6137
SHMT2	1	VLELVSITANK|None	tr|H0YIZ0|H0YIZ0_HUMAN Serine hydroxymethyltransferase (Fragment) OS=Homo sapiens GN=SHMT2 PE=1 SV=1; sp|P34897|GLYM_HUMAN Serine hydroxymethyltransferase, mitochondrial OS=Homo sapiens GN=SHMT2 PE=1 SV=3	tr|H0YIZ0|H0YIZ0_HUMAN Serine hydroxymethyltransferase (Fragment) OS=Homo sapiens GN=SHMT2 PE=1 SV=1; sp|P34897|GLYM_HUMAN Serine hydroxymethyltransferase, mitochondrial OS=Homo sapiens GN=SHMT2 PE=1 SV=3	6472
KRT10; KRT13	1	QSVEADINGLRR|None	sp|K1C10_HUMAN| Marto_Lab (cRAP); sp|P13645|K1C10_HUMAN Keratin, type I cytoskeletal 10 OS=Homo sapiens GN=KRT10 PE=1 SV=6	sp|K1C10_HUMAN| Marto_Lab (cRAP); sp|P13645|K1C10_HUMAN Keratin, type I cytoskeletal 10 OS=Homo sapiens GN=KRT10 PE=1 SV=6	3860; 3858
SNRPD3	1	VAQLEQVYIR|None	sp|P62318|SMD3_HUMAN Small nuclear ribonucleoprotein Sm D3 OS=Homo sapiens GN=SNRPD3 PE=1 SV=1	sp|P62318|SMD3_HUMAN Small nuclear ribonucleoprotein Sm D3 OS=Homo sapiens GN=SNRPD3 PE=1 SV=1	6634
SNRPD2	1	GDSVIVVLR|None	tr|K7EJB5|K7EJB5_HUMAN Small nuclear ribonucleoprotein Sm D2 OS=Homo sapiens GN=SNRPD2 PE=1 SV=1; sp|P62316|SMD2_HUMAN Small nuclear ribonucleoprotein Sm D2 OS=Homo sapiens GN=SNRPD2 PE=1 SV=1	tr|K7EJB5|K7EJB5_HUMAN Small nuclear ribonucleoprotein Sm D2 OS=Homo sapiens GN=SNRPD2 PE=1 SV=1; sp|P62316|SMD2_HUMAN Small nuclear ribonucleoprotein Sm D2 OS=Homo sapiens GN=SNRPD2 PE=1 SV=1	6633
PHB	1	FDAGELITQR|None	tr|E7ESE2|E7ESE2_HUMAN Prohibitin (Fragment) OS=Homo sapiens GN=PHB PE=1 SV=2; sp|P35232|PHB_HUMAN Prohibitin OS=Homo sapiens GN=PHB PE=1 SV=1; tr|C9JW96|C9JW96_HUMAN Prohibitin (Fragment) OS=Homo sapiens GN=PHB PE=1 SV=2; tr|C9JZ20|C9JZ20_HUMAN Prohibitin (Fragment) OS=Homo sapiens GN=PHB PE=1 SV=1; tr|E9PCW0|E9PCW0_HUMAN Prohibitin (Fragment) OS=Homo sapiens GN=PHB PE=1 SV=2	tr|E7ESE2|E7ESE2_HUMAN Prohibitin (Fragment) OS=Homo sapiens GN=PHB PE=1 SV=2; sp|P35232|PHB_HUMAN Prohibitin OS=Homo sapiens GN=PHB PE=1 SV=1; tr|C9JW96|C9JW96_HUMAN Prohibitin (Fragment) OS=Homo sapiens GN=PHB PE=1 SV=2; tr|C9JZ20|C9JZ20_HUMAN Prohibitin (Fragment) OS=Homo sapiens GN=PHB PE=1 SV=1; tr|E9PCW0|E9PCW0_HUMAN Prohibitin (Fragment) OS=Homo sapiens GN=PHB PE=1 SV=2	5245
HSP90AB1; HSP90B1	1	ELISNASDALDKIR|None	sp|P08238|HS90B_HUMAN Heat shock protein HSP 90-beta OS=Homo sapiens GN=HSP90AB1 PE=1 SV=4; sp|P14625|ENPL_HUMAN Endoplasmin OS=Homo sapiens GN=HSP90B1 PE=1 SV=1; tr|F8W026|F8W026_HUMAN Endoplasmin (Fragment) OS=Homo sapiens GN=HSP90B1 PE=1 SV=8; tr|Q96GW1|Q96GW1_HUMAN Endoplasmin OS=Homo sapiens GN=HSP90B1 PE=1 SV=1	sp|P08238|HS90B_HUMAN Heat shock protein HSP 90-beta OS=Homo sapiens GN=HSP90AB1 PE=1 SV=4; sp|P14625|ENPL_HUMAN Endoplasmin OS=Homo sapiens GN=HSP90B1 PE=1 SV=1; tr|F8W026|F8W026_HUMAN Endoplasmin (Fragment) OS=Homo sapiens GN=HSP90B1 PE=1 SV=8; tr|Q96GW1|Q96GW1_HUMAN Endoplasmin OS=Homo sapiens GN=HSP90B1 PE=1 SV=1	7184; 3326
FUBP1; KHSRP	1	AWEEYYK|None	tr|A0A087WTP3|A0A087WTP3_HUMAN Far upstream element-binding protein 2 OS=Homo sapiens GN=KHSRP PE=1 SV=1; sp|Q92945|FUBP2_HUMAN Far upstream element-binding protein 2 OS=Homo sapiens GN=KHSRP PE=1 SV=4; sp|Q96AE4|FUBP1_HUMAN Far upstream element-binding protein 1 OS=Homo sapiens GN=FUBP1 PE=1 SV=3; tr|E9PEB5|E9PEB5_HUMAN Far upstream element-binding protein 1 OS=Homo sapiens GN=FUBP1 PE=1 SV=1; t…	tr|A0A087WTP3|A0A087WTP3_HUMAN Far upstream element-binding protein 2 OS=Homo sapiens GN=KHSRP PE=1 SV=1; sp|Q92945|FUBP2_HUMAN Far upstream element-binding protein 2 OS=Homo sapiens GN=KHSRP PE=1 SV=4; sp|Q96AE4|FUBP1_HUMAN Far upstream element-binding protein 1 OS=Homo sapiens GN=FUBP1 PE=1 SV=3; tr|E9PEB5|E9PEB5_HUMAN Far upstream element-binding protein 1 OS=Homo sapiens GN=FUBP1 PE=1 SV=1; t…	8570; 8880
MATR3	1	MLGAQWRR|M1: Oxidation	tr|D6RIA2|D6RIA2_HUMAN Matrin-3 (Fragment) OS=Homo sapiens GN=MATR3 PE=1 SV=1	tr|D6RIA2|D6RIA2_HUMAN Matrin-3 (Fragment) OS=Homo sapiens GN=MATR3 PE=1 SV=1	9782
EIF5B	1	ETVAVKPTENNEEEFTSK|None	tr|A0A087WUT6|A0A087WUT6_HUMAN Eukaryotic translation initiation factor 5B OS=Homo sapiens GN=EIF5B PE=1 SV=1; sp|O60841|IF2P_HUMAN Eukaryotic translation initiation factor 5B OS=Homo sapiens GN=EIF5B PE=1 SV=4	tr|A0A087WUT6|A0A087WUT6_HUMAN Eukaryotic translation initiation factor 5B OS=Homo sapiens GN=EIF5B PE=1 SV=1; sp|O60841|IF2P_HUMAN Eukaryotic translation initiation factor 5B OS=Homo sapiens GN=EIF5B PE=1 SV=4	9669
XRCC6	1	SDSFENPVLQQHFR|None	tr|B1AHC9|B1AHC9_HUMAN X-ray repair cross-complementing protein 6 OS=Homo sapiens GN=XRCC6 PE=1 SV=1; sp|P12956|XRCC6_HUMAN X-ray repair cross-complementing protein 6 OS=Homo sapiens GN=XRCC6 PE=1 SV=2	tr|B1AHC9|B1AHC9_HUMAN X-ray repair cross-complementing protein 6 OS=Homo sapiens GN=XRCC6 PE=1 SV=1; sp|P12956|XRCC6_HUMAN X-ray repair cross-complementing protein 6 OS=Homo sapiens GN=XRCC6 PE=1 SV=2	2547
SRSF7	1	AFSYYGPLR|None	tr|A0A0B4J1Z1|A0A0B4J1Z1_HUMAN Serine/arginine-rich-splicing factor 7 OS=Homo sapiens GN=SRSF7 PE=1 SV=1; sp|Q16629|SRSF7_HUMAN Serine/arginine-rich splicing factor 7 OS=Homo sapiens GN=SRSF7 PE=1 SV=1; tr|C9JAB2|C9JAB2_HUMAN Serine/arginine-rich-splicing factor 7 OS=Homo sapiens GN=SRSF7 PE=1 SV=1	tr|A0A0B4J1Z1|A0A0B4J1Z1_HUMAN Serine/arginine-rich-splicing factor 7 OS=Homo sapiens GN=SRSF7 PE=1 SV=1; sp|Q16629|SRSF7_HUMAN Serine/arginine-rich splicing factor 7 OS=Homo sapiens GN=SRSF7 PE=1 SV=1; tr|C9JAB2|C9JAB2_HUMAN Serine/arginine-rich-splicing factor 7 OS=Homo sapiens GN=SRSF7 PE=1 SV=1	6432
ENO1; ENO2; ENO3	1	AAVPSGASTGIYEALELR|None	sp|P06733|ENOA_HUMAN Alpha-enolase OS=Homo sapiens GN=ENO1 PE=1 SV=2; sp|P09104|ENOG_HUMAN Gamma-enolase OS=Homo sapiens GN=ENO2 PE=1 SV=3; tr|E5RG95|E5RG95_HUMAN Beta-enolase (Fragment) OS=Homo sapiens GN=ENO3 PE=1 SV=1; tr|E5RGZ4|E5RGZ4_HUMAN Beta-enolase (Fragment) OS=Homo sapiens GN=ENO3 PE=1 SV=1; tr|E5RI09|E5RI09_HUMAN Beta-enolase (Fragment) OS=Homo sapiens GN=ENO3 PE=1 SV=1; tr|F5H0C8|F5H…	sp|P06733|ENOA_HUMAN Alpha-enolase OS=Homo sapiens GN=ENO1 PE=1 SV=2; sp|P09104|ENOG_HUMAN Gamma-enolase OS=Homo sapiens GN=ENO2 PE=1 SV=3; tr|E5RG95|E5RG95_HUMAN Beta-enolase (Fragment) OS=Homo sapiens GN=ENO3 PE=1 SV=1; tr|E5RGZ4|E5RGZ4_HUMAN Beta-enolase (Fragment) OS=Homo sapiens GN=ENO3 PE=1 SV=1; tr|E5RI09|E5RI09_HUMAN Beta-enolase (Fragment) OS=Homo sapiens GN=ENO3 PE=1 SV=1; tr|F5H0C8|F5H…	2026; 2027; 2023
SRSF3	1	AFGYYGPLR|None	tr|A0A087X2D0|A0A087X2D0_HUMAN Serine/arginine-rich-splicing factor 3 OS=Homo sapiens GN=SRSF3 PE=1 SV=1; sp|P84103|SRSF3_HUMAN Serine/arginine-rich splicing factor 3 OS=Homo sapiens GN=SRSF3 PE=1 SV=1	tr|A0A087X2D0|A0A087X2D0_HUMAN Serine/arginine-rich-splicing factor 3 OS=Homo sapiens GN=SRSF3 PE=1 SV=1; sp|P84103|SRSF3_HUMAN Serine/arginine-rich splicing factor 3 OS=Homo sapiens GN=SRSF3 PE=1 SV=1	6428
NONO	1	FACHSASLTVR|None	tr|C9IZL7|C9IZL7_HUMAN Non-POU domain-containing octamer-binding protein (Fragment) OS=Homo sapiens GN=NONO PE=1 SV=1; sp|Q15233|NONO_HUMAN Non-POU domain-containing octamer-binding protein OS=Homo sapiens GN=NONO PE=1 SV=4; tr|C9JYS8|C9JYS8_HUMAN Non-POU domain-containing octamer-binding protein (Fragment) OS=Homo sapiens GN=NONO PE=1 SV=8	tr|C9IZL7|C9IZL7_HUMAN Non-POU domain-containing octamer-binding protein (Fragment) OS=Homo sapiens GN=NONO PE=1 SV=1; sp|Q15233|NONO_HUMAN Non-POU domain-containing octamer-binding protein OS=Homo sapiens GN=NONO PE=1 SV=4; tr|C9JYS8|C9JYS8_HUMAN Non-POU domain-containing octamer-binding protein (Fragment) OS=Homo sapiens GN=NONO PE=1 SV=8	4841
TUBA1A; TUBA1B; TUBA1C	1	AVFVDLEPTVIDEVR|None	tr|F5H5D3|F5H5D3_HUMAN Tubulin alpha chain OS=Homo sapiens GN=TUBA1C PE=1 SV=1; sp|P68363|TBA1B_HUMAN Tubulin alpha-1B chain OS=Homo sapiens GN=TUBA1B PE=1 SV=1; sp|Q71U36|TBA1A_HUMAN Tubulin alpha-1A chain OS=Homo sapiens GN=TUBA1A PE=1 SV=1; sp|Q9BQE3|TBA1C_HUMAN Tubulin alpha-1C chain OS=Homo sapiens GN=TUBA1C PE=1 SV=1; tr|F8VQQ4|F8VQQ4_HUMAN Tubulin alpha chain (Fragment) OS=Homo sapiens GN=…	tr|F5H5D3|F5H5D3_HUMAN Tubulin alpha chain OS=Homo sapiens GN=TUBA1C PE=1 SV=1; sp|P68363|TBA1B_HUMAN Tubulin alpha-1B chain OS=Homo sapiens GN=TUBA1B PE=1 SV=1; sp|Q71U36|TBA1A_HUMAN Tubulin alpha-1A chain OS=Homo sapiens GN=TUBA1A PE=1 SV=1; sp|Q9BQE3|TBA1C_HUMAN Tubulin alpha-1C chain OS=Homo sapiens GN=TUBA1C PE=1 SV=1; tr|F8VQQ4|F8VQQ4_HUMAN Tubulin alpha chain (Fragment) OS=Homo sapiens GN=…	10376; 7846; 84790
PGK1	1	ITLPVDFVTADK|None	sp|P00558|PGK1_HUMAN Phosphoglycerate kinase 1 OS=Homo sapiens GN=PGK1 PE=1 SV=3	sp|P00558|PGK1_HUMAN Phosphoglycerate kinase 1 OS=Homo sapiens GN=PGK1 PE=1 SV=3	5230
TUBA1A; TUBA1B; TUBA1C; TUBA3C; TUBA3D; TUBA3E; TUBA4A	1	IHFPLATYAPVISAEK|None	tr|F5H5D3|F5H5D3_HUMAN Tubulin alpha chain OS=Homo sapiens GN=TUBA1C PE=1 SV=1; sp|P68363|TBA1B_HUMAN Tubulin alpha-1B chain OS=Homo sapiens GN=TUBA1B PE=1 SV=1; sp|P68366|TBA4A_HUMAN Tubulin alpha-4A chain OS=Homo sapiens GN=TUBA4A PE=1 SV=1; sp|Q13748|TBA3C_HUMAN Tubulin alpha-3C/D chain OS=Homo sapiens GN=TUBA3C PE=1 SV=3; sp|Q6PEY2|TBA3E_HUMAN Tubulin alpha-3E chain OS=Homo sapiens GN=TUBA3E …	tr|F5H5D3|F5H5D3_HUMAN Tubulin alpha chain OS=Homo sapiens GN=TUBA1C PE=1 SV=1; sp|P68363|TBA1B_HUMAN Tubulin alpha-1B chain OS=Homo sapiens GN=TUBA1B PE=1 SV=1; sp|P68366|TBA4A_HUMAN Tubulin alpha-4A chain OS=Homo sapiens GN=TUBA4A PE=1 SV=1; sp|Q13748|TBA3C_HUMAN Tubulin alpha-3C/D chain OS=Homo sapiens GN=TUBA3C PE=1 SV=3; sp|Q6PEY2|TBA3E_HUMAN Tubulin alpha-3E chain OS=Homo sapiens GN=TUBA3E …	112714; 84790; 7278; 113457; 10376; 7846; 7277
HYOU1	1	QADNPHVALYQAR|None	tr|A0A087WWI4|A0A087WWI4_HUMAN Hypoxia up-regulated protein 1 OS=Homo sapiens GN=HYOU1 PE=1 SV=1; sp|Q9Y4L1|HYOU1_HUMAN Hypoxia up-regulated protein 1 OS=Homo sapiens GN=HYOU1 PE=1 SV=1; tr|A0A087X054|A0A087X054_HUMAN Hypoxia up-regulated protein 1 OS=Homo sapiens GN=HYOU1 PE=1 SV=1; tr|E9PJ21|E9PJ21_HUMAN Hypoxia up-regulated protein 1 (Fragment) OS=Homo sapiens GN=HYOU1 PE=1 SV=1; tr|J3KTF1|J3K…	tr|A0A087WWI4|A0A087WWI4_HUMAN Hypoxia up-regulated protein 1 OS=Homo sapiens GN=HYOU1 PE=1 SV=1; sp|Q9Y4L1|HYOU1_HUMAN Hypoxia up-regulated protein 1 OS=Homo sapiens GN=HYOU1 PE=1 SV=1; tr|A0A087X054|A0A087X054_HUMAN Hypoxia up-regulated protein 1 OS=Homo sapiens GN=HYOU1 PE=1 SV=1; tr|E9PJ21|E9PJ21_HUMAN Hypoxia up-regulated protein 1 (Fragment) OS=Homo sapiens GN=HYOU1 PE=1 SV=1; tr|J3KTF1|J3K…	10525
SRSF3; SRSF7	1	NPPGFAFVEFEDPR|None	tr|A0A0B4J1Z1|A0A0B4J1Z1_HUMAN Serine/arginine-rich-splicing factor 7 OS=Homo sapiens GN=SRSF7 PE=1 SV=1; sp|P84103|SRSF3_HUMAN Serine/arginine-rich splicing factor 3 OS=Homo sapiens GN=SRSF3 PE=1 SV=1; sp|Q16629|SRSF7_HUMAN Serine/arginine-rich splicing factor 7 OS=Homo sapiens GN=SRSF7 PE=1 SV=1; tr|A0A087X2D0|A0A087X2D0_HUMAN Serine/arginine-rich-splicing factor 3 OS=Homo sapiens GN=SRSF3 PE=1…	tr|A0A0B4J1Z1|A0A0B4J1Z1_HUMAN Serine/arginine-rich-splicing factor 7 OS=Homo sapiens GN=SRSF7 PE=1 SV=1; sp|P84103|SRSF3_HUMAN Serine/arginine-rich splicing factor 3 OS=Homo sapiens GN=SRSF3 PE=1 SV=1; sp|Q16629|SRSF7_HUMAN Serine/arginine-rich splicing factor 7 OS=Homo sapiens GN=SRSF7 PE=1 SV=1; tr|A0A087X2D0|A0A087X2D0_HUMAN Serine/arginine-rich-splicing factor 3 OS=Homo sapiens GN=SRSF3 PE=1…	6428; 6432
MYOM1	1	ASAMNVK|None	tr|A8MX12|A8MX12_HUMAN Myomesin-1 OS=Homo sapiens GN=MYOM1 PE=1 SV=3; sp|P52179|MYOM1_HUMAN Myomesin-1 OS=Homo sapiens GN=MYOM1 PE=1 SV=2	tr|A8MX12|A8MX12_HUMAN Myomesin-1 OS=Homo sapiens GN=MYOM1 PE=1 SV=3; sp|P52179|MYOM1_HUMAN Myomesin-1 OS=Homo sapiens GN=MYOM1 PE=1 SV=2	8736
AGBL2	1	RPLQAPR|None	sp|Q5U5Z8|CBPC2_HUMAN Cytosolic carboxypeptidase 2 OS=Homo sapiens GN=AGBL2 PE=1 SV=2; tr|E9PR59|E9PR59_HUMAN Cytosolic carboxypeptidase 2 (Fragment) OS=Homo sapiens GN=AGBL2 PE=4 SV=1; tr|E9PRJ1|E9PRJ1_HUMAN Cytosolic carboxypeptidase 2 (Fragment) OS=Homo sapiens GN=AGBL2 PE=4 SV=1; tr|F6U0I4|F6U0I4_HUMAN Cytosolic carboxypeptidase 2 OS=Homo sapiens GN=AGBL2 PE=4 SV=1; tr|H9KV53|H9KV53_HUMAN Cyt…	sp|Q5U5Z8|CBPC2_HUMAN Cytosolic carboxypeptidase 2 OS=Homo sapiens GN=AGBL2 PE=1 SV=2; tr|E9PR59|E9PR59_HUMAN Cytosolic carboxypeptidase 2 (Fragment) OS=Homo sapiens GN=AGBL2 PE=4 SV=1; tr|E9PRJ1|E9PRJ1_HUMAN Cytosolic carboxypeptidase 2 (Fragment) OS=Homo sapiens GN=AGBL2 PE=4 SV=1; tr|F6U0I4|F6U0I4_HUMAN Cytosolic carboxypeptidase 2 OS=Homo sapiens GN=AGBL2 PE=4 SV=1; tr|H9KV53|H9KV53_HUMAN Cyt…	79841
RPL18A	1	IFAPNHVVAK|None	tr|M0R117|M0R117_HUMAN 60S ribosomal protein L18a OS=Homo sapiens GN=RPL18A PE=1 SV=1; sp|Q02543|RL18A_HUMAN 60S ribosomal protein L18a OS=Homo sapiens GN=RPL18A PE=1 SV=2; tr|M0R1A7|M0R1A7_HUMAN 60S ribosomal protein L18a OS=Homo sapiens GN=RPL18A PE=1 SV=1; tr|M0R3D6|M0R3D6_HUMAN 60S ribosomal protein L18a (Fragment) OS=Homo sapiens GN=RPL18A PE=1 SV=1	tr|M0R117|M0R117_HUMAN 60S ribosomal protein L18a OS=Homo sapiens GN=RPL18A PE=1 SV=1; sp|Q02543|RL18A_HUMAN 60S ribosomal protein L18a OS=Homo sapiens GN=RPL18A PE=1 SV=2; tr|M0R1A7|M0R1A7_HUMAN 60S ribosomal protein L18a OS=Homo sapiens GN=RPL18A PE=1 SV=1; tr|M0R3D6|M0R3D6_HUMAN 60S ribosomal protein L18a (Fragment) OS=Homo sapiens GN=RPL18A PE=1 SV=1	6142
RPS2	1	GTGIVSAPVPK|None	tr|H0YEN5|H0YEN5_HUMAN 40S ribosomal protein S2 (Fragment) OS=Homo sapiens GN=RPS2 PE=1 SV=1; sp|P15880|RS2_HUMAN 40S ribosomal protein S2 OS=Homo sapiens GN=RPS2 PE=1 SV=2; tr|E9PM36|E9PM36_HUMAN 40S ribosomal protein S2 OS=Homo sapiens GN=RPS2 PE=1 SV=1; tr|E9PMM9|E9PMM9_HUMAN 40S ribosomal protein S2 (Fragment) OS=Homo sapiens GN=RPS2 PE=1 SV=1; tr|E9PQD7|E9PQD7_HUMAN 40S ribosomal protein S2 …	tr|H0YEN5|H0YEN5_HUMAN 40S ribosomal protein S2 (Fragment) OS=Homo sapiens GN=RPS2 PE=1 SV=1; sp|P15880|RS2_HUMAN 40S ribosomal protein S2 OS=Homo sapiens GN=RPS2 PE=1 SV=2; tr|E9PM36|E9PM36_HUMAN 40S ribosomal protein S2 OS=Homo sapiens GN=RPS2 PE=1 SV=1; tr|E9PMM9|E9PMM9_HUMAN 40S ribosomal protein S2 (Fragment) OS=Homo sapiens GN=RPS2 PE=1 SV=1; tr|E9PQD7|E9PQD7_HUMAN 40S ribosomal protein S2 …	6187
GNB2L1	1	VWQVTIGTR|None	tr|H0YAF8|H0YAF8_HUMAN Receptor of-activated protein C kinase 1 (Fragment) OS=Homo sapiens GN=RACK1 PE=1 SV=1; sp|P63244|RACK1_HUMAN Receptor of activated protein C kinase 1 OS=Homo sapiens GN=RACK1 PE=1 SV=3; tr|D6RAC2|D6RAC2_HUMAN Receptor of-activated protein C kinase 1 OS=Homo sapiens GN=RACK1 PE=1 SV=1; tr|D6RF23|D6RF23_HUMAN Receptor of-activated protein C kinase 1 OS=Homo sapiens GN=RACK1 …	tr|H0YAF8|H0YAF8_HUMAN Receptor of-activated protein C kinase 1 (Fragment) OS=Homo sapiens GN=RACK1 PE=1 SV=1; sp|P63244|RACK1_HUMAN Receptor of activated protein C kinase 1 OS=Homo sapiens GN=RACK1 PE=1 SV=3; tr|D6RAC2|D6RAC2_HUMAN Receptor of-activated protein C kinase 1 OS=Homo sapiens GN=RACK1 PE=1 SV=1; tr|D6RF23|D6RF23_HUMAN Receptor of-activated protein C kinase 1 OS=Homo sapiens GN=RACK1 …	10399
EIF5A; EIF5A2; EIF5AL1	1	NGFVVLK|None	tr|I3L397|I3L397_HUMAN Eukaryotic translation initiation factor 5A (Fragment) OS=Homo sapiens GN=EIF5A PE=1 SV=8; sp|P63241|IF5A1_HUMAN Eukaryotic translation initiation factor 5A-1 OS=Homo sapiens GN=EIF5A PE=1 SV=2; sp|Q6IS14|IF5AL_HUMAN Eukaryotic translation initiation factor 5A-1-like OS=Homo sapiens GN=EIF5AL1 PE=2 SV=2; sp|Q9GZV4|IF5A2_HUMAN Eukaryotic translation initiation factor 5A-2 OS…	tr|I3L397|I3L397_HUMAN Eukaryotic translation initiation factor 5A (Fragment) OS=Homo sapiens GN=EIF5A PE=1 SV=8; sp|P63241|IF5A1_HUMAN Eukaryotic translation initiation factor 5A-1 OS=Homo sapiens GN=EIF5A PE=1 SV=2; sp|Q6IS14|IF5AL_HUMAN Eukaryotic translation initiation factor 5A-1-like OS=Homo sapiens GN=EIF5AL1 PE=2 SV=2; sp|Q9GZV4|IF5A2_HUMAN Eukaryotic translation initiation factor 5A-2 OS…	1984; 56648; 143244
PSMA6	1	AINQGGLTSVAVR|None	tr|G3V295|G3V295_HUMAN Proteasome subunit alpha type OS=Homo sapiens GN=PSMA6 PE=1 SV=1; sp|P60900|PSA6_HUMAN Proteasome subunit alpha type-6 OS=Homo sapiens GN=PSMA6 PE=1 SV=1; tr|G3V3I1|G3V3I1_HUMAN Proteasome subunit alpha type OS=Homo sapiens GN=PSMA6 PE=1 SV=1; tr|G3V3U4|G3V3U4_HUMAN Proteasome subunit alpha type OS=Homo sapiens GN=PSMA6 PE=1 SV=1; tr|G3V5Z7|G3V5Z7_HUMAN Proteasome subunit a…	tr|G3V295|G3V295_HUMAN Proteasome subunit alpha type OS=Homo sapiens GN=PSMA6 PE=1 SV=1; sp|P60900|PSA6_HUMAN Proteasome subunit alpha type-6 OS=Homo sapiens GN=PSMA6 PE=1 SV=1; tr|G3V3I1|G3V3I1_HUMAN Proteasome subunit alpha type OS=Homo sapiens GN=PSMA6 PE=1 SV=1; tr|G3V3U4|G3V3U4_HUMAN Proteasome subunit alpha type OS=Homo sapiens GN=PSMA6 PE=1 SV=1; tr|G3V5Z7|G3V5Z7_HUMAN Proteasome subunit a…	5687
PSMA7	1	NYTDEAIETDDLTIK|None	tr|H0Y586|H0Y586_HUMAN Proteasome endopeptidase complex (Fragment) OS=Homo sapiens GN=PSMA7 PE=1 SV=1; sp|O14818|PSA7_HUMAN Proteasome subunit alpha type-7 OS=Homo sapiens GN=PSMA7 PE=1 SV=1	tr|H0Y586|H0Y586_HUMAN Proteasome endopeptidase complex (Fragment) OS=Homo sapiens GN=PSMA7 PE=1 SV=1; sp|O14818|PSA7_HUMAN Proteasome subunit alpha type-7 OS=Homo sapiens GN=PSMA7 PE=1 SV=1	5688
LOC102725325; PRSS1; PRSS2	1	LGEHNIEVLEGNEQFINAAK|None	tr|A0A087WW55|A0A087WW55_HUMAN Trypsin-1 OS=Homo sapiens GN=PRSS1 PE=1 SV=1; sp|P07477|TRY1_HUMAN Trypsin-1 OS=Homo sapiens GN=PRSS1 PE=1 SV=1; sp|P07478|TRY2_HUMAN Trypsin-2 OS=Homo sapiens GN=PRSS2 PE=1 SV=1; sp|Q8NHM4|TRY6_HUMAN Putative trypsin-6 OS=Homo sapiens GN=PRSS3P2 PE=5 SV=2; tr|A0A0J9YYC8|A0A0J9YYC8_HUMAN Trypsin-2 OS=Homo sapiens GN=PRSS2 PE=1 SV=1; tr|A6XMV8|A6XMV8_HUMAN Protease s…	tr|A0A087WW55|A0A087WW55_HUMAN Trypsin-1 OS=Homo sapiens GN=PRSS1 PE=1 SV=1; sp|P07477|TRY1_HUMAN Trypsin-1 OS=Homo sapiens GN=PRSS1 PE=1 SV=1; sp|P07478|TRY2_HUMAN Trypsin-2 OS=Homo sapiens GN=PRSS2 PE=1 SV=1; sp|Q8NHM4|TRY6_HUMAN Putative trypsin-6 OS=Homo sapiens GN=PRSS3P2 PE=5 SV=2; tr|A0A0J9YYC8|A0A0J9YYC8_HUMAN Trypsin-2 OS=Homo sapiens GN=PRSS2 PE=1 SV=1; tr|A6XMV8|A6XMV8_HUMAN Protease s…	5645; 5644; 102725325
RPS24	1	TTGFGMIYDSLDYAK|M6: Oxidation	tr|A0A087WUS0|A0A087WUS0_HUMAN 40S ribosomal protein S24 OS=Homo sapiens GN=RPS24 PE=1 SV=1; sp|P62847|RS24_HUMAN 40S ribosomal protein S24 OS=Homo sapiens GN=RPS24 PE=1 SV=1; tr|E7ETK0|E7ETK0_HUMAN 40S ribosomal protein S24 OS=Homo sapiens GN=RPS24 PE=1 SV=1	tr|A0A087WUS0|A0A087WUS0_HUMAN 40S ribosomal protein S24 OS=Homo sapiens GN=RPS24 PE=1 SV=1; sp|P62847|RS24_HUMAN 40S ribosomal protein S24 OS=Homo sapiens GN=RPS24 PE=1 SV=1; tr|E7ETK0|E7ETK0_HUMAN 40S ribosomal protein S24 OS=Homo sapiens GN=RPS24 PE=1 SV=1	6229
ACTA1; ACTA2; ACTB; ACTC1; ACTG1; ACTG2	1	EITALAPSTMK|M10: Oxidation	sp|P60709|ACTB_HUMAN Actin, cytoplasmic 1 OS=Homo sapiens GN=ACTB PE=1 SV=1; sp|P62736|ACTA_HUMAN Actin, aortic smooth muscle OS=Homo sapiens GN=ACTA2 PE=1 SV=1; sp|P63261|ACTG_HUMAN Actin, cytoplasmic 2 OS=Homo sapiens GN=ACTG1 PE=1 SV=1; sp|P63267|ACTH_HUMAN Actin, gamma-enteric smooth muscle OS=Homo sapiens GN=ACTG2 PE=1 SV=1; sp|P68032|ACTC_HUMAN Actin, alpha cardiac muscle 1 OS=Homo sapiens …	sp|P60709|ACTB_HUMAN Actin, cytoplasmic 1 OS=Homo sapiens GN=ACTB PE=1 SV=1; sp|P62736|ACTA_HUMAN Actin, aortic smooth muscle OS=Homo sapiens GN=ACTA2 PE=1 SV=1; sp|P63261|ACTG_HUMAN Actin, cytoplasmic 2 OS=Homo sapiens GN=ACTG1 PE=1 SV=1; sp|P63267|ACTH_HUMAN Actin, gamma-enteric smooth muscle OS=Homo sapiens GN=ACTG2 PE=1 SV=1; sp|P68032|ACTC_HUMAN Actin, alpha cardiac muscle 1 OS=Homo sapiens …	59; 58; 60; 72; 71; 70
RPS28	1	EGDVLTLLESER|None	sp|P62857|RS28_HUMAN 40S ribosomal protein S28 OS=Homo sapiens GN=RPS28 PE=1 SV=1	sp|P62857|RS28_HUMAN 40S ribosomal protein S28 OS=Homo sapiens GN=RPS28 PE=1 SV=1	6234
KRT10; KRT12; KRT14; KRT15; KRT16; KRT17; KRT19	1	LASYLDKVR|None	sp|K1C10_HUMAN| Marto_Lab (cRAP); sp|P02533|K1C14_HUMAN Keratin, type I cytoskeletal 14 OS=Homo sapiens GN=KRT14 PE=1 SV=4; sp|P08727|K1C19_HUMAN Keratin, type I cytoskeletal 19 OS=Homo sapiens GN=KRT19 PE=1 SV=4; sp|P08779|K1C16_HUMAN Keratin, type I cytoskeletal 16 OS=Homo sapiens GN=KRT16 PE=1 SV=4; sp|P13645|K1C10_HUMAN Keratin, type I cytoskeletal 10 OS=Homo sapiens GN=KRT10 PE=1 SV=6; sp|P1…	sp|K1C10_HUMAN| Marto_Lab (cRAP); sp|P02533|K1C14_HUMAN Keratin, type I cytoskeletal 14 OS=Homo sapiens GN=KRT14 PE=1 SV=4; sp|P08727|K1C19_HUMAN Keratin, type I cytoskeletal 19 OS=Homo sapiens GN=KRT19 PE=1 SV=4; sp|P08779|K1C16_HUMAN Keratin, type I cytoskeletal 16 OS=Homo sapiens GN=KRT16 PE=1 SV=4; sp|P13645|K1C10_HUMAN Keratin, type I cytoskeletal 10 OS=Homo sapiens GN=KRT10 PE=1 SV=6; sp|P1…	3868; 3880; 3872; 3866; 3861; 3858; 3859
PIP	1	YTACLCDDNPK|None	sp|P12273|PIP_HUMAN Prolactin-inducible protein OS=Homo sapiens GN=PIP PE=1 SV=1	sp|P12273|PIP_HUMAN Prolactin-inducible protein OS=Homo sapiens GN=PIP PE=1 SV=1	5304
CS	1	VVPGYGHAVLR|None	tr|A0A0C4DGI3|A0A0C4DGI3_HUMAN Citrate synthase OS=Homo sapiens GN=CS PE=1 SV=1; sp|O75390|CISY_HUMAN Citrate synthase, mitochondrial OS=Homo sapiens GN=CS PE=1 SV=2; tr|B4DJV2|B4DJV2_HUMAN Citrate synthase OS=Homo sapiens GN=CS PE=1 SV=1; tr|H0YIC4|H0YIC4_HUMAN Citrate synthase (Fragment) OS=Homo sapiens GN=CS PE=1 SV=1	tr|A0A0C4DGI3|A0A0C4DGI3_HUMAN Citrate synthase OS=Homo sapiens GN=CS PE=1 SV=1; sp|O75390|CISY_HUMAN Citrate synthase, mitochondrial OS=Homo sapiens GN=CS PE=1 SV=2; tr|B4DJV2|B4DJV2_HUMAN Citrate synthase OS=Homo sapiens GN=CS PE=1 SV=1; tr|H0YIC4|H0YIC4_HUMAN Citrate synthase (Fragment) OS=Homo sapiens GN=CS PE=1 SV=1	1431
RPSA	1	FAAATGATPIAGR|None	tr|A0A0C4DG17|A0A0C4DG17_HUMAN 40S ribosomal protein SA OS=Homo sapiens GN=RPSA PE=1 SV=1; sp|P08865|RSSA_HUMAN 40S ribosomal protein SA OS=Homo sapiens GN=RPSA PE=1 SV=4; tr|C9J9K3|C9J9K3_HUMAN 40S ribosomal protein SA (Fragment) OS=Homo sapiens GN=RPSA PE=1 SV=8; tr|F8WD59|F8WD59_HUMAN 40S ribosomal protein SA (Fragment) OS=Homo sapiens GN=RPSA PE=1 SV=2	tr|A0A0C4DG17|A0A0C4DG17_HUMAN 40S ribosomal protein SA OS=Homo sapiens GN=RPSA PE=1 SV=1; sp|P08865|RSSA_HUMAN 40S ribosomal protein SA OS=Homo sapiens GN=RPSA PE=1 SV=4; tr|C9J9K3|C9J9K3_HUMAN 40S ribosomal protein SA (Fragment) OS=Homo sapiens GN=RPSA PE=1 SV=8; tr|F8WD59|F8WD59_HUMAN 40S ribosomal protein SA (Fragment) OS=Homo sapiens GN=RPSA PE=1 SV=2	3921
PPIG	1	TDAASKPFAEVR|None	tr|C9JM79|C9JM79_HUMAN Peptidyl-prolyl cis-trans isomerase G (Fragment) OS=Homo sapiens GN=PPIG PE=1 SV=1; sp|Q13427|PPIG_HUMAN Peptidyl-prolyl cis-trans isomerase G OS=Homo sapiens GN=PPIG PE=1 SV=2; tr|C9JN15|C9JN15_HUMAN Peptidyl-prolyl cis-trans isomerase (Fragment) OS=Homo sapiens GN=PPIG PE=1 SV=1; tr|E9PG73|E9PG73_HUMAN Peptidyl-prolyl cis-trans isomerase G OS=Homo sapiens GN=PPIG PE=1 SV=1	tr|C9JM79|C9JM79_HUMAN Peptidyl-prolyl cis-trans isomerase G (Fragment) OS=Homo sapiens GN=PPIG PE=1 SV=1; sp|Q13427|PPIG_HUMAN Peptidyl-prolyl cis-trans isomerase G OS=Homo sapiens GN=PPIG PE=1 SV=2; tr|C9JN15|C9JN15_HUMAN Peptidyl-prolyl cis-trans isomerase (Fragment) OS=Homo sapiens GN=PPIG PE=1 SV=1; tr|E9PG73|E9PG73_HUMAN Peptidyl-prolyl cis-trans isomerase G OS=Homo sapiens GN=PPIG PE=1 SV=1	9360
PPIB	1	TVDNFVALATGEK|None	sp|P23284|PPIB_HUMAN Peptidyl-prolyl cis-trans isomerase B OS=Homo sapiens GN=PPIB PE=1 SV=2	sp|P23284|PPIB_HUMAN Peptidyl-prolyl cis-trans isomerase B OS=Homo sapiens GN=PPIB PE=1 SV=2	5479
VARS	1	ITPAHDQNDYEVGQR|None	tr|A0A140T936|A0A140T936_HUMAN Valine--tRNA ligase (Fragment) OS=Homo sapiens GN=VARS PE=1 SV=1; sp|P26640|SYVC_HUMAN Valine--tRNA ligase OS=Homo sapiens GN=VARS PE=1 SV=4	tr|A0A140T936|A0A140T936_HUMAN Valine--tRNA ligase (Fragment) OS=Homo sapiens GN=VARS PE=1 SV=1; sp|P26640|SYVC_HUMAN Valine--tRNA ligase OS=Homo sapiens GN=VARS PE=1 SV=4	7407
PLAUR	1	SGCNHPDLDVQYR|None	tr|M0R1I2|M0R1I2_HUMAN Urokinase plasminogen activator surface receptor OS=Homo sapiens GN=PLAUR PE=1 SV=1; sp|Q03405|UPAR_HUMAN Urokinase plasminogen activator surface receptor OS=Homo sapiens GN=PLAUR PE=1 SV=1	tr|M0R1I2|M0R1I2_HUMAN Urokinase plasminogen activator surface receptor OS=Homo sapiens GN=PLAUR PE=1 SV=1; sp|Q03405|UPAR_HUMAN Urokinase plasminogen activator surface receptor OS=Homo sapiens GN=PLAUR PE=1 SV=1	5329
CYCS	1	TGPNLHGLFGR|None	sp|CYC_HORSE| Marto_Lab (cRAP); gi|117995|sp|P00004| Marto_Lab (standards)CYC_HORSE Cytochrome c, MW:11702; sp|P99999|CYC_HUMAN Cytochrome c OS=Homo sapiens GN=CYCS PE=1 SV=2; tr|C9JFR7|C9JFR7_HUMAN Cytochrome c (Fragment) OS=Homo sapiens GN=CYCS PE=1 SV=1	sp|CYC_HORSE| Marto_Lab (cRAP); gi|117995|sp|P00004| Marto_Lab (standards)CYC_HORSE Cytochrome c, MW:11702; sp|P99999|CYC_HUMAN Cytochrome c OS=Homo sapiens GN=CYCS PE=1 SV=2; tr|C9JFR7|C9JFR7_HUMAN Cytochrome c (Fragment) OS=Homo sapiens GN=CYCS PE=1 SV=1	54205
LOR	1	QPTPQPPVDCVK|None	sp|P23490|LORI_HUMAN Loricrin OS=Homo sapiens GN=LOR PE=1 SV=2	sp|P23490|LORI_HUMAN Loricrin OS=Homo sapiens GN=LOR PE=1 SV=2	4014
SRSF4; SRSF6	1	CSWQDLK|None	sp|Q13247|SRSF6_HUMAN Serine/arginine-rich splicing factor 6 OS=Homo sapiens GN=SRSF6 PE=1 SV=2	sp|Q13247|SRSF6_HUMAN Serine/arginine-rich splicing factor 6 OS=Homo sapiens GN=SRSF6 PE=1 SV=2	6429; 6431
RPL29	1	AQAAAPASVPAQAPK|None	sp|P47914|RL29_HUMAN 60S ribosomal protein L29 OS=Homo sapiens GN=RPL29 PE=1 SV=2	sp|P47914|RL29_HUMAN 60S ribosomal protein L29 OS=Homo sapiens GN=RPL29 PE=1 SV=2	6159
TUBB; TUBB2A; TUBB2B; TUBB3	1	AILVDLEPGTMDSVR|M11: Oxidation	tr|Q5JP53|Q5JP53_HUMAN Tubulin beta chain OS=Homo sapiens GN=TUBB PE=1 SV=1; sp|P07437|TBB5_HUMAN Tubulin beta chain OS=Homo sapiens GN=TUBB PE=1 SV=2; sp|Q13509|TBB3_HUMAN Tubulin beta-3 chain OS=Homo sapiens GN=TUBB3 PE=1 SV=2; sp|Q13885|TBB2A_HUMAN Tubulin beta-2A chain OS=Homo sapiens GN=TUBB2A PE=1 SV=1; sp|Q9BVA1|TBB2B_HUMAN Tubulin beta-2B chain OS=Homo sapiens GN=TUBB2B PE=1 SV=1; tr|A0A0…	tr|Q5JP53|Q5JP53_HUMAN Tubulin beta chain OS=Homo sapiens GN=TUBB PE=1 SV=1; sp|P07437|TBB5_HUMAN Tubulin beta chain OS=Homo sapiens GN=TUBB PE=1 SV=2; sp|Q13509|TBB3_HUMAN Tubulin beta-3 chain OS=Homo sapiens GN=TUBB3 PE=1 SV=2; sp|Q13885|TBB2A_HUMAN Tubulin beta-2A chain OS=Homo sapiens GN=TUBB2A PE=1 SV=1; sp|Q9BVA1|TBB2B_HUMAN Tubulin beta-2B chain OS=Homo sapiens GN=TUBB2B PE=1 SV=1; tr|A0A0…	7280; 203068; 10381; 347733
RPL21	1	VYNVTQHAVGIVVNK|None	tr|M0R181|M0R181_HUMAN 60S ribosomal protein L21 (Fragment) OS=Homo sapiens GN=RPL21 PE=1 SV=1; sp|P46778|RL21_HUMAN 60S ribosomal protein L21 OS=Homo sapiens GN=RPL21 PE=1 SV=2; tr|G3V1B3|G3V1B3_HUMAN 60S ribosomal protein L21 OS=Homo sapiens GN=RPL21 PE=1 SV=1	tr|M0R181|M0R181_HUMAN 60S ribosomal protein L21 (Fragment) OS=Homo sapiens GN=RPL21 PE=1 SV=1; sp|P46778|RL21_HUMAN 60S ribosomal protein L21 OS=Homo sapiens GN=RPL21 PE=1 SV=2; tr|G3V1B3|G3V1B3_HUMAN 60S ribosomal protein L21 OS=Homo sapiens GN=RPL21 PE=1 SV=1	6144
FAU	1	FVNVVPTFGK|None	tr|E9PR30|E9PR30_HUMAN 40S ribosomal protein S30 OS=Homo sapiens GN=FAU PE=1 SV=1; sp|P62861|RS30_HUMAN 40S ribosomal protein S30 OS=Homo sapiens GN=FAU PE=1 SV=1	tr|E9PR30|E9PR30_HUMAN 40S ribosomal protein S30 OS=Homo sapiens GN=FAU PE=1 SV=1; sp|P62861|RS30_HUMAN 40S ribosomal protein S30 OS=Homo sapiens GN=FAU PE=1 SV=1	2197
APEX1	1	VSYGIGDEEHDQEGR|None	tr|G3V359|G3V359_HUMAN DNA-(apurinic or apyrimidinic site) lyase (Fragment) OS=Homo sapiens GN=APEX1 PE=1 SV=1; sp|P27695|APEX1_HUMAN DNA-(apurinic or apyrimidinic site) lyase OS=Homo sapiens GN=APEX1 PE=1 SV=2; tr|G3V3C7|G3V3C7_HUMAN DNA-(apurinic or apyrimidinic site) lyase (Fragment) OS=Homo sapiens GN=APEX1 PE=1 SV=1; tr|G3V3M6|G3V3M6_HUMAN DNA-(apurinic or apyrimidinic site) lyase (Fragment)…	tr|G3V359|G3V359_HUMAN DNA-(apurinic or apyrimidinic site) lyase (Fragment) OS=Homo sapiens GN=APEX1 PE=1 SV=1; sp|P27695|APEX1_HUMAN DNA-(apurinic or apyrimidinic site) lyase OS=Homo sapiens GN=APEX1 PE=1 SV=2; tr|G3V3C7|G3V3C7_HUMAN DNA-(apurinic or apyrimidinic site) lyase (Fragment) OS=Homo sapiens GN=APEX1 PE=1 SV=1; tr|G3V3M6|G3V3M6_HUMAN DNA-(apurinic or apyrimidinic site) lyase (Fragment)…	328
TDRD6	1	LGLLSYK|None	sp|O60522|TDRD6_HUMAN Tudor domain-containing protein 6 OS=Homo sapiens GN=TDRD6 PE=2 SV=2	sp|O60522|TDRD6_HUMAN Tudor domain-containing protein 6 OS=Homo sapiens GN=TDRD6 PE=2 SV=2	221400
CCT5	1	LDVTSVEDYK|None	tr|B7ZAR1|B7ZAR1_HUMAN T-complex protein 1 subunit epsilon OS=Homo sapiens GN=CCT5 PE=1 SV=1; sp|P48643|TCPE_HUMAN T-complex protein 1 subunit epsilon OS=Homo sapiens GN=CCT5 PE=1 SV=1; tr|E7ENZ3|E7ENZ3_HUMAN T-complex protein 1 subunit epsilon OS=Homo sapiens GN=CCT5 PE=1 SV=1; tr|E9PCA1|E9PCA1_HUMAN T-complex protein 1 subunit epsilon OS=Homo sapiens GN=CCT5 PE=1 SV=1	tr|B7ZAR1|B7ZAR1_HUMAN T-complex protein 1 subunit epsilon OS=Homo sapiens GN=CCT5 PE=1 SV=1; sp|P48643|TCPE_HUMAN T-complex protein 1 subunit epsilon OS=Homo sapiens GN=CCT5 PE=1 SV=1; tr|E7ENZ3|E7ENZ3_HUMAN T-complex protein 1 subunit epsilon OS=Homo sapiens GN=CCT5 PE=1 SV=1; tr|E9PCA1|E9PCA1_HUMAN T-complex protein 1 subunit epsilon OS=Homo sapiens GN=CCT5 PE=1 SV=1	22948
MCM2	1	VAVGELTDEDVK|None	tr|H0Y8E6|H0Y8E6_HUMAN DNA helicase (Fragment) OS=Homo sapiens GN=MCM2 PE=1 SV=1; sp|P49736|MCM2_HUMAN DNA replication licensing factor MCM2 OS=Homo sapiens GN=MCM2 PE=1 SV=4	tr|H0Y8E6|H0Y8E6_HUMAN DNA helicase (Fragment) OS=Homo sapiens GN=MCM2 PE=1 SV=1; sp|P49736|MCM2_HUMAN DNA replication licensing factor MCM2 OS=Homo sapiens GN=MCM2 PE=1 SV=4	4171
EZR; MSN; RDX	1	LFFLQVK|None	tr|E7EQR4|E7EQR4_HUMAN Ezrin OS=Homo sapiens GN=EZR PE=1 SV=3; sp|P15311|EZRI_HUMAN Ezrin OS=Homo sapiens GN=EZR PE=1 SV=4; sp|P26038|MOES_HUMAN Moesin OS=Homo sapiens GN=MSN PE=1 SV=3; sp|P35241|RADI_HUMAN Radixin OS=Homo sapiens GN=RDX PE=1 SV=1; tr|E9PNV3|E9PNV3_HUMAN Radixin (Fragment) OS=Homo sapiens GN=RDX PE=1 SV=1; tr|E9PQ82|E9PQ82_HUMAN Radixin (Fragment) OS=Homo sapiens GN=RDX PE=1 SV=1…	tr|E7EQR4|E7EQR4_HUMAN Ezrin OS=Homo sapiens GN=EZR PE=1 SV=3; sp|P15311|EZRI_HUMAN Ezrin OS=Homo sapiens GN=EZR PE=1 SV=4; sp|P26038|MOES_HUMAN Moesin OS=Homo sapiens GN=MSN PE=1 SV=3; sp|P35241|RADI_HUMAN Radixin OS=Homo sapiens GN=RDX PE=1 SV=1; tr|E9PNV3|E9PNV3_HUMAN Radixin (Fragment) OS=Homo sapiens GN=RDX PE=1 SV=1; tr|E9PQ82|E9PQ82_HUMAN Radixin (Fragment) OS=Homo sapiens GN=RDX PE=1 SV=1…	4478; 5962; 7430
USP9X; USP9Y	1	LLQISSFNGK|None	sp|Q93008|USP9X_HUMAN Probable ubiquitin carboxyl-terminal hydrolase FAF-X OS=Homo sapiens GN=USP9X PE=1 SV=3; sp|O00507|USP9Y_HUMAN Probable ubiquitin carboxyl-terminal hydrolase FAF-Y OS=Homo sapiens GN=USP9Y PE=2 SV=2	sp|Q93008|USP9X_HUMAN Probable ubiquitin carboxyl-terminal hydrolase FAF-X OS=Homo sapiens GN=USP9X PE=1 SV=3; sp|O00507|USP9Y_HUMAN Probable ubiquitin carboxyl-terminal hydrolase FAF-Y OS=Homo sapiens GN=USP9Y PE=2 SV=2	8287; 8239
LOC102724737; RPS8	1	LTPEEEEILNK|None	tr|Q5JR95|Q5JR95_HUMAN 40S ribosomal protein S8 OS=Homo sapiens GN=RPS8 PE=1 SV=1; sp|P62241|RS8_HUMAN 40S ribosomal protein S8 OS=Homo sapiens GN=RPS8 PE=1 SV=2	tr|Q5JR95|Q5JR95_HUMAN 40S ribosomal protein S8 OS=Homo sapiens GN=RPS8 PE=1 SV=1; sp|P62241|RS8_HUMAN 40S ribosomal protein S8 OS=Homo sapiens GN=RPS8 PE=1 SV=2	102724737; 6202
TMEM189-UBE2V1; UBE2V1; UBE2V2	1	LLEELEEGQK|None	tr|H0YBX6|H0YBX6_HUMAN Ubiquitin-conjugating enzyme E2 variant 2 (Fragment) OS=Homo sapiens GN=UBE2V2 PE=1 SV=1; sp|Q13404|UB2V1_HUMAN Ubiquitin-conjugating enzyme E2 variant 1 OS=Homo sapiens GN=UBE2V1 PE=1 SV=2; sp|Q15819|UB2V2_HUMAN Ubiquitin-conjugating enzyme E2 variant 2 OS=Homo sapiens GN=UBE2V2 PE=1 SV=4; tr|D6RG00|D6RG00_HUMAN HCG2018358, isoform CRA_d OS=Homo sapiens GN=UBE2V1 PE=4 SV=2…	tr|H0YBX6|H0YBX6_HUMAN Ubiquitin-conjugating enzyme E2 variant 2 (Fragment) OS=Homo sapiens GN=UBE2V2 PE=1 SV=1; sp|Q13404|UB2V1_HUMAN Ubiquitin-conjugating enzyme E2 variant 1 OS=Homo sapiens GN=UBE2V1 PE=1 SV=2; sp|Q15819|UB2V2_HUMAN Ubiquitin-conjugating enzyme E2 variant 2 OS=Homo sapiens GN=UBE2V2 PE=1 SV=4; tr|D6RG00|D6RG00_HUMAN HCG2018358, isoform CRA_d OS=Homo sapiens GN=UBE2V1 PE=4 SV=2…	7336; 7335; 387522
OAT	1	LPSDVVTAVR|None	sp|P04181|OAT_HUMAN Ornithine aminotransferase, mitochondrial OS=Homo sapiens GN=OAT PE=1 SV=1	sp|P04181|OAT_HUMAN Ornithine aminotransferase, mitochondrial OS=Homo sapiens GN=OAT PE=1 SV=1	4942
SRSF4; SRSF5; SRSF6	1	LIVENLSSR|None	sp|Q13247|SRSF6_HUMAN Serine/arginine-rich splicing factor 6 OS=Homo sapiens GN=SRSF6 PE=1 SV=2; sp|Q13243|SRSF5_HUMAN Serine/arginine-rich splicing factor 5 OS=Homo sapiens GN=SRSF5 PE=1 SV=1; tr|B4DJK0|B4DJK0_HUMAN Serine/arginine-rich-splicing factor 5 OS=Homo sapiens GN=SRSF5 PE=1 SV=1; tr|B4DUA4|B4DUA4_HUMAN Serine/arginine-rich-splicing factor 5 OS=Homo sapiens GN=SRSF5 PE=1 SV=1	sp|Q13247|SRSF6_HUMAN Serine/arginine-rich splicing factor 6 OS=Homo sapiens GN=SRSF6 PE=1 SV=2; sp|Q13243|SRSF5_HUMAN Serine/arginine-rich splicing factor 5 OS=Homo sapiens GN=SRSF5 PE=1 SV=1; tr|B4DJK0|B4DJK0_HUMAN Serine/arginine-rich-splicing factor 5 OS=Homo sapiens GN=SRSF5 PE=1 SV=1; tr|B4DUA4|B4DUA4_HUMAN Serine/arginine-rich-splicing factor 5 OS=Homo sapiens GN=SRSF5 PE=1 SV=1	6429; 6431; 6430
PRAF2	1	ALDDFVLGSAR|None	tr|A6NP52|A6NP52_HUMAN PRA1 family protein OS=Homo sapiens GN=PRAF2 PE=1 SV=1; sp|O60831|PRAF2_HUMAN PRA1 family protein 2 OS=Homo sapiens GN=PRAF2 PE=1 SV=1	tr|A6NP52|A6NP52_HUMAN PRA1 family protein OS=Homo sapiens GN=PRAF2 PE=1 SV=1; sp|O60831|PRAF2_HUMAN PRA1 family protein 2 OS=Homo sapiens GN=PRAF2 PE=1 SV=1	11230
SOD1	1	GDGPVQGIINFEQK|None	sp|P00441|SODC_HUMAN Superoxide dismutase [Cu-Zn] OS=Homo sapiens GN=SOD1 PE=1 SV=2	sp|P00441|SODC_HUMAN Superoxide dismutase [Cu-Zn] OS=Homo sapiens GN=SOD1 PE=1 SV=2	6647
CLTC; CLTCL1	1	IVLDNSVFSEHR|None	tr|A0A087WVQ6|A0A087WVQ6_HUMAN Clathrin heavy chain OS=Homo sapiens GN=CLTC PE=1 SV=1; sp|P53675|CLH2_HUMAN Clathrin heavy chain 2 OS=Homo sapiens GN=CLTCL1 PE=1 SV=2; sp|Q00610|CLH1_HUMAN Clathrin heavy chain 1 OS=Homo sapiens GN=CLTC PE=1 SV=5; tr|A0A087WX41|A0A087WX41_HUMAN Clathrin heavy chain 2 OS=Homo sapiens GN=CLTCL1 PE=1 SV=1	tr|A0A087WVQ6|A0A087WVQ6_HUMAN Clathrin heavy chain OS=Homo sapiens GN=CLTC PE=1 SV=1; sp|P53675|CLH2_HUMAN Clathrin heavy chain 2 OS=Homo sapiens GN=CLTCL1 PE=1 SV=2; sp|Q00610|CLH1_HUMAN Clathrin heavy chain 1 OS=Homo sapiens GN=CLTC PE=1 SV=5; tr|A0A087WX41|A0A087WX41_HUMAN Clathrin heavy chain 2 OS=Homo sapiens GN=CLTCL1 PE=1 SV=1	1213; 8218
ANKHD1; ANKHD1-EIF4EBP3; ANKRD17	1	GADVNAPPVPSSR|None	tr|H0YLQ3|H0YLQ3_HUMAN Ankyrin repeat domain-containing protein 17 (Fragment) OS=Homo sapiens GN=ANKRD17 PE=1 SV=1; sp|O75179|ANR17_HUMAN Ankyrin repeat domain-containing protein 17 OS=Homo sapiens GN=ANKRD17 PE=1 SV=3; sp|Q8IWZ3|ANKH1_HUMAN Ankyrin repeat and KH domain-containing protein 1 OS=Homo sapiens GN=ANKHD1 PE=1 SV=1; tr|E9PDP5|E9PDP5_HUMAN Ankyrin repeat and KH domain-containing protein…	tr|H0YLQ3|H0YLQ3_HUMAN Ankyrin repeat domain-containing protein 17 (Fragment) OS=Homo sapiens GN=ANKRD17 PE=1 SV=1; sp|O75179|ANR17_HUMAN Ankyrin repeat domain-containing protein 17 OS=Homo sapiens GN=ANKRD17 PE=1 SV=3; sp|Q8IWZ3|ANKH1_HUMAN Ankyrin repeat and KH domain-containing protein 1 OS=Homo sapiens GN=ANKHD1 PE=1 SV=1; tr|E9PDP5|E9PDP5_HUMAN Ankyrin repeat and KH domain-containing protein…	404734; 26057; 54882
KRT6A; KRT6B; KRT6C	1	ADTLTDEINFLR|None	sp|P04259|K2C6B_HUMAN Keratin, type II cytoskeletal 6B OS=Homo sapiens GN=KRT6B PE=1 SV=5; sp|P02538|K2C6A_HUMAN Keratin, type II cytoskeletal 6A OS=Homo sapiens GN=KRT6A PE=1 SV=3; sp|P48668|K2C6C_HUMAN Keratin, type II cytoskeletal 6C OS=Homo sapiens GN=KRT6C PE=1 SV=3	sp|P04259|K2C6B_HUMAN Keratin, type II cytoskeletal 6B OS=Homo sapiens GN=KRT6B PE=1 SV=5; sp|P02538|K2C6A_HUMAN Keratin, type II cytoskeletal 6A OS=Homo sapiens GN=KRT6A PE=1 SV=3; sp|P48668|K2C6C_HUMAN Keratin, type II cytoskeletal 6C OS=Homo sapiens GN=KRT6C PE=1 SV=3	3854; 3853; 286887
KRT13; KRT14; KRT15; KRT16; KRT17; KRT20	1	TRLEQEIATYR|None	sp|P02533|K1C14_HUMAN Keratin, type I cytoskeletal 14 OS=Homo sapiens GN=KRT14 PE=1 SV=4; sp|P08779|K1C16_HUMAN Keratin, type I cytoskeletal 16 OS=Homo sapiens GN=KRT16 PE=1 SV=4; sp|P19012|K1C15_HUMAN Keratin, type I cytoskeletal 15 OS=Homo sapiens GN=KRT15 PE=1 SV=3; sp|P35900|K1C20_HUMAN Keratin, type I cytoskeletal 20 OS=Homo sapiens GN=KRT20 PE=1 SV=1; sp|Q04695|K1C17_HUMAN Keratin, type I c…	sp|P02533|K1C14_HUMAN Keratin, type I cytoskeletal 14 OS=Homo sapiens GN=KRT14 PE=1 SV=4; sp|P08779|K1C16_HUMAN Keratin, type I cytoskeletal 16 OS=Homo sapiens GN=KRT16 PE=1 SV=4; sp|P19012|K1C15_HUMAN Keratin, type I cytoskeletal 15 OS=Homo sapiens GN=KRT15 PE=1 SV=3; sp|P35900|K1C20_HUMAN Keratin, type I cytoskeletal 20 OS=Homo sapiens GN=KRT20 PE=1 SV=1; sp|Q04695|K1C17_HUMAN Keratin, type I c…	3868; 54474; 3872; 3860; 3866; 3861
PA2G4	1	ITSGPFEPDLYK|None	sp|Q9UQ80|PA2G4_HUMAN Proliferation-associated protein 2G4 OS=Homo sapiens GN=PA2G4 PE=1 SV=3	sp|Q9UQ80|PA2G4_HUMAN Proliferation-associated protein 2G4 OS=Homo sapiens GN=PA2G4 PE=1 SV=3	5036
TUBB; TUBB1; TUBB2A; TUBB2B; TUBB3; TUBB4A; TUBB4B; TUBB6; TUBB8	1	FPGQLNADLR|None	tr|Q5JP53|Q5JP53_HUMAN Tubulin beta chain OS=Homo sapiens GN=TUBB PE=1 SV=1; sp|A6NNZ2|TBB8L_HUMAN Tubulin beta-8 chain-like protein LOC260334 OS=Homo sapiens PE=1 SV=1; sp|P04350|TBB4A_HUMAN Tubulin beta-4A chain OS=Homo sapiens GN=TUBB4A PE=1 SV=2; sp|P07437|TBB5_HUMAN Tubulin beta chain OS=Homo sapiens GN=TUBB PE=1 SV=2; sp|P68371|TBB4B_HUMAN Tubulin beta-4B chain OS=Homo sapiens GN=TUBB4B PE=…	tr|Q5JP53|Q5JP53_HUMAN Tubulin beta chain OS=Homo sapiens GN=TUBB PE=1 SV=1; sp|A6NNZ2|TBB8L_HUMAN Tubulin beta-8 chain-like protein LOC260334 OS=Homo sapiens PE=1 SV=1; sp|P04350|TBB4A_HUMAN Tubulin beta-4A chain OS=Homo sapiens GN=TUBB4A PE=1 SV=2; sp|P07437|TBB5_HUMAN Tubulin beta chain OS=Homo sapiens GN=TUBB PE=1 SV=2; sp|P68371|TBB4B_HUMAN Tubulin beta-4B chain OS=Homo sapiens GN=TUBB4B PE=…	347688; 7280; 347733; 203068; 10383; 10382; 10381; 84617; 81027
ST13	1	LAILYAK|None	tr|Q3KNR6|Q3KNR6_HUMAN Hsc70-interacting protein OS=Homo sapiens GN=ST13 PE=1 SV=1; sp|P50502|F10A1_HUMAN Hsc70-interacting protein OS=Homo sapiens GN=ST13 PE=1 SV=2; sp|Q8IZP2|ST134_HUMAN Putative protein FAM10A4 OS=Homo sapiens GN=ST13P4 PE=5 SV=1; sp|Q8NFI4|F10A5_HUMAN Putative protein FAM10A5 OS=Homo sapiens GN=ST13P5 PE=5 SV=1; tr|F6VDH7|F6VDH7_HUMAN Hsc70-interacting protein (Fragment) OS=H…	tr|Q3KNR6|Q3KNR6_HUMAN Hsc70-interacting protein OS=Homo sapiens GN=ST13 PE=1 SV=1; sp|P50502|F10A1_HUMAN Hsc70-interacting protein OS=Homo sapiens GN=ST13 PE=1 SV=2; sp|Q8IZP2|ST134_HUMAN Putative protein FAM10A4 OS=Homo sapiens GN=ST13P4 PE=5 SV=1; sp|Q8NFI4|F10A5_HUMAN Putative protein FAM10A5 OS=Homo sapiens GN=ST13P5 PE=5 SV=1; tr|F6VDH7|F6VDH7_HUMAN Hsc70-interacting protein (Fragment) OS=H…	6767
HNRNPA1; HNRNPA1L2	1	DYFEQYGK|None	tr|F8VTQ5|F8VTQ5_HUMAN Heterogeneous nuclear ribonucleoprotein A1 (Fragment) OS=Homo sapiens GN=HNRNPA1 PE=1 SV=1; sp|P09651|ROA1_HUMAN Heterogeneous nuclear ribonucleoprotein A1 OS=Homo sapiens GN=HNRNPA1 PE=1 SV=5; sp|Q32P51|RA1L2_HUMAN Heterogeneous nuclear ribonucleoprotein A1-like 2 OS=Homo sapiens GN=HNRNPA1L2 PE=2 SV=2; tr|F8VYN5|F8VYN5_HUMAN Heterogeneous nuclear ribonucleoprotein A1 (Fra…	tr|F8VTQ5|F8VTQ5_HUMAN Heterogeneous nuclear ribonucleoprotein A1 (Fragment) OS=Homo sapiens GN=HNRNPA1 PE=1 SV=1; sp|P09651|ROA1_HUMAN Heterogeneous nuclear ribonucleoprotein A1 OS=Homo sapiens GN=HNRNPA1 PE=1 SV=5; sp|Q32P51|RA1L2_HUMAN Heterogeneous nuclear ribonucleoprotein A1-like 2 OS=Homo sapiens GN=HNRNPA1L2 PE=2 SV=2; tr|F8VYN5|F8VYN5_HUMAN Heterogeneous nuclear ribonucleoprotein A1 (Fra…	3178; 144983
PCBP1	1	IITLTGPTNAIFK|None	sp|Q15365|PCBP1_HUMAN Poly(rC)-binding protein 1 OS=Homo sapiens GN=PCBP1 PE=1 SV=2	sp|Q15365|PCBP1_HUMAN Poly(rC)-binding protein 1 OS=Homo sapiens GN=PCBP1 PE=1 SV=2	5093
GPATCH8; ZNF804A; ZNF804B	1	ANFYCELCDK|None	sp|Q9UKJ3|GPTC8_HUMAN G patch domain-containing protein 8 OS=Homo sapiens GN=GPATCH8 PE=1 SV=2; sp|A4D1E1|Z804B_HUMAN Zinc finger protein 804B OS=Homo sapiens GN=ZNF804B PE=2 SV=2; sp|Q7Z570|Z804A_HUMAN Zinc finger protein 804A OS=Homo sapiens GN=ZNF804A PE=1 SV=3; tr|K7EKU0|K7EKU0_HUMAN G patch domain-containing protein 8 (Fragment) OS=Homo sapiens GN=GPATCH8 PE=1 SV=1	sp|Q9UKJ3|GPTC8_HUMAN G patch domain-containing protein 8 OS=Homo sapiens GN=GPATCH8 PE=1 SV=2; sp|A4D1E1|Z804B_HUMAN Zinc finger protein 804B OS=Homo sapiens GN=ZNF804B PE=2 SV=2; sp|Q7Z570|Z804A_HUMAN Zinc finger protein 804A OS=Homo sapiens GN=ZNF804A PE=1 SV=3; tr|K7EKU0|K7EKU0_HUMAN G patch domain-containing protein 8 (Fragment) OS=Homo sapiens GN=GPATCH8 PE=1 SV=1	219578; 91752; 23131
HADH	1	DTPGFIVNR|None	tr|A0A0A0MSE2|A0A0A0MSE2_HUMAN Hydroxyacyl-coenzyme A dehydrogenase, mitochondrial OS=Homo sapiens GN=HADH PE=1 SV=1; sp|Q16836|HCDH_HUMAN Hydroxyacyl-coenzyme A dehydrogenase, mitochondrial OS=Homo sapiens GN=HADH PE=1 SV=3; tr|E9PF18|E9PF18_HUMAN Hydroxyacyl-coenzyme A dehydrogenase, mitochondrial OS=Homo sapiens GN=HADH PE=1 SV=1	tr|A0A0A0MSE2|A0A0A0MSE2_HUMAN Hydroxyacyl-coenzyme A dehydrogenase, mitochondrial OS=Homo sapiens GN=HADH PE=1 SV=1; sp|Q16836|HCDH_HUMAN Hydroxyacyl-coenzyme A dehydrogenase, mitochondrial OS=Homo sapiens GN=HADH PE=1 SV=3; tr|E9PF18|E9PF18_HUMAN Hydroxyacyl-coenzyme A dehydrogenase, mitochondrial OS=Homo sapiens GN=HADH PE=1 SV=1	3033
MYH1; MYH10; MYH11; MYH13; MYH14; MYH2; MYH3; MYH4; MYH6; MYH7; MYH7B; MYH8; MYH9	1	CNGVLEGIR|None	sp|P35579|MYH9_HUMAN Myosin-9 OS=Homo sapiens GN=MYH9 PE=1 SV=4; sp|A7E2Y1|MYH7B_HUMAN Myosin-7B OS=Homo sapiens GN=MYH7B PE=1 SV=3; sp|P12883|MYH7_HUMAN Myosin-7 OS=Homo sapiens GN=MYH7 PE=1 SV=5; sp|P13533|MYH6_HUMAN Myosin-6 OS=Homo sapiens GN=MYH6 PE=1 SV=5; sp|P13535|MYH8_HUMAN Myosin-8 OS=Homo sapiens GN=MYH8 PE=1 SV=3; sp|P35580|MYH10_HUMAN Myosin-10 OS=Homo sapiens GN=MYH10 PE=1 SV=3; sp|…	sp|P35579|MYH9_HUMAN Myosin-9 OS=Homo sapiens GN=MYH9 PE=1 SV=4; sp|A7E2Y1|MYH7B_HUMAN Myosin-7B OS=Homo sapiens GN=MYH7B PE=1 SV=3; sp|P12883|MYH7_HUMAN Myosin-7 OS=Homo sapiens GN=MYH7 PE=1 SV=5; sp|P13533|MYH6_HUMAN Myosin-6 OS=Homo sapiens GN=MYH6 PE=1 SV=5; sp|P13535|MYH8_HUMAN Myosin-8 OS=Homo sapiens GN=MYH8 PE=1 SV=3; sp|P35580|MYH10_HUMAN Myosin-10 OS=Homo sapiens GN=MYH10 PE=1 SV=3; sp|…	4620; 79784; 57644; 4619; 4621; 4622; 4624; 4625; 4626; 4627; 4628; 4629; 8735
BOLA2; BOLA2B; LOC102725214	1	DLEAEHVEVEDTTLNR|None	tr|A0A087WZT3|A0A087WZT3_HUMAN BolA-like protein 2 OS=Homo sapiens GN=BOLA2 PE=1 SV=2; sp|Q9H3K6|BOLA2_HUMAN BolA-like protein 2 OS=Homo sapiens GN=BOLA2 PE=1 SV=1; tr|A0A0B4J295|A0A0B4J295_HUMAN Uncharacterized protein OS=Homo sapiens PE=3 SV=1; tr|H3BTW0|H3BTW0_HUMAN Uncharacterized protein (Fragment) OS=Homo sapiens PE=3 SV=1; tr|H3BV85|H3BV85_HUMAN BolA-like protein 2 (Fragment) OS=Homo sapie…	tr|A0A087WZT3|A0A087WZT3_HUMAN BolA-like protein 2 OS=Homo sapiens GN=BOLA2 PE=1 SV=2; sp|Q9H3K6|BOLA2_HUMAN BolA-like protein 2 OS=Homo sapiens GN=BOLA2 PE=1 SV=1; tr|A0A0B4J295|A0A0B4J295_HUMAN Uncharacterized protein OS=Homo sapiens PE=3 SV=1; tr|H3BTW0|H3BTW0_HUMAN Uncharacterized protein (Fragment) OS=Homo sapiens PE=3 SV=1; tr|H3BV85|H3BV85_HUMAN BolA-like protein 2 (Fragment) OS=Homo sapie…	654483; 552900; 102725214
RAD23B	1	QEKPAEKPAETPVATSPTATDSTSGDSSR|None	tr|H0Y579|H0Y579_HUMAN UV excision repair protein RAD23 homolog B (Fragment) OS=Homo sapiens GN=RAD23B PE=1 SV=1; sp|P54727|RD23B_HUMAN UV excision repair protein RAD23 homolog B OS=Homo sapiens GN=RAD23B PE=1 SV=1	tr|H0Y579|H0Y579_HUMAN UV excision repair protein RAD23 homolog B (Fragment) OS=Homo sapiens GN=RAD23B PE=1 SV=1; sp|P54727|RD23B_HUMAN UV excision repair protein RAD23 homolog B OS=Homo sapiens GN=RAD23B PE=1 SV=1	5887
ATP5O	1	VAASVLNPYVK|None	tr|H7C0C1|H7C0C1_HUMAN Uncharacterized protein (Fragment) OS=Homo sapiens PE=4 SV=2; sp|P48047|ATPO_HUMAN ATP synthase subunit O, mitochondrial OS=Homo sapiens GN=ATP5O PE=1 SV=1	tr|H7C0C1|H7C0C1_HUMAN Uncharacterized protein (Fragment) OS=Homo sapiens PE=4 SV=2; sp|P48047|ATPO_HUMAN ATP synthase subunit O, mitochondrial OS=Homo sapiens GN=ATP5O PE=1 SV=1	539
ATP5B	1	FTQAGSEVSALLGR|None	tr|H0YH81|H0YH81_HUMAN ATP synthase subunit beta (Fragment) OS=Homo sapiens GN=ATP5B PE=1 SV=1; sp|P06576|ATPB_HUMAN ATP synthase subunit beta, mitochondrial OS=Homo sapiens GN=ATP5B PE=1 SV=3; tr|F8W0P7|F8W0P7_HUMAN ATP synthase subunit beta, mitochondrial (Fragment) OS=Homo sapiens GN=ATP5B PE=1 SV=2	tr|H0YH81|H0YH81_HUMAN ATP synthase subunit beta (Fragment) OS=Homo sapiens GN=ATP5B PE=1 SV=1; sp|P06576|ATPB_HUMAN ATP synthase subunit beta, mitochondrial OS=Homo sapiens GN=ATP5B PE=1 SV=3; tr|F8W0P7|F8W0P7_HUMAN ATP synthase subunit beta, mitochondrial (Fragment) OS=Homo sapiens GN=ATP5B PE=1 SV=2	506
HSPA1A; HSPA1B; HSPA1L; HSPA2; HSPA6; HSPA8	1	TTPSYVAFTDTER|None	sp|P0DMV8|HS71A_HUMAN Heat shock 70 kDa protein 1A OS=Homo sapiens GN=HSPA1A PE=1 SV=1; sp|P0DMV9|HS71B_HUMAN Heat shock 70 kDa protein 1B OS=Homo sapiens GN=HSPA1B PE=1 SV=1; sp|P11142|HSP7C_HUMAN Heat shock cognate 71 kDa protein OS=Homo sapiens GN=HSPA8 PE=1 SV=1; sp|P34931|HS71L_HUMAN Heat shock 70 kDa protein 1-like OS=Homo sapiens GN=HSPA1L PE=1 SV=2; sp|P48741|HSP77_HUMAN Putative heat sho…	sp|P0DMV8|HS71A_HUMAN Heat shock 70 kDa protein 1A OS=Homo sapiens GN=HSPA1A PE=1 SV=1; sp|P0DMV9|HS71B_HUMAN Heat shock 70 kDa protein 1B OS=Homo sapiens GN=HSPA1B PE=1 SV=1; sp|P11142|HSP7C_HUMAN Heat shock cognate 71 kDa protein OS=Homo sapiens GN=HSPA8 PE=1 SV=1; sp|P34931|HS71L_HUMAN Heat shock 70 kDa protein 1-like OS=Homo sapiens GN=HSPA1L PE=1 SV=2; sp|P48741|HSP77_HUMAN Putative heat sho…	3305; 3306; 3310; 3304; 3312; 3303
TLN1; TLN2	1	QEDVIATANLSR|None	sp|Q9Y490|TLN1_HUMAN Talin-1 OS=Homo sapiens GN=TLN1 PE=1 SV=3; sp|Q9Y4G6|TLN2_HUMAN Talin-2 OS=Homo sapiens GN=TLN2 PE=1 SV=4; tr|A0A1B0GVU7|A0A1B0GVU7_HUMAN Talin-2 OS=Homo sapiens GN=TLN2 PE=1 SV=1; tr|A0A1C7CYV7|A0A1C7CYV7_HUMAN Talin-2 OS=Homo sapiens GN=TLN2 PE=1 SV=1; tr|H0YMT1|H0YMT1_HUMAN Talin-2 (Fragment) OS=Homo sapiens GN=TLN2 PE=1 SV=1	sp|Q9Y490|TLN1_HUMAN Talin-1 OS=Homo sapiens GN=TLN1 PE=1 SV=3; sp|Q9Y4G6|TLN2_HUMAN Talin-2 OS=Homo sapiens GN=TLN2 PE=1 SV=4; tr|A0A1B0GVU7|A0A1B0GVU7_HUMAN Talin-2 OS=Homo sapiens GN=TLN2 PE=1 SV=1; tr|A0A1C7CYV7|A0A1C7CYV7_HUMAN Talin-2 OS=Homo sapiens GN=TLN2 PE=1 SV=1; tr|H0YMT1|H0YMT1_HUMAN Talin-2 (Fragment) OS=Homo sapiens GN=TLN2 PE=1 SV=1	7094; 83660
HNRNPF	1	HSGPNSADSANDGFVR|None	sp|P52597|HNRPF_HUMAN Heterogeneous nuclear ribonucleoprotein F OS=Homo sapiens GN=HNRNPF PE=1 SV=3	sp|P52597|HNRPF_HUMAN Heterogeneous nuclear ribonucleoprotein F OS=Homo sapiens GN=HNRNPF PE=1 SV=3	3185
SREK1IP1	1	CGYPGHLTFECR|None	sp|Q8N9Q2|SR1IP_HUMAN Protein SREK1IP1 OS=Homo sapiens GN=SREK1IP1 PE=1 SV=1	sp|Q8N9Q2|SR1IP_HUMAN Protein SREK1IP1 OS=Homo sapiens GN=SREK1IP1 PE=1 SV=1	285672
TUBB; TUBB2A; TUBB2B; TUBB3; TUBB4A; TUBB4B; TUBB6	1	NSSYFVEWIPNNVK|None	tr|Q5JP53|Q5JP53_HUMAN Tubulin beta chain OS=Homo sapiens GN=TUBB PE=1 SV=1; sp|P04350|TBB4A_HUMAN Tubulin beta-4A chain OS=Homo sapiens GN=TUBB4A PE=1 SV=2; sp|P07437|TBB5_HUMAN Tubulin beta chain OS=Homo sapiens GN=TUBB PE=1 SV=2; sp|P68371|TBB4B_HUMAN Tubulin beta-4B chain OS=Homo sapiens GN=TUBB4B PE=1 SV=1; sp|Q13509|TBB3_HUMAN Tubulin beta-3 chain OS=Homo sapiens GN=TUBB3 PE=1 SV=2; sp|Q138…	tr|Q5JP53|Q5JP53_HUMAN Tubulin beta chain OS=Homo sapiens GN=TUBB PE=1 SV=1; sp|P04350|TBB4A_HUMAN Tubulin beta-4A chain OS=Homo sapiens GN=TUBB4A PE=1 SV=2; sp|P07437|TBB5_HUMAN Tubulin beta chain OS=Homo sapiens GN=TUBB PE=1 SV=2; sp|P68371|TBB4B_HUMAN Tubulin beta-4B chain OS=Homo sapiens GN=TUBB4B PE=1 SV=1; sp|Q13509|TBB3_HUMAN Tubulin beta-3 chain OS=Homo sapiens GN=TUBB3 PE=1 SV=2; sp|Q138…	7280; 347733; 203068; 10383; 10382; 10381; 84617
PSMB7	1	DGIVLGADTR|None	tr|Q5TBG5|Q5TBG5_HUMAN Proteasome subunit beta type (Fragment) OS=Homo sapiens GN=PSMB7 PE=1 SV=1; sp|Q99436|PSB7_HUMAN Proteasome subunit beta type-7 OS=Homo sapiens GN=PSMB7 PE=1 SV=1	tr|Q5TBG5|Q5TBG5_HUMAN Proteasome subunit beta type (Fragment) OS=Homo sapiens GN=PSMB7 PE=1 SV=1; sp|Q99436|PSB7_HUMAN Proteasome subunit beta type-7 OS=Homo sapiens GN=PSMB7 PE=1 SV=1	5695
RPS13	1	LILIESR|None	sp|P62277|RS13_HUMAN 40S ribosomal protein S13 OS=Homo sapiens GN=RPS13 PE=1 SV=2	sp|P62277|RS13_HUMAN 40S ribosomal protein S13 OS=Homo sapiens GN=RPS13 PE=1 SV=2	6207
RPS11	1	NIGLGFK|None	tr|M0QZC5|M0QZC5_HUMAN 40S ribosomal protein S11 OS=Homo sapiens GN=RPS11 PE=1 SV=1; sp|P62280|RS11_HUMAN 40S ribosomal protein S11 OS=Homo sapiens GN=RPS11 PE=1 SV=3	tr|M0QZC5|M0QZC5_HUMAN 40S ribosomal protein S11 OS=Homo sapiens GN=RPS11 PE=1 SV=1; sp|P62280|RS11_HUMAN 40S ribosomal protein S11 OS=Homo sapiens GN=RPS11 PE=1 SV=3	6205
RPS16	1	FAGVDIR|None	tr|A0A087WZ27|A0A087WZ27_HUMAN Zinc finger protein 90 OS=Homo sapiens GN=ZNF90 PE=4 SV=2; sp|P62249|RS16_HUMAN 40S ribosomal protein S16 OS=Homo sapiens GN=RPS16 PE=1 SV=2; tr|M0QX76|M0QX76_HUMAN 40S ribosomal protein S16 (Fragment) OS=Homo sapiens GN=RPS16 PE=1 SV=1; tr|M0R1M5|M0R1M5_HUMAN 40S ribosomal protein S16 (Fragment) OS=Homo sapiens GN=RPS16 PE=1 SV=1; tr|M0R210|M0R210_HUMAN 40S ribosom…	tr|A0A087WZ27|A0A087WZ27_HUMAN Zinc finger protein 90 OS=Homo sapiens GN=ZNF90 PE=4 SV=2; sp|P62249|RS16_HUMAN 40S ribosomal protein S16 OS=Homo sapiens GN=RPS16 PE=1 SV=2; tr|M0QX76|M0QX76_HUMAN 40S ribosomal protein S16 (Fragment) OS=Homo sapiens GN=RPS16 PE=1 SV=1; tr|M0R1M5|M0R1M5_HUMAN 40S ribosomal protein S16 (Fragment) OS=Homo sapiens GN=RPS16 PE=1 SV=1; tr|M0R210|M0R210_HUMAN 40S ribosom…	6217
TALDO1	1	LVPVLSAK|None	sp|P37837|TALDO_HUMAN Transaldolase OS=Homo sapiens GN=TALDO1 PE=1 SV=2	sp|P37837|TALDO_HUMAN Transaldolase OS=Homo sapiens GN=TALDO1 PE=1 SV=2	6888
RPS19	1	VLQALEGLK|None	tr|A0A075B6E2|A0A075B6E2_HUMAN 40S ribosomal protein S19 OS=Homo sapiens GN=RPS19 PE=1 SV=1; sp|P39019|RS19_HUMAN 40S ribosomal protein S19 OS=Homo sapiens GN=RPS19 PE=1 SV=2	tr|A0A075B6E2|A0A075B6E2_HUMAN 40S ribosomal protein S19 OS=Homo sapiens GN=RPS19 PE=1 SV=1; sp|P39019|RS19_HUMAN 40S ribosomal protein S19 OS=Homo sapiens GN=RPS19 PE=1 SV=2	6223
RPS18	1	VITIMQNPR|None	sp|P62269|RS18_HUMAN 40S ribosomal protein S18 OS=Homo sapiens GN=RPS18 PE=1 SV=3	sp|P62269|RS18_HUMAN 40S ribosomal protein S18 OS=Homo sapiens GN=RPS18 PE=1 SV=3	6222
CACYBP	1	WDYLTQVEK|None	sp|Q9HB71|CYBP_HUMAN Calcyclin-binding protein OS=Homo sapiens GN=CACYBP PE=1 SV=2	sp|Q9HB71|CYBP_HUMAN Calcyclin-binding protein OS=Homo sapiens GN=CACYBP PE=1 SV=2	27101
KRT10; KRT13; KRT24	1	QSVEADINGLR|None	sp|K1C10_HUMAN| Marto_Lab (cRAP); sp|P13645|K1C10_HUMAN Keratin, type I cytoskeletal 10 OS=Homo sapiens GN=KRT10 PE=1 SV=6; sp|Q2M2I5|K1C24_HUMAN Keratin, type I cytoskeletal 24 OS=Homo sapiens GN=KRT24 PE=1 SV=1	sp|K1C10_HUMAN| Marto_Lab (cRAP); sp|P13645|K1C10_HUMAN Keratin, type I cytoskeletal 10 OS=Homo sapiens GN=KRT10 PE=1 SV=6; sp|Q2M2I5|K1C24_HUMAN Keratin, type I cytoskeletal 24 OS=Homo sapiens GN=KRT24 PE=1 SV=1	192666; 3860; 3858
VKORC1L1	1	ALCDLGPWVK|None	sp|Q8N0U8|VKORL_HUMAN Vitamin K epoxide reductase complex subunit 1-like protein 1 OS=Homo sapiens GN=VKORC1L1 PE=1 SV=2	sp|Q8N0U8|VKORL_HUMAN Vitamin K epoxide reductase complex subunit 1-like protein 1 OS=Homo sapiens GN=VKORC1L1 PE=1 SV=2	154807
NEDD8; NEDD8-MDP1	1	EIEIDIEPTDKVER|None	tr|S4R3E9|S4R3E9_HUMAN Protein NEDD8-MDP1 OS=Homo sapiens GN=NEDD8-MDP1 PE=4 SV=1; sp|Q15843|NEDD8_HUMAN NEDD8 OS=Homo sapiens GN=NEDD8 PE=1 SV=1; tr|E9PL57|E9PL57_HUMAN Protein NEDD8-MDP1 (Fragment) OS=Homo sapiens GN=NEDD8-MDP1 PE=4 SV=1; tr|E9PS38|E9PS38_HUMAN Protein NEDD8-MDP1 OS=Homo sapiens GN=NEDD8-MDP1 PE=4 SV=2; tr|F8VSA6|F8VSA6_HUMAN NEDD8 OS=Homo sapiens GN=NEDD8 PE=4 SV=1	tr|S4R3E9|S4R3E9_HUMAN Protein NEDD8-MDP1 OS=Homo sapiens GN=NEDD8-MDP1 PE=4 SV=1; sp|Q15843|NEDD8_HUMAN NEDD8 OS=Homo sapiens GN=NEDD8 PE=1 SV=1; tr|E9PL57|E9PL57_HUMAN Protein NEDD8-MDP1 (Fragment) OS=Homo sapiens GN=NEDD8-MDP1 PE=4 SV=1; tr|E9PS38|E9PS38_HUMAN Protein NEDD8-MDP1 OS=Homo sapiens GN=NEDD8-MDP1 PE=4 SV=2; tr|F8VSA6|F8VSA6_HUMAN NEDD8 OS=Homo sapiens GN=NEDD8 PE=4 SV=1	4738; 100528064
TUBA1A; TUBA1B; TUBA1C; TUBA3C; TUBA3D; TUBA3E	1	DVNAAIATIK|None	tr|F5H5D3|F5H5D3_HUMAN Tubulin alpha chain OS=Homo sapiens GN=TUBA1C PE=1 SV=1; sp|P68363|TBA1B_HUMAN Tubulin alpha-1B chain OS=Homo sapiens GN=TUBA1B PE=1 SV=1; sp|Q13748|TBA3C_HUMAN Tubulin alpha-3C/D chain OS=Homo sapiens GN=TUBA3C PE=1 SV=3; sp|Q6PEY2|TBA3E_HUMAN Tubulin alpha-3E chain OS=Homo sapiens GN=TUBA3E PE=1 SV=2; sp|Q71U36|TBA1A_HUMAN Tubulin alpha-1A chain OS=Homo sapiens GN=TUBA1A …	tr|F5H5D3|F5H5D3_HUMAN Tubulin alpha chain OS=Homo sapiens GN=TUBA1C PE=1 SV=1; sp|P68363|TBA1B_HUMAN Tubulin alpha-1B chain OS=Homo sapiens GN=TUBA1B PE=1 SV=1; sp|Q13748|TBA3C_HUMAN Tubulin alpha-3C/D chain OS=Homo sapiens GN=TUBA3C PE=1 SV=3; sp|Q6PEY2|TBA3E_HUMAN Tubulin alpha-3E chain OS=Homo sapiens GN=TUBA3E PE=1 SV=2; sp|Q71U36|TBA1A_HUMAN Tubulin alpha-1A chain OS=Homo sapiens GN=TUBA1A …	112714; 84790; 7278; 113457; 10376; 7846
PGRMC1	1	FYGPEGPYGVFAGR|None	sp|O00264|PGRC1_HUMAN Membrane-associated progesterone receptor component 1 OS=Homo sapiens GN=PGRMC1 PE=1 SV=3	sp|O00264|PGRC1_HUMAN Membrane-associated progesterone receptor component 1 OS=Homo sapiens GN=PGRMC1 PE=1 SV=3	10857
PDIA6	1	GSTAPVGGGAFPTIVER|None	sp|Q15084|PDIA6_HUMAN Protein disulfide-isomerase A6 OS=Homo sapiens GN=PDIA6 PE=1 SV=1	sp|Q15084|PDIA6_HUMAN Protein disulfide-isomerase A6 OS=Homo sapiens GN=PDIA6 PE=1 SV=1	10130
PDIA4	1	IDATSASVLASR|None	sp|P13667|PDIA4_HUMAN Protein disulfide-isomerase A4 OS=Homo sapiens GN=PDIA4 PE=1 SV=2	sp|P13667|PDIA4_HUMAN Protein disulfide-isomerase A4 OS=Homo sapiens GN=PDIA4 PE=1 SV=2	9601
RTF1	1	VAEITGVVETAK|None	sp|Q92541|RTF1_HUMAN RNA polymerase-associated protein RTF1 homolog OS=Homo sapiens GN=RTF1 PE=1 SV=4	sp|Q92541|RTF1_HUMAN RNA polymerase-associated protein RTF1 homolog OS=Homo sapiens GN=RTF1 PE=1 SV=4	23168
CFL1	1	HELQANCYEEVKDR|None	tr|G3V1A4|G3V1A4_HUMAN Cofilin 1 (Non-muscle), isoform CRA_a OS=Homo sapiens GN=CFL1 PE=1 SV=1; sp|P23528|COF1_HUMAN Cofilin-1 OS=Homo sapiens GN=CFL1 PE=1 SV=3; tr|E9PK25|E9PK25_HUMAN Cofilin-1 OS=Homo sapiens GN=CFL1 PE=1 SV=1; tr|E9PP50|E9PP50_HUMAN Cofilin-1 (Fragment) OS=Homo sapiens GN=CFL1 PE=1 SV=8	tr|G3V1A4|G3V1A4_HUMAN Cofilin 1 (Non-muscle), isoform CRA_a OS=Homo sapiens GN=CFL1 PE=1 SV=1; sp|P23528|COF1_HUMAN Cofilin-1 OS=Homo sapiens GN=CFL1 PE=1 SV=3; tr|E9PK25|E9PK25_HUMAN Cofilin-1 OS=Homo sapiens GN=CFL1 PE=1 SV=1; tr|E9PP50|E9PP50_HUMAN Cofilin-1 (Fragment) OS=Homo sapiens GN=CFL1 PE=1 SV=8	1072
SFN; YWHAB; YWHAE; YWHAG; YWHAH; YWHAQ; YWHAZ	1	DSTLIMQLLR|M6: Oxidation	tr|E7EX29|E7EX29_HUMAN 14-3-3 protein zeta/delta (Fragment) OS=Homo sapiens GN=YWHAZ PE=1 SV=1; sp|P27348|1433T_HUMAN 14-3-3 protein theta OS=Homo sapiens GN=YWHAQ PE=1 SV=1; sp|P31946|1433B_HUMAN 14-3-3 protein beta/alpha OS=Homo sapiens GN=YWHAB PE=1 SV=3; sp|P31947|1433S_HUMAN 14-3-3 protein sigma OS=Homo sapiens GN=SFN PE=1 SV=1; sp|P61981|1433G_HUMAN 14-3-3 protein gamma OS=Homo sapiens GN=Y…	tr|E7EX29|E7EX29_HUMAN 14-3-3 protein zeta/delta (Fragment) OS=Homo sapiens GN=YWHAZ PE=1 SV=1; sp|P27348|1433T_HUMAN 14-3-3 protein theta OS=Homo sapiens GN=YWHAQ PE=1 SV=1; sp|P31946|1433B_HUMAN 14-3-3 protein beta/alpha OS=Homo sapiens GN=YWHAB PE=1 SV=3; sp|P31947|1433S_HUMAN 14-3-3 protein sigma OS=Homo sapiens GN=SFN PE=1 SV=1; sp|P61981|1433G_HUMAN 14-3-3 protein gamma OS=Homo sapiens GN=Y…	10971; 2810; 7534; 7529; 7531; 7533; 7532
NPM1	1	VDNDENEHQLSLR|None	tr|E5RGW4|E5RGW4_HUMAN Nucleophosmin (Fragment) OS=Homo sapiens GN=NPM1 PE=1 SV=1; sp|P06748|NPM_HUMAN Nucleophosmin OS=Homo sapiens GN=NPM1 PE=1 SV=2	tr|E5RGW4|E5RGW4_HUMAN Nucleophosmin (Fragment) OS=Homo sapiens GN=NPM1 PE=1 SV=1; sp|P06748|NPM_HUMAN Nucleophosmin OS=Homo sapiens GN=NPM1 PE=1 SV=2	4869
RCC2	1	AGGAAVVITEPEHTK|None	sp|Q9P258|RCC2_HUMAN Protein RCC2 OS=Homo sapiens GN=RCC2 PE=1 SV=2	sp|Q9P258|RCC2_HUMAN Protein RCC2 OS=Homo sapiens GN=RCC2 PE=1 SV=2	55920
ACTN4	1	LVSIGAEEIVDGNAK|None	sp|O43707|ACTN4_HUMAN Alpha-actinin-4 OS=Homo sapiens GN=ACTN4 PE=1 SV=2	sp|O43707|ACTN4_HUMAN Alpha-actinin-4 OS=Homo sapiens GN=ACTN4 PE=1 SV=2	81
RPL36	1	YPMAVGLNK|M3: Oxidation	tr|J3KTD3|J3KTD3_HUMAN 60S ribosomal protein L36 (Fragment) OS=Homo sapiens GN=RPL36 PE=1 SV=1; sp|Q9Y3U8|RL36_HUMAN 60S ribosomal protein L36 OS=Homo sapiens GN=RPL36 PE=1 SV=3; tr|J3QSB5|J3QSB5_HUMAN 60S ribosomal protein L36 OS=Homo sapiens GN=RPL36 PE=1 SV=1	tr|J3KTD3|J3KTD3_HUMAN 60S ribosomal protein L36 (Fragment) OS=Homo sapiens GN=RPL36 PE=1 SV=1; sp|Q9Y3U8|RL36_HUMAN 60S ribosomal protein L36 OS=Homo sapiens GN=RPL36 PE=1 SV=3; tr|J3QSB5|J3QSB5_HUMAN 60S ribosomal protein L36 OS=Homo sapiens GN=RPL36 PE=1 SV=1	25873
RPL34	1	AFLIEEQK|None	sp|P49207|RL34_HUMAN 60S ribosomal protein L34 OS=Homo sapiens GN=RPL34 PE=1 SV=3	sp|P49207|RL34_HUMAN 60S ribosomal protein L34 OS=Homo sapiens GN=RPL34 PE=1 SV=3	6164
RPL32	1	SYCAEIAHNVSSK|None	tr|D3YTB1|D3YTB1_HUMAN 60S ribosomal protein L32 (Fragment) OS=Homo sapiens GN=RPL32 PE=1 SV=1; sp|P62910|RL32_HUMAN 60S ribosomal protein L32 OS=Homo sapiens GN=RPL32 PE=1 SV=2; tr|F8W727|F8W727_HUMAN 60S ribosomal protein L32 OS=Homo sapiens GN=RPL32 PE=1 SV=1	tr|D3YTB1|D3YTB1_HUMAN 60S ribosomal protein L32 (Fragment) OS=Homo sapiens GN=RPL32 PE=1 SV=1; sp|P62910|RL32_HUMAN 60S ribosomal protein L32 OS=Homo sapiens GN=RPL32 PE=1 SV=2; tr|F8W727|F8W727_HUMAN 60S ribosomal protein L32 OS=Homo sapiens GN=RPL32 PE=1 SV=1	6161
SPATA7	1	ATSVLPR|None	tr|G3V287|G3V287_HUMAN Spermatogenesis-associated protein 7 OS=Homo sapiens GN=SPATA7 PE=1 SV=1; sp|Q9P0W8|SPAT7_HUMAN Spermatogenesis-associated protein 7 OS=Homo sapiens GN=SPATA7 PE=1 SV=3; tr|G3V2E1|G3V2E1_HUMAN Spermatogenesis-associated protein 7 (Fragment) OS=Homo sapiens GN=SPATA7 PE=1 SV=1; tr|G3V2V4|G3V2V4_HUMAN Spermatogenesis-associated protein 7 OS=Homo sapiens GN=SPATA7 PE=1 SV=1; t…	tr|G3V287|G3V287_HUMAN Spermatogenesis-associated protein 7 OS=Homo sapiens GN=SPATA7 PE=1 SV=1; sp|Q9P0W8|SPAT7_HUMAN Spermatogenesis-associated protein 7 OS=Homo sapiens GN=SPATA7 PE=1 SV=3; tr|G3V2E1|G3V2E1_HUMAN Spermatogenesis-associated protein 7 (Fragment) OS=Homo sapiens GN=SPATA7 PE=1 SV=1; tr|G3V2V4|G3V2V4_HUMAN Spermatogenesis-associated protein 7 OS=Homo sapiens GN=SPATA7 PE=1 SV=1; t…	55812

## Sheet: 2 - Bio-Ub-PA
2. HEK293AD, 1 uM Biotin-Ub-PA
Gene|Gene Groups	# Unique Peps	Unique Peptides	Accessions	Descriptions	Entrez Gene ID
ACACA	93	EENKSDMNTVLNYIFSHAQVTK|M7: Oxidation; LLETESFQMNR|None; VSALNSVHCEHVEDEGESR|None; LGGIPVGVVAVETR|None; SSMSGLHLVK|M3: Oxidation; AVVMDLLR|M4: Oxidation; TTVEYLIK|None; WMLAGRPHPTQK|M2: Oxidation; LLETESFQMNR|M9: Oxidation; MGGMVSFR|None; TFEDFVR|None; MGGMVSFR|M1: Oxidation; NSVSNFLHSLER|None; IIEFVPTK|None; SSMSGLHLVK|None; GVISDILDWK|None; RPGAALDPGCVLAK|None; IHNANPELTDGQIQAMLR|M16: Oxidation;…	sp|Q13085|ACACA_HUMAN Acetyl-CoA carboxylase 1 OS=Homo sapiens GN=ACACA PE=1 SV=2; tr|Q59FY4|Q59FY4_HUMAN Acetyl-CoA carboxylase 1 (Fragment) OS=Homo sapiens GN=ACACA PE=1 SV=1; sp|Q13085|ACACA_HUMAN Acetyl-CoA carboxylase 1 OS=Homo sapiens GN=ACACA PE=1 SV=2; tr|A0A0C4DGT1|A0A0C4DGT1_HUMAN Acetyl-CoA carboxylase 1 (Fragment) OS=Homo sapiens GN=ACACA PE=1 SV=1; sp|Q13085|ACACA_HUMAN Acetyl-CoA ca…	sp|Q13085|ACACA_HUMAN Acetyl-CoA carboxylase 1 OS=Homo sapiens GN=ACACA PE=1 SV=2; tr|Q59FY4|Q59FY4_HUMAN Acetyl-CoA carboxylase 1 (Fragment) OS=Homo sapiens GN=ACACA PE=1 SV=1; sp|Q13085|ACACA_HUMAN Acetyl-CoA carboxylase 1 OS=Homo sapiens GN=ACACA PE=1 SV=2; tr|A0A0C4DGT1|A0A0C4DGT1_HUMAN Acetyl-CoA carboxylase 1 (Fragment) OS=Homo sapiens GN=ACACA PE=1 SV=1; sp|Q13085|ACACA_HUMAN Acetyl-CoA ca…	31
USP24	64	GEVLEGSNAYYCEK|None; NVAPGIFK|None; SSSGFVGLR|None; LVSIPELLSAVK|None; VYDQTNPYTDVRR|None; VEEIIPAAR|None; TAECETSEADNILLAGHLR|None; VAVATILEK|None; SSQLNNPQFVWVVPALR|None; ELLSMHHQPDPALTK|M5: Oxidation; LEAASSALGGPTLTHAVTR|None; LQYYVPENFWK|None; DTFTVEAHSNETIGSVR|None; LLSQCMEYFDLR|None; MSEHYWTPQSNVSNETSTGK|M1: Oxidation; DGIEALSSRPFR|None; SFAPGMSTFR|None; EMCFEWFTK|None; EPHGWVVDLVNK|None; L…	sp|Q9UPU5|UBP24_HUMAN Ubiquitin carboxyl-terminal hydrolase 24 OS=Homo sapiens GN=USP24 PE=1 SV=3; tr|A0A0U1RQI9|A0A0U1RQI9_HUMAN Ubiquitin carboxyl-terminal hydrolase 24 (Fragment) OS=Homo sapiens GN=USP24 PE=1 SV=1; sp|Q9UPU5|UBP24_HUMAN Ubiquitin carboxyl-terminal hydrolase 24 OS=Homo sapiens GN=USP24 PE=1 SV=3	sp|Q9UPU5|UBP24_HUMAN Ubiquitin carboxyl-terminal hydrolase 24 OS=Homo sapiens GN=USP24 PE=1 SV=3; tr|A0A0U1RQI9|A0A0U1RQI9_HUMAN Ubiquitin carboxyl-terminal hydrolase 24 (Fragment) OS=Homo sapiens GN=USP24 PE=1 SV=1; sp|Q9UPU5|UBP24_HUMAN Ubiquitin carboxyl-terminal hydrolase 24 OS=Homo sapiens GN=USP24 PE=1 SV=3	23358
HUWE1	62	RAQCETLSPDGLPEEQPQTTK|None; HVMDGSLPTSLK|None; SAATSGAGSTTSGVVSGSLGSR|None; GGTFQMGGSSSHNRPSGSNVDTLLR|M6: Oxidation; TLTSIVHLER|None; VCNDEQLLLELQQIK|None; HIIEDPCTLR|None; LPGGVQNFPQFSALR|None; QIKPLLSASSR|None; AQCETLSPDGLPEEQPQTTK|None; GLQSFVQCQPFER|None; SGEDESQEDVLMDEAPSNLSQASTLQANR|M12: Oxidation; DLSMSEEDQMMR|M11: Oxidation; LGSSGLGSASSIQAAVR|None; SSESELCIETPK|None; VPLQGFAALEGMNGIQK|M12…	sp|Q7Z6Z7|HUWE1_HUMAN E3 ubiquitin-protein ligase HUWE1 OS=Homo sapiens GN=HUWE1 PE=1 SV=3; sp|Q7Z6Z7|HUWE1_HUMAN E3 ubiquitin-protein ligase HUWE1 OS=Homo sapiens GN=HUWE1 PE=1 SV=3; tr|A0A087X146|A0A087X146_HUMAN E3 ubiquitin-protein ligase HUWE1 (Fragment) OS=Homo sapiens GN=HUWE1 PE=1 SV=1; tr|H0Y659|H0Y659_HUMAN E3 ubiquitin-protein ligase HUWE1 (Fragment) OS=Homo sapiens GN=HUWE1 PE=1 SV=1;…	sp|Q7Z6Z7|HUWE1_HUMAN E3 ubiquitin-protein ligase HUWE1 OS=Homo sapiens GN=HUWE1 PE=1 SV=3; sp|Q7Z6Z7|HUWE1_HUMAN E3 ubiquitin-protein ligase HUWE1 OS=Homo sapiens GN=HUWE1 PE=1 SV=3; tr|A0A087X146|A0A087X146_HUMAN E3 ubiquitin-protein ligase HUWE1 (Fragment) OS=Homo sapiens GN=HUWE1 PE=1 SV=1; tr|H0Y659|H0Y659_HUMAN E3 ubiquitin-protein ligase HUWE1 (Fragment) OS=Homo sapiens GN=HUWE1 PE=1 SV=1;…	10075
USP47	54	LFCLHPTK|None; GEMQYMYFK|M3: Oxidation; M6: Oxidation; AIHLPAETMR|None; QTEQADLINELYQGK|None; EELIPQLR|None; QSKEELIPQLR|None; DKTEELMELTDEQR|M7: Oxidation; FLLDAVFAK|None; VYASNQEFESVR|None; CLECGYEGWR|None; AESVAAPITVR|None; VMFDALEQK|M2: Oxidation; VKVYQLLVNEQEPCK|None; ITLNLPASTPVRK|None; ELEQHIQTSDPENFQSEER|None; SLLDANFEPGKK|None; LSEISGIPLDDIEFAK|None; LNETLSSFSDDNK|None; ITLAAFK|None; SVE…	sp|Q96K76|UBP47_HUMAN Ubiquitin carboxyl-terminal hydrolase 47 OS=Homo sapiens GN=USP47 PE=1 SV=3	sp|Q96K76|UBP47_HUMAN Ubiquitin carboxyl-terminal hydrolase 47 OS=Homo sapiens GN=USP47 PE=1 SV=3	55031
USP15	52	YVGFDSWDK|None; YFDENAAEDFEK|None; LCENGNMNNVVTRR|None; LCENGNMNNVVTR|M7: Oxidation; TLEVYLVR|None; VVEQGMFVK|M6: Oxidation; MIVTDIYNHR|None; TEDTEHVIIPVCLR|None; SPGASNFSTLPK|None; MDPLTKPMQYK|M1: Oxidation; MIVTDIYNHR|M1: Oxidation; YFDENAAEDFEKHESVEYKPPK|None; SDIATLLK|None; ERTLEVYLVR|None; ISPSSLSNNYNNMNNR|M13: Oxidation; SFLALDWDPDLK|None; MDPLTKPMQYK|M1: Oxidation; M8: Oxidation; MDPLTKPMQ…	sp|Q9Y4E8|UBP15_HUMAN Ubiquitin carboxyl-terminal hydrolase 15 OS=Homo sapiens GN=USP15 PE=1 SV=3; tr|F8VZG8|F8VZG8_HUMAN Ubiquitin carboxyl-terminal hydrolase 15 (Fragment) OS=Homo sapiens GN=USP15 PE=1 SV=8; tr|F8W0H4|F8W0H4_HUMAN Ubiquitin carboxyl-terminal hydrolase 15 (Fragment) OS=Homo sapiens GN=USP15 PE=1 SV=1; tr|H0YI31|H0YI31_HUMAN Ubiquitin carboxyl-terminal hydrolase 15 (Fragment) OS=…	sp|Q9Y4E8|UBP15_HUMAN Ubiquitin carboxyl-terminal hydrolase 15 OS=Homo sapiens GN=USP15 PE=1 SV=3; tr|F8VZG8|F8VZG8_HUMAN Ubiquitin carboxyl-terminal hydrolase 15 (Fragment) OS=Homo sapiens GN=USP15 PE=1 SV=8; tr|F8W0H4|F8W0H4_HUMAN Ubiquitin carboxyl-terminal hydrolase 15 (Fragment) OS=Homo sapiens GN=USP15 PE=1 SV=1; tr|H0YI31|H0YI31_HUMAN Ubiquitin carboxyl-terminal hydrolase 15 (Fragment) OS=…	9958
USP7	51	DLLPVMCDR|None; FAIVMMGR|None; RIQSLLDIQEK|None; VLLDNVENK|None; TIPNDPGFVVTLSNR|None; AGEQQLSEPEDMEMEAGDTDDPPR|M14: Oxidation; SQGYRDGPGNPLR|None; VFYELQHSDKPVGTKK|None; LWPMQAR|None; FLTLPPVLHLQLMR|M13: Oxidation; LNTDPMLLQFFK|M6: Oxidation; DLLQFFKPR|None; IEEIPLDQVDIDK|None; RPAMLDNEADGNK|None; LSEVLQAVTDHDIPQQLVER|None; MNYFQVAK|None; FMYDPQTDQNIK|M2: Oxidation; DDPENDNSELPTAK|None; ALDELMDG…	sp|Q93009|UBP7_HUMAN Ubiquitin carboxyl-terminal hydrolase 7 OS=Homo sapiens GN=USP7 PE=1 SV=2; sp|Q93009|UBP7_HUMAN Ubiquitin carboxyl-terminal hydrolase 7 OS=Homo sapiens GN=USP7 PE=1 SV=2; tr|F5H2X1|F5H2X1_HUMAN Ubiquitin carboxyl-terminal hydrolase 7 OS=Homo sapiens GN=USP7 PE=1 SV=1; tr|H3BQD1|H3BQD1_HUMAN Ubiquitin carboxyl-terminal hydrolase 7 (Fragment) OS=Homo sapiens GN=USP7 PE=1 SV=1; …	sp|Q93009|UBP7_HUMAN Ubiquitin carboxyl-terminal hydrolase 7 OS=Homo sapiens GN=USP7 PE=1 SV=2; sp|Q93009|UBP7_HUMAN Ubiquitin carboxyl-terminal hydrolase 7 OS=Homo sapiens GN=USP7 PE=1 SV=2; tr|F5H2X1|F5H2X1_HUMAN Ubiquitin carboxyl-terminal hydrolase 7 OS=Homo sapiens GN=USP7 PE=1 SV=1; tr|H3BQD1|H3BQD1_HUMAN Ubiquitin carboxyl-terminal hydrolase 7 (Fragment) OS=Homo sapiens GN=USP7 PE=1 SV=1; …	7874
USP9X	51	ELDMEPYTVAGVAK|None; ASYDTLCVLDGDKDSVNCAR|None; KLPPVLAIQLK|None; SGGLPLVLSMLTR|M10: Oxidation; ILDYSCSQDRDTQK|None; TILPMSR|None; NNFLPNADMETR|None; LMPPDSTTIEK|None; HGNPEEEEWLTAER|None; LSVPATFMLVSLDEGPGPPIK|M8: Oxidation; ACELCPEEVK|None; HLQVIFGHLAASR|None; DDVFGYPQQFEDKPALSK|None; LPPVLAIQLK|None; VVIQSNDDIASR|None; ILTDEAVSGWK|None; EYINECDSDYHEER|None; IIEDCSNSEETVK|None; ASYDTLCVLDGDK|No…	sp|Q93008|USP9X_HUMAN Probable ubiquitin carboxyl-terminal hydrolase FAF-X OS=Homo sapiens GN=USP9X PE=1 SV=3	sp|Q93008|USP9X_HUMAN Probable ubiquitin carboxyl-terminal hydrolase FAF-X OS=Homo sapiens GN=USP9X PE=1 SV=3	8239
USP9X; USP9Y	50	YQYAELGK|None; NDALSMIIK|M6: Oxidation; LIGQLNLK|None; TNDKWVIPALK|None; NEAKNDALSMIIK|None; DGLTISFTK|None; KLIGQLNLK|None; FNDYFEFPR|None; FLFTTGFHTK|None; ALTLQDLDNIWAAQAGK|None; LVELCVAK|None; NDALSMIIK|None; YECEESFTTLNVDIR|None; LWGEPVNLR|None; LAEDDKDGVMAHK|None; GDLLEGANAYHCEK|None; DGQLWLCAPQAK|None; LVGVLVHSGQASGGHYYSYIIQR|None; ELLAFQTSEKK|None; WVVPVLPK|None; ICQGCPHR|None; ELLAFQTSEK…	sp|Q93008|USP9X_HUMAN Probable ubiquitin carboxyl-terminal hydrolase FAF-X OS=Homo sapiens GN=USP9X PE=1 SV=3; sp|Q93008|USP9X_HUMAN Probable ubiquitin carboxyl-terminal hydrolase FAF-X OS=Homo sapiens GN=USP9X PE=1 SV=3; tr|H7C2M9|H7C2M9_HUMAN Probable ubiquitin carboxyl-terminal hydrolase FAF-Y (Fragment) OS=Homo sapiens GN=USP9Y PE=1 SV=1	sp|Q93008|USP9X_HUMAN Probable ubiquitin carboxyl-terminal hydrolase FAF-X OS=Homo sapiens GN=USP9X PE=1 SV=3; sp|Q93008|USP9X_HUMAN Probable ubiquitin carboxyl-terminal hydrolase FAF-X OS=Homo sapiens GN=USP9X PE=1 SV=3; tr|H7C2M9|H7C2M9_HUMAN Probable ubiquitin carboxyl-terminal hydrolase FAF-Y (Fragment) OS=Homo sapiens GN=USP9Y PE=1 SV=1	8287; 8239
PC	46	IVGDLAQFMVQNGLSR|M9: Oxidation; VVHSYEELEENYTR|None; ENGMDVFR|None; GQIGAPMPGK|None; FIGPSPEVVR|None; ADEAYLIGR|None; VEGRPGASLPPLDLQALEK|None; LLHYLGHVMVNGPTTPIPVK|M9: Oxidation; GTPLDTEVPMER|M10: Oxidation; HYFIEVNSR|None; SFQPDTGR|None; QVGYENAGTVEFLVDR|None; GANAVGYTNYPDNVVFK|None; DMAGLLKPTACTMLVSSLR|M2: Oxidation; M13: Oxidation; FIGPSPEVVRK|None; DFTATFGPLDSLNTR|None; TVAIYSEQDTGQMHR|None;…	sp|P11498|PYC_HUMAN Pyruvate carboxylase, mitochondrial OS=Homo sapiens GN=PC PE=1 SV=2; tr|E9PS68|E9PS68_HUMAN Pyruvate carboxylase, mitochondrial OS=Homo sapiens GN=PC PE=1 SV=1; sp|P11498|PYC_HUMAN Pyruvate carboxylase, mitochondrial OS=Homo sapiens GN=PC PE=1 SV=2; sp|P11498|PYC_HUMAN Pyruvate carboxylase, mitochondrial OS=Homo sapiens GN=PC PE=1 SV=2; tr|E9PRE7|E9PRE7_HUMAN Pyruvate carboxyl…	sp|P11498|PYC_HUMAN Pyruvate carboxylase, mitochondrial OS=Homo sapiens GN=PC PE=1 SV=2; tr|E9PS68|E9PS68_HUMAN Pyruvate carboxylase, mitochondrial OS=Homo sapiens GN=PC PE=1 SV=1; sp|P11498|PYC_HUMAN Pyruvate carboxylase, mitochondrial OS=Homo sapiens GN=PC PE=1 SV=2; sp|P11498|PYC_HUMAN Pyruvate carboxylase, mitochondrial OS=Homo sapiens GN=PC PE=1 SV=2; tr|E9PRE7|E9PRE7_HUMAN Pyruvate carboxyl…	5091
USP28	40	CLLELNAK|None; LEFPQIIYMDR|M9: Oxidation; KFVDPSAALDLLK|None; ASNGDITQAVSLLTDER|None; FEQEVEEWEEEQSCK|None; LESTSTESSSQDVESTFSSPEDSLPK|None; IPQMESSTNSSSQDYSTSQEPSVASSHGVR|None; FPLPDMLK|M6: Oxidation; ESTSTESSSQDVESTFSSPEDSLPK|None; FVDPSAALDLLK|None; LEFPQIIYMDR|None; WHEDYSLFR|None; LLDPSAEIIVLK|None; SEIEQDIQDLK|None; SSEEQQQDVSEFTHK|None; IPQMESSTNSSSQDYSTSQEPSVASSHGVR|M4: Oxidation; FPLPDML…	sp|Q96RU2|UBP28_HUMAN Ubiquitin carboxyl-terminal hydrolase 28 OS=Homo sapiens GN=USP28 PE=1 SV=1; tr|B4E3L3|B4E3L3_HUMAN Ubiquitin carboxyl-terminal hydrolase 28 OS=Homo sapiens GN=USP28 PE=1 SV=1; tr|F5GZ74|F5GZ74_HUMAN Ubiquitin carboxyl-terminal hydrolase 28 OS=Homo sapiens GN=USP28 PE=1 SV=1; tr|H0YFX3|H0YFX3_HUMAN Ubiquitin carboxyl-terminal hydrolase 28 (Fragment) OS=Homo sapiens GN=USP28 …	sp|Q96RU2|UBP28_HUMAN Ubiquitin carboxyl-terminal hydrolase 28 OS=Homo sapiens GN=USP28 PE=1 SV=1; tr|B4E3L3|B4E3L3_HUMAN Ubiquitin carboxyl-terminal hydrolase 28 OS=Homo sapiens GN=USP28 PE=1 SV=1; tr|F5GZ74|F5GZ74_HUMAN Ubiquitin carboxyl-terminal hydrolase 28 OS=Homo sapiens GN=USP28 PE=1 SV=1; tr|H0YFX3|H0YFX3_HUMAN Ubiquitin carboxyl-terminal hydrolase 28 (Fragment) OS=Homo sapiens GN=USP28 …	57646
USP5	39	DRVTSAVEALLSADSASR|None; VDYIMQLPVPMDAALNK|M11: Oxidation; GHPEFSTNR|None; TDKTMTELEIDMNQR|M5: Oxidation; WVIYNDQK|None; FELDEDVK|None; TMTELEIDMNQR|None; TMTELEIDMNQR|M9: Oxidation; DLGYIYFYQR|None; LGHGLLSGEYSKPVPESGDGER|None; RYFDGSGGNNHAVEHYR|None; LGHGLLSGEYSKPVPESGDGERVPEQK|None; IVILPDYLEIAR|None; ENLWLNLTDGSILCGR|None; ETGYPLAVK|None; EEDPATGTGDPPR|None; TMTELEIDMNQR|M2: Oxidation; M9: Ox…	sp|P45974|UBP5_HUMAN Ubiquitin carboxyl-terminal hydrolase 5 OS=Homo sapiens GN=USP5 PE=1 SV=2; tr|F5H571|F5H571_HUMAN Ubiquitin carboxyl-terminal hydrolase 5 (Fragment) OS=Homo sapiens GN=USP5 PE=1 SV=1; sp|P45974|UBP5_HUMAN Ubiquitin carboxyl-terminal hydrolase 5 OS=Homo sapiens GN=USP5 PE=1 SV=2	sp|P45974|UBP5_HUMAN Ubiquitin carboxyl-terminal hydrolase 5 OS=Homo sapiens GN=USP5 PE=1 SV=2; tr|F5H571|F5H571_HUMAN Ubiquitin carboxyl-terminal hydrolase 5 (Fragment) OS=Homo sapiens GN=USP5 PE=1 SV=1; sp|P45974|UBP5_HUMAN Ubiquitin carboxyl-terminal hydrolase 5 OS=Homo sapiens GN=USP5 PE=1 SV=2	8078
PRKDC	35	FVPLLPGNR|None; GYGLFAGPCK|None; QCLPSLDLSCK|None; SYVAWDR|None; SQGCSEQVLTVLK|None; APGLGAFR|None; QDAQVVLYR|None; LGLPGDEVDNK|None; NNWEVSALSR|None; LLPAELPAKR|None; VTVMASLR|None; IGELFSK|None; DQNILLGTTYR|None; FIVCLNK|None; FIQTFGK|None; ILELSGSSSEDSEK|None; CLMDQATDPNILGR|None; LNESTFDTQITK|None; INQVFHGSCITEGNELTK|None; GLSSLLCNFTK|None; VTELALTASDR|None; HSSLITPLQAVAQR|None; DYVDLFR|None;…	sp|P78527|PRKDC_HUMAN DNA-dependent protein kinase catalytic subunit OS=Homo sapiens GN=PRKDC PE=1 SV=3; tr|F5GX40|F5GX40_HUMAN DNA-dependent protein kinase catalytic subunit (Fragment) OS=Homo sapiens GN=PRKDC PE=1 SV=1; sp|P78527|PRKDC_HUMAN DNA-dependent protein kinase catalytic subunit OS=Homo sapiens GN=PRKDC PE=1 SV=3	sp|P78527|PRKDC_HUMAN DNA-dependent protein kinase catalytic subunit OS=Homo sapiens GN=PRKDC PE=1 SV=3; tr|F5GX40|F5GX40_HUMAN DNA-dependent protein kinase catalytic subunit (Fragment) OS=Homo sapiens GN=PRKDC PE=1 SV=1; sp|P78527|PRKDC_HUMAN DNA-dependent protein kinase catalytic subunit OS=Homo sapiens GN=PRKDC PE=1 SV=3	5591
OTUD7B	34	EREPDGELLVHRF|None; YSQEVMQSLSILR|M6: Oxidation; QPNCSFYGHPETNNFCSCCYR|None; VADSYSNGYREPPEPDGWAGGLR|None; WIPLSSDAQAPLAQPESPTASAGDEPR|None; KIMNGGIGGGPPPAK|M3: Oxidation; IMNGGIGGGPPPAK|M2: Oxidation; HQYQEEMIQR|M7: Oxidation; KALYALMEK|M7: Oxidation; LHLLHSYMNVK|M8: Oxidation; GGKEEAAGDGPVSEKPPAESVGNGGSK|None; GSKPGGVGTGLGGSSGTETLEK|None; GALLPPPYR|None; KPEPDAREEQPTGPPAESR|None; GWEWGKDDSDNVR|…	sp|Q6GQQ9|OTU7B_HUMAN OTU domain-containing protein 7B OS=Homo sapiens GN=OTUD7B PE=1 SV=1; sp|Q6GQQ9|OTU7B_HUMAN OTU domain-containing protein 7B OS=Homo sapiens GN=OTUD7B PE=1 SV=1; tr|Q5SZ59|Q5SZ59_HUMAN OTU domain containing 7B (Fragment) OS=Homo sapiens GN=OTUD7B PE=1 SV=1	sp|Q6GQQ9|OTU7B_HUMAN OTU domain-containing protein 7B OS=Homo sapiens GN=OTUD7B PE=1 SV=1; sp|Q6GQQ9|OTU7B_HUMAN OTU domain-containing protein 7B OS=Homo sapiens GN=OTUD7B PE=1 SV=1; tr|Q5SZ59|Q5SZ59_HUMAN OTU domain containing 7B (Fragment) OS=Homo sapiens GN=OTUD7B PE=1 SV=1	56957
MCCC1	34	SFNDDAMLIEK|None; HNFCFMEMNTR|M6: Oxidation; RIGYPVMIK|M7: Oxidation; IGYPVMIK|M6: Oxidation; SIMAAAGVPVVEGYHGEDQSDQCLK|None; SEQEFQEQLESAR|None; AVNYVGAGTVEFIMDSK|M14: Oxidation; IIEEAPAPGIK|None; LGEAAVR|None; LVVWAADR|None; HNFCFMEMNTR|M8: Oxidation; HNFCFMEMNTR|None; YLSSVSSQETQGGPLAPMTGTIEK|M18: Oxidation; TSAAQAIHPGCGFLSENMEFAELCK|M18: Oxidation; QEGIIFIGPPPSAIR|None; LGVQTVAVYSEADR|None; K…	sp|Q96RQ3|MCCA_HUMAN Methylcrotonoyl-CoA carboxylase subunit alpha, mitochondrial OS=Homo sapiens GN=MCCC1 PE=1 SV=3; tr|E9PG35|E9PG35_HUMAN Methylcrotonoyl-CoA carboxylase subunit alpha, mitochondrial (Fragment) OS=Homo sapiens GN=MCCC1 PE=1 SV=1; tr|E9PHF7|E9PHF7_HUMAN Methylcrotonoyl-CoA carboxylase subunit alpha, mitochondrial OS=Homo sapiens GN=MCCC1 PE=1 SV=1; tr|F5GYT8|F5GYT8_HUMAN Methylc…	sp|Q96RQ3|MCCA_HUMAN Methylcrotonoyl-CoA carboxylase subunit alpha, mitochondrial OS=Homo sapiens GN=MCCC1 PE=1 SV=3; tr|E9PG35|E9PG35_HUMAN Methylcrotonoyl-CoA carboxylase subunit alpha, mitochondrial (Fragment) OS=Homo sapiens GN=MCCC1 PE=1 SV=1; tr|E9PHF7|E9PHF7_HUMAN Methylcrotonoyl-CoA carboxylase subunit alpha, mitochondrial OS=Homo sapiens GN=MCCC1 PE=1 SV=1; tr|F5GYT8|F5GYT8_HUMAN Methylc…	56922
FASN	34	EDGLAQQQTQLNLR|None; CTVFHGAQVEDAFR|None; AALQEELQLCK|None; DTSFEQHVLWHTGGK|None; SLYQSAGVAPESFEYIEAHGTGTK|None; VYQWDDPDPR|None; AINCATSGVVGLVNCLR|None; QEPLLIGSTK|None; FDASFFGVHPK|None; YHGNVMLLR|None; VVVQVLAEEPEAVLK|None; SEGVVAVLLTK|None; YSGTLNLDR|None; DGAWGAFR|None; SLLVNPEGPTLMR|M12: Oxidation; LGMLSPEGTCK|M3: Oxidation; GTHTGVWVGVSGSETSEALSR|None; SNMGHPEPASGLAALAK|M3: Oxidation; VLEAL…	tr|A0A0U1RQF0|A0A0U1RQF0_HUMAN Fatty acid synthase OS=Homo sapiens GN=FASN PE=1 SV=1; sp|P49327|FAS_HUMAN Fatty acid synthase OS=Homo sapiens GN=FASN PE=1 SV=3; tr|A0A0U1RQF0|A0A0U1RQF0_HUMAN Fatty acid synthase OS=Homo sapiens GN=FASN PE=1 SV=1; sp|P49327|FAS_HUMAN Fatty acid synthase OS=Homo sapiens GN=FASN PE=1 SV=3; tr|J3KTF0|J3KTF0_HUMAN Fatty acid synthase (Fragment) OS=Homo sapiens GN=FASN…	tr|A0A0U1RQF0|A0A0U1RQF0_HUMAN Fatty acid synthase OS=Homo sapiens GN=FASN PE=1 SV=1; sp|P49327|FAS_HUMAN Fatty acid synthase OS=Homo sapiens GN=FASN PE=1 SV=3; tr|A0A0U1RQF0|A0A0U1RQF0_HUMAN Fatty acid synthase OS=Homo sapiens GN=FASN PE=1 SV=1; sp|P49327|FAS_HUMAN Fatty acid synthase OS=Homo sapiens GN=FASN PE=1 SV=3; tr|J3KTF0|J3KTF0_HUMAN Fatty acid synthase (Fragment) OS=Homo sapiens GN=FASN…	2194
PCCA	32	FLSDVYPDGFK|None; YSSAGTVEFLVDSKK|None; IAWDDEETRDGFR|None; LSQYQEPLHLPGVR|None; VVEEAPSIFLDAETR|None; GVTHNIALLR|None; CLAAEDVVFIGPDTHAIQAMGDK|M20: Oxidation; MADALDNYVIR|M1: Oxidation; YSSAGTVEFLVDSK|None; VHTVVASNNGSVFSVEVDGSK|None; AQAVHPGYGFLSENK|None; AEVNTIPGFDGVVK|None; MADEAVCVGPAPTSK|M1: Oxidation; HIEIQVLGDK|None; EIGYPVMIK|None; EAGGNMSIQFLGTVYK|M6: Oxidation; INGWAVECR|None; HGNALWLN…	sp|P05165|PCCA_HUMAN Propionyl-CoA carboxylase alpha chain, mitochondrial OS=Homo sapiens GN=PCCA PE=1 SV=4; sp|P05165|PCCA_HUMAN Propionyl-CoA carboxylase alpha chain, mitochondrial OS=Homo sapiens GN=PCCA PE=1 SV=4; tr|A0A1B0GTR1|A0A1B0GTR1_HUMAN Propionyl-CoA carboxylase alpha chain, mitochondrial (Fragment) OS=Homo sapiens GN=PCCA PE=1 SV=1; tr|A0A1B0GU58|A0A1B0GU58_HUMAN Propionyl-CoA carbox…	sp|P05165|PCCA_HUMAN Propionyl-CoA carboxylase alpha chain, mitochondrial OS=Homo sapiens GN=PCCA PE=1 SV=4; sp|P05165|PCCA_HUMAN Propionyl-CoA carboxylase alpha chain, mitochondrial OS=Homo sapiens GN=PCCA PE=1 SV=4; tr|A0A1B0GTR1|A0A1B0GTR1_HUMAN Propionyl-CoA carboxylase alpha chain, mitochondrial (Fragment) OS=Homo sapiens GN=PCCA PE=1 SV=1; tr|A0A1B0GU58|A0A1B0GU58_HUMAN Propionyl-CoA carbox…	5095
USP34	31	FLLAHNYPR|None; LSLSGLDGGDSINR|None; QSSFASLLNTNIPIGNK|None; VVCQPAGLPDK|None; AEVTHWYENLQK|None; ALWNNALAAK|None; EQINQQAQLQEFGQSNR|None; FLPDAQALKPIR|None; AAIQYINSYYINGK|None; KGEGVQLPASCLPPPQK|None; QLASHQNIQWAFK|None; CEELHLHAENLSR|None; TGDFLGETIGNELFNCR|None; EILDHQDGNVEDDGLTGLLR|None; EVLTPTSTSDNETR|None; TTLLELQK|None; NIYESLDEVTIK|None; MISSGHELTTDYDEK|M1: Oxidation; DLVFNTESLPSVDNR|Non…	sp|Q70CQ2|UBP34_HUMAN Ubiquitin carboxyl-terminal hydrolase 34 OS=Homo sapiens GN=USP34 PE=1 SV=2; sp|Q70CQ2|UBP34_HUMAN Ubiquitin carboxyl-terminal hydrolase 34 OS=Homo sapiens GN=USP34 PE=1 SV=2; tr|H7C150|H7C150_HUMAN Ubiquitin carboxyl-terminal hydrolase 34 (Fragment) OS=Homo sapiens GN=USP34 PE=1 SV=1; tr|H7C183|H7C183_HUMAN Ubiquitin carboxyl-terminal hydrolase 34 (Fragment) OS=Homo sapiens…	sp|Q70CQ2|UBP34_HUMAN Ubiquitin carboxyl-terminal hydrolase 34 OS=Homo sapiens GN=USP34 PE=1 SV=2; sp|Q70CQ2|UBP34_HUMAN Ubiquitin carboxyl-terminal hydrolase 34 OS=Homo sapiens GN=USP34 PE=1 SV=2; tr|H7C150|H7C150_HUMAN Ubiquitin carboxyl-terminal hydrolase 34 (Fragment) OS=Homo sapiens GN=USP34 PE=1 SV=1; tr|H7C183|H7C183_HUMAN Ubiquitin carboxyl-terminal hydrolase 34 (Fragment) OS=Homo sapiens…	9736
USP14	30	LPAYLTIQMVR|M9: Oxidation; DDDWGNIK|None; RVEIMEEESEQ|M5: Oxidation; EKFEGVELNTDEPPMVFK|None; RVEIMEEESEQ|None; GEQGQYLQQDANECWIQMMR|M19: Oxidation; LEAIEDDSVKETDSSSASAATPSK|None; ASGEMASAQYITAALR|M5: Oxidation; DLFDSMDK|M6: Oxidation; AQLFALTGVQPAR|None; LPAYLTIQMVR|None; FDDDKVSIVTPEDILR|None; PLYSVTVK|None; SVPELKDALK|None; DLFDSMDK|None; FEGVELNTDEPPMVFK|M13: Oxidation; LEAIEDDSVKETDSSSASAATP…	sp|P54578|UBP14_HUMAN Ubiquitin carboxyl-terminal hydrolase 14 OS=Homo sapiens GN=USP14 PE=1 SV=3; tr|A6NJA2|A6NJA2_HUMAN Ubiquitin carboxyl-terminal hydrolase 14 OS=Homo sapiens GN=USP14 PE=1 SV=2; tr|H0YA47|H0YA47_HUMAN RUN and FYVE domain-containing protein 1 (Fragment) OS=Homo sapiens GN=RUFY1 PE=1 SV=1; sp|P54578|UBP14_HUMAN Ubiquitin carboxyl-terminal hydrolase 14 OS=Homo sapiens GN=USP14 P…	sp|P54578|UBP14_HUMAN Ubiquitin carboxyl-terminal hydrolase 14 OS=Homo sapiens GN=USP14 PE=1 SV=3; tr|A6NJA2|A6NJA2_HUMAN Ubiquitin carboxyl-terminal hydrolase 14 OS=Homo sapiens GN=USP14 PE=1 SV=2; tr|H0YA47|H0YA47_HUMAN RUN and FYVE domain-containing protein 1 (Fragment) OS=Homo sapiens GN=RUFY1 PE=1 SV=1; sp|P54578|UBP14_HUMAN Ubiquitin carboxyl-terminal hydrolase 14 OS=Homo sapiens GN=USP14 P…	9097
DYNC1H1	29	INEWLTLVEK|None; GWDDLFNK|None; IQFVGACNPPTDPGR|None; TPNGVVLAPVQLGK|None; AATSPALFNR|None; FTQDTQPHYIYSPR|None; TPVIDADKPVSSQLR|None; IFTIESTR|None; SLLQALNEVK|None; VNFLPEIITLSK|None; TTDLLTDWEK|None; TSAPITCELLNK|None; QNLDALLNQLK|None; TSFLDDAFR|None; LDMEIER|None; VQVALEELQDLK|None; VLLTTQGVDMISK|M10: Oxidation; TLINELVK|None; TFDHYCEYR|None; TVENIKDPLFR|None; LAETVFNFQEK|None; VMSQEIQEQLHK|…	sp|Q14204|DYHC1_HUMAN Cytoplasmic dynein 1 heavy chain 1 OS=Homo sapiens GN=DYNC1H1 PE=1 SV=5; tr|H0YJ21|H0YJ21_HUMAN Cytoplasmic dynein 1 heavy chain 1 (Fragment) OS=Homo sapiens GN=DYNC1H1 PE=1 SV=1; sp|Q14204|DYHC1_HUMAN Cytoplasmic dynein 1 heavy chain 1 OS=Homo sapiens GN=DYNC1H1 PE=1 SV=5	sp|Q14204|DYHC1_HUMAN Cytoplasmic dynein 1 heavy chain 1 OS=Homo sapiens GN=DYNC1H1 PE=1 SV=5; tr|H0YJ21|H0YJ21_HUMAN Cytoplasmic dynein 1 heavy chain 1 (Fragment) OS=Homo sapiens GN=DYNC1H1 PE=1 SV=1; sp|Q14204|DYHC1_HUMAN Cytoplasmic dynein 1 heavy chain 1 OS=Homo sapiens GN=DYNC1H1 PE=1 SV=5	1778
SRRM2	29	TAAALAPASLTSAR|None; SPVPSAFSDQSR|None; EDLNGPFLNQLETDPSLDMK|M19: Oxidation; QGSITSPQANEQSVTPQR|None; SPGMLEPLGSSR|M4: Oxidation; TPAIPTAVNLADSR|None; MAPALSGANLTSPR|M1: Oxidation; IPAASAAAMNLASAR|None; SEEPAGQILSHLSSELK|None; TPMSVLQQAGGSMMDGPGPR|M13: Oxidation; M14: Oxidation; AQTPPGPSLSGSK|None; TPQAPASANLVGPR|None; TAVAPSAVNLADPR|None; AAFGISDSYVDGSSFDPQRR|None; SGSSQELDVKPSASPQER|None; SSTGP…	sp|Q9UQ35|SRRM2_HUMAN Serine/arginine repetitive matrix protein 2 OS=Homo sapiens GN=SRRM2 PE=1 SV=2; tr|I3L4D8|I3L4D8_HUMAN Serine/arginine repetitive matrix protein 2 (Fragment) OS=Homo sapiens GN=SRRM2 PE=1 SV=1; sp|Q9UQ35|SRRM2_HUMAN Serine/arginine repetitive matrix protein 2 OS=Homo sapiens GN=SRRM2 PE=1 SV=2; tr|A0A087X1W1|A0A087X1W1_HUMAN Serine/arginine repetitive matrix protein 2 OS=Hom…	sp|Q9UQ35|SRRM2_HUMAN Serine/arginine repetitive matrix protein 2 OS=Homo sapiens GN=SRRM2 PE=1 SV=2; tr|I3L4D8|I3L4D8_HUMAN Serine/arginine repetitive matrix protein 2 (Fragment) OS=Homo sapiens GN=SRRM2 PE=1 SV=1; sp|Q9UQ35|SRRM2_HUMAN Serine/arginine repetitive matrix protein 2 OS=Homo sapiens GN=SRRM2 PE=1 SV=2; tr|A0A087X1W1|A0A087X1W1_HUMAN Serine/arginine repetitive matrix protein 2 OS=Hom…	23524
USP38	28	DVAILDYIHNGLK|None; DTAYVLLYK|None; LSDLLTDFVQCIPK|None; DSPSAVFEQDLENK|None; ILDNVSLPLVLELPVK|None; TIGSPPNEFYCSENTSVPNESNK|None; LILNQSAWTSQSNSLASCLSR|None; MVCERPEPQLCAR|M1: Oxidation; LYLQEQELNAR|None; MVCERPEPQLCAR|None; QVGHQVLEAYAR|None; VTFTSFQSVQK|None; VSNLLQNIWK|None; ILEGLVSSSHPLPLKR|None; EWFLFNDSR|None; KQHSTNGLSGNNPTSGLWINGDPPLQK|None; IFFEASRPPWFTPR|None; ILEGLVSSSHPLPLK|None; LIL…	sp|Q8NB14|UBP38_HUMAN Ubiquitin carboxyl-terminal hydrolase 38 OS=Homo sapiens GN=USP38 PE=1 SV=2; sp|Q8NB14|UBP38_HUMAN Ubiquitin carboxyl-terminal hydrolase 38 OS=Homo sapiens GN=USP38 PE=1 SV=2; tr|H0Y9H5|H0Y9H5_HUMAN Ubiquitin carboxyl-terminal hydrolase 38 (Fragment) OS=Homo sapiens GN=USP38 PE=1 SV=1	sp|Q8NB14|UBP38_HUMAN Ubiquitin carboxyl-terminal hydrolase 38 OS=Homo sapiens GN=USP38 PE=1 SV=2; sp|Q8NB14|UBP38_HUMAN Ubiquitin carboxyl-terminal hydrolase 38 OS=Homo sapiens GN=USP38 PE=1 SV=2; tr|H0Y9H5|H0Y9H5_HUMAN Ubiquitin carboxyl-terminal hydrolase 38 (Fragment) OS=Homo sapiens GN=USP38 PE=1 SV=1	84640
USP36	28	ESDVVQELLK|None; MGLSQAPPVSWNGER|None; RQGSEHTYESCGDGVPAPQK|None; ADVLSGENAYMCAK|None; NIGNGIISSPLTGK|None; HSCSPMGDGDPEAMEESPR|M6: Oxidation; ASNGQWYQMNDSLVHSSNVK|M9: Oxidation; KPHTTEEIGVPISR|None; RPEDTAASALQEGQTQR|None; ALELFVK|None; NFWSVTHPAK|None; MSAVSQDAIEDSR|None; YVLLNPK|None; RQEDGTQPQVNGQQVGCVTDGHHASSR|None; ADVLSGENAYMCAK|M11: Oxidation; QGSEHTYESCGDGVPAPQK|None; KRPEDTAASALQEGQTQR|…	sp|Q9P275|UBP36_HUMAN Ubiquitin carboxyl-terminal hydrolase 36 OS=Homo sapiens GN=USP36 PE=1 SV=3; tr|A0A075B784|A0A075B784_HUMAN Ubiquitin carboxyl-terminal hydrolase 36 OS=Homo sapiens GN=USP36 PE=1 SV=1; tr|E9PEW0|E9PEW0_HUMAN Ubiquitin carboxyl-terminal hydrolase 36 OS=Homo sapiens GN=USP36 PE=1 SV=2; tr|K7ELR5|K7ELR5_HUMAN Ubiquitin carboxyl-terminal hydrolase 36 OS=Homo sapiens GN=USP36 PE=…	sp|Q9P275|UBP36_HUMAN Ubiquitin carboxyl-terminal hydrolase 36 OS=Homo sapiens GN=USP36 PE=1 SV=3; tr|A0A075B784|A0A075B784_HUMAN Ubiquitin carboxyl-terminal hydrolase 36 OS=Homo sapiens GN=USP36 PE=1 SV=1; tr|E9PEW0|E9PEW0_HUMAN Ubiquitin carboxyl-terminal hydrolase 36 OS=Homo sapiens GN=USP36 PE=1 SV=2; tr|K7ELR5|K7ELR5_HUMAN Ubiquitin carboxyl-terminal hydrolase 36 OS=Homo sapiens GN=USP36 PE=…	57602
USP19	28	KGSLLHLTLPK|None; VAVPTGPTPLDSTPPGGAPHPLTGQEEAR|None; LAQLLEGYAR|None; AVPPGNDPVSPAMVR|None; LFFPSSSGSASTPQEEQTK|None; YSVSVFQPPFQPGR|None; VLPVFYFAR|None; FLVSVSK|None; VGYCNQLCQK|None; NLIEPEQCTFCFTASR|None; LHPGCGPHTTFR|None; LQEFVLVASK|None; NDSFIVDLFQGQYK|None; GLCRPENIGYPFLVSVPASR|None; GSLLHLTLPK|None; VVVLEVQQRPQVPSVPISK|None; KPLGTQELVPGLR|None; LFDDSTVTTVDESQVVTR|None; SFEAEINYNNPLGTGGR…	sp|O94966|UBP19_HUMAN Ubiquitin carboxyl-terminal hydrolase 19 OS=Homo sapiens GN=USP19 PE=1 SV=2; tr|A0A0A0MR08|A0A0A0MR08_HUMAN Ubiquitin carboxyl-terminal hydrolase 19 (Fragment) OS=Homo sapiens GN=USP19 PE=1 SV=6; tr|E7EST9|E7EST9_HUMAN Ubiquitin carboxyl-terminal hydrolase 19 OS=Homo sapiens GN=USP19 PE=1 SV=1; tr|E7ESU0|E7ESU0_HUMAN Ubiquitin carboxyl-terminal hydrolase 19 (Fragment) OS=Hom…	sp|O94966|UBP19_HUMAN Ubiquitin carboxyl-terminal hydrolase 19 OS=Homo sapiens GN=USP19 PE=1 SV=2; tr|A0A0A0MR08|A0A0A0MR08_HUMAN Ubiquitin carboxyl-terminal hydrolase 19 (Fragment) OS=Homo sapiens GN=USP19 PE=1 SV=6; tr|E7EST9|E7EST9_HUMAN Ubiquitin carboxyl-terminal hydrolase 19 OS=Homo sapiens GN=USP19 PE=1 SV=1; tr|E7ESU0|E7ESU0_HUMAN Ubiquitin carboxyl-terminal hydrolase 19 (Fragment) OS=Hom…	10869
VCPIP1	27	HFPGEFGSEILVQK|None; SEQLHNVTAFQGK|None; SSGDYSATFLPGLIPAEK|None; KNPDDYTPVNIDGAHAQR|None; IAPGVVTMR|None; ELMPPQAGMEKEPVPLQHGDR|M3: Oxidation; NALLGVTGAPK|None; TIQQNITEQASVMQK|M13: Oxidation; DMNQGELFDCALLGDR|M2: Oxidation; LEEDGGCVIGGDR|None; QLDPDLVEAQR|None; LLSPILAR|None; AWGVPQDLIKK|None; NPDDYTPVNIDGAHAQR|None; GDGSIVYLDGDR|None; DQSTEQSPSDLPQR|None; GHSLGTASGNPHLDPR|None; HCTFPHLPGK|None…	sp|Q96JH7|VCIP1_HUMAN Deubiquitinating protein VCIP135 OS=Homo sapiens GN=VCPIP1 PE=1 SV=2	sp|Q96JH7|VCIP1_HUMAN Deubiquitinating protein VCIP135 OS=Homo sapiens GN=VCPIP1 PE=1 SV=2	80124
USP1	26	GVVENYNDEEVSIR|None; WLLFDDSEVK|None; NKESSDQTGINISGFENK|None; ASEIDQVVPAAQSSPINCEKR|None; WAISQFASVER|None; ASNPDKVASTAFAENR|None; ASEIDQVVPAAQSSPINCEK|None; REDFQDISVPVQEDELSK|None; CFAASGLEFDCYGGGLSK|None; PGVIPSESNGLSR|None; MPEVITIHLK|M1: Oxidation; GEEQIGFELVEK|None; VTDLNSLELDK|None; ISYVVQSLK|None; NVEAIGLLGGQK|None; YFCENCHHYTEAER|None; YTDELATQPR|None; RALDFTDSQENEEK|None; ALDFTDSQENEEK…	sp|O94782|UBP1_HUMAN Ubiquitin carboxyl-terminal hydrolase 1 OS=Homo sapiens GN=USP1 PE=1 SV=1; sp|O94782|UBP1_HUMAN Ubiquitin carboxyl-terminal hydrolase 1 OS=Homo sapiens GN=USP1 PE=1 SV=1; tr|C9JC88|C9JC88_HUMAN Ubiquitin carboxyl-terminal hydrolase 1 (Fragment) OS=Homo sapiens GN=USP1 PE=1 SV=1; tr|C9JWX4|C9JWX4_HUMAN Ubiquitin carboxyl-terminal hydrolase 1 (Fragment) OS=Homo sapiens GN=USP1 …	sp|O94782|UBP1_HUMAN Ubiquitin carboxyl-terminal hydrolase 1 OS=Homo sapiens GN=USP1 PE=1 SV=1; sp|O94782|UBP1_HUMAN Ubiquitin carboxyl-terminal hydrolase 1 OS=Homo sapiens GN=USP1 PE=1 SV=1; tr|C9JC88|C9JC88_HUMAN Ubiquitin carboxyl-terminal hydrolase 1 (Fragment) OS=Homo sapiens GN=USP1 PE=1 SV=1; tr|C9JWX4|C9JWX4_HUMAN Ubiquitin carboxyl-terminal hydrolase 1 (Fragment) OS=Homo sapiens GN=USP1 …	7398
USP40	26	NLLIDDDDDFSTIRDDTGKEK|None; SGLQGDAWHLR|None; DLQSEEEIDHPLMILK|M13: Oxidation; WVTSMNEIDWLHVK|M5: Oxidation; FNFDFVK|None; MGSSLGLCLGK|None; LYHGTIVNQIVCK|None; DVDHLGNWQFQEEK|None; QDYLQGAPYYLK|None; ELADNSCLRPIDR|None; IEICLEPLQK|None; KQDYLQGAPYYLK|None; EFTNLSGIR|None; LLCPVPDSYTLK|None; LPPFLTVSLLR|None; IGISWNK|None; GENLGPQDVLLR|None; NGSSILIQDSHDDNSLLTK|None; IIPLQLQR|None; NSSLQAESDFQR|N…	sp|Q9NVE5|UBP40_HUMAN Ubiquitin carboxyl-terminal hydrolase 40 OS=Homo sapiens GN=USP40 PE=1 SV=3; tr|H7BZ71|H7BZ71_HUMAN Ubiquitin carboxyl-terminal hydrolase 40 (Fragment) OS=Homo sapiens GN=USP40 PE=1 SV=1; sp|Q9NVE5|UBP40_HUMAN Ubiquitin carboxyl-terminal hydrolase 40 OS=Homo sapiens GN=USP40 PE=1 SV=3; tr|C9JK14|C9JK14_HUMAN Ubiquitin carboxyl-terminal hydrolase 40 OS=Homo sapiens GN=USP40 P…	sp|Q9NVE5|UBP40_HUMAN Ubiquitin carboxyl-terminal hydrolase 40 OS=Homo sapiens GN=USP40 PE=1 SV=3; tr|H7BZ71|H7BZ71_HUMAN Ubiquitin carboxyl-terminal hydrolase 40 (Fragment) OS=Homo sapiens GN=USP40 PE=1 SV=1; sp|Q9NVE5|UBP40_HUMAN Ubiquitin carboxyl-terminal hydrolase 40 OS=Homo sapiens GN=USP40 PE=1 SV=3; tr|C9JK14|C9JK14_HUMAN Ubiquitin carboxyl-terminal hydrolase 40 OS=Homo sapiens GN=USP40 P…	55230
USP11	26	EYVELCDAAGRPDQEVAQEAWQNHK|None; EKLDTLVEFPIR|None; CPFLLDNCLGTSQWPPRR|None; CPFLLDNCLGTSQWPPR|None; VLEVFFIPMDPR|M9: Oxidation; MMVADVFSHR|M1: Oxidation; M2: Oxidation; YDLIAVSNHYGGMR|M13: Oxidation; VEVYPVELLLVR|None; QLFTLQTVNSNGTSDR|None; LDTLVEFPIR|None; FLVEPQEDTR|None; ISDLCVALSK|None; VIELPNIQK|None; EDIVVPVYLR|None; DDIFVYEVSGR|None; DPEPEQAGPSSGVTNR|None; YDLIAVSNHYGGMR|None; ENPWYCPSCK|…	tr|G5E9A6|G5E9A6_HUMAN Ubiquitin carboxyl-terminal hydrolase 11 OS=Homo sapiens GN=USP11 PE=1 SV=1; sp|P51784|UBP11_HUMAN Ubiquitin carboxyl-terminal hydrolase 11 OS=Homo sapiens GN=USP11 PE=1 SV=3; tr|Q5JXD3|Q5JXD3_HUMAN Ubiquitin carboxyl-terminal hydrolase 11 (Fragment) OS=Homo sapiens GN=USP11 PE=1 SV=1; tr|G5E9A6|G5E9A6_HUMAN Ubiquitin carboxyl-terminal hydrolase 11 OS=Homo sapiens GN=USP11 …	tr|G5E9A6|G5E9A6_HUMAN Ubiquitin carboxyl-terminal hydrolase 11 OS=Homo sapiens GN=USP11 PE=1 SV=1; sp|P51784|UBP11_HUMAN Ubiquitin carboxyl-terminal hydrolase 11 OS=Homo sapiens GN=USP11 PE=1 SV=3; tr|Q5JXD3|Q5JXD3_HUMAN Ubiquitin carboxyl-terminal hydrolase 11 (Fragment) OS=Homo sapiens GN=USP11 PE=1 SV=1; tr|G5E9A6|G5E9A6_HUMAN Ubiquitin carboxyl-terminal hydrolase 11 OS=Homo sapiens GN=USP11 …	8237
OTUD4	24	KADTALASIPPVAEGK|None; LLYEIQNR|None; ETVPVELEPK|None; GEHVHSLPEASVSSKPDEGR|None; FFFNLGVK|None; KDFIIYR|None; TAAAAADVNGFKPLSGNELK|None; EPNVSPSQVTENNFPEK|None; GELDLSLENLDLSK|None; TAADVVSPGANSVDSR|None; EDATPMDAYLR|M6: Oxidation; TAAAAADVNGFKPLSGNEQLK|None; RPEPSTLENITDDKYATVSSPSK|None; EESSEDENEVSNILR|None; APPPESWNTVSGK|None; DCGSVSTVDEFPEAR|None; QFYNQTYGSR|None; AIVPPYSLCQTGEDLPKDK|None; E…	tr|D6RI06|D6RI06_HUMAN OTU domain-containing protein 4 (Fragment) OS=Homo sapiens GN=OTUD4 PE=1 SV=1; sp|Q01804|OTUD4_HUMAN OTU domain-containing protein 4 OS=Homo sapiens GN=OTUD4 PE=1 SV=4; sp|Q01804|OTUD4_HUMAN OTU domain-containing protein 4 OS=Homo sapiens GN=OTUD4 PE=1 SV=4; tr|D6RI06|D6RI06_HUMAN OTU domain-containing protein 4 (Fragment) OS=Homo sapiens GN=OTUD4 PE=1 SV=1; sp|Q01804|OTUD4…	tr|D6RI06|D6RI06_HUMAN OTU domain-containing protein 4 (Fragment) OS=Homo sapiens GN=OTUD4 PE=1 SV=1; sp|Q01804|OTUD4_HUMAN OTU domain-containing protein 4 OS=Homo sapiens GN=OTUD4 PE=1 SV=4; sp|Q01804|OTUD4_HUMAN OTU domain-containing protein 4 OS=Homo sapiens GN=OTUD4 PE=1 SV=4; tr|D6RI06|D6RI06_HUMAN OTU domain-containing protein 4 (Fragment) OS=Homo sapiens GN=OTUD4 PE=1 SV=1; sp|Q01804|OTUD4…	54726
UCHL5	24	YKIENIR|None; LDTIFFAK|None; EFSQSFDAAMK|None; LYELDGLR|None; GLALSNSDVIR|None; QQMFEFDTK|M3: Oxidation; NQMLIEEEVQK|M3: Oxidation; QQMFEFDTK|None; NQMLIEEEVQK|None; QLAEEPMDTDQGNSMLSAIQSEVAK|M7: Oxidation; M15: Oxidation; EGPIDLGACNQDDWISAVRPVIEK|None; TLAEHQQLIPLVEK|None; FNLMAIVSDR|M4: Oxidation; FNLMAIVSDRK|M4: Oxidation; TSAKEEDAFHFVSYVPVNGR|None; QLAEEEPMDTDQGNSMLSAIQSEVAK|M8: Oxidation; M1…	sp|Q9Y5K5|UCHL5_HUMAN Ubiquitin carboxyl-terminal hydrolase isozyme L5 OS=Homo sapiens GN=UCHL5 PE=1 SV=3; tr|H0Y4E0|H0Y4E0_HUMAN Ubiquitin carboxyl-terminal hydrolase isozyme L5 (Fragment) OS=Homo sapiens GN=UCHL5 PE=1 SV=1; tr|H0Y6Y4|H0Y6Y4_HUMAN Ubiquitin carboxyl-terminal hydrolase isozyme L5 (Fragment) OS=Homo sapiens GN=UCHL5 PE=1 SV=1; tr|Q5LJA5|Q5LJA5_HUMAN Ubiquitin carboxyl-terminal hyd…	sp|Q9Y5K5|UCHL5_HUMAN Ubiquitin carboxyl-terminal hydrolase isozyme L5 OS=Homo sapiens GN=UCHL5 PE=1 SV=3; tr|H0Y4E0|H0Y4E0_HUMAN Ubiquitin carboxyl-terminal hydrolase isozyme L5 (Fragment) OS=Homo sapiens GN=UCHL5 PE=1 SV=1; tr|H0Y6Y4|H0Y6Y4_HUMAN Ubiquitin carboxyl-terminal hydrolase isozyme L5 (Fragment) OS=Homo sapiens GN=UCHL5 PE=1 SV=1; tr|Q5LJA5|Q5LJA5_HUMAN Ubiquitin carboxyl-terminal hyd…	51377
USP8	23	GSLENVLDSK|None; STKPVVFSPTLMLTDEEK|None; IHAETALLMEK|None; FDDHEVSDISVSSVK|None; SYSSPDITQAIQEEEKR|None; LPPVLLVHLK|None; ELYTMMTDK|M5: Oxidation; CTLQDCLR|None; GEVAEEFGIIMK|M11: Oxidation; IHAETALLMEK|M9: Oxidation; YKEENNDHLDDFK|None; DLQIGTTLR|None; YYHSPTNTVHMYPPEMAPSSAPPSTPPTHK|M16: Oxidation; MGPLNISTPVEPVAASK|M1: Oxidation; STGDVPHTSVTGDSGSGKPFK|None; IVPGLPSGWAK|None; STKPVVFSPTLMLTDEEK…	sp|P40818|UBP8_HUMAN Ubiquitin carboxyl-terminal hydrolase 8 OS=Homo sapiens GN=USP8 PE=1 SV=1; tr|A0A075B720|A0A075B720_HUMAN Ubiquitin carboxyl-terminal hydrolase 8 OS=Homo sapiens GN=USP8 PE=1 SV=1; tr|H0YKV1|H0YKV1_HUMAN Ubiquitin carboxyl-terminal hydrolase 8 OS=Homo sapiens GN=USP8 PE=1 SV=1; tr|H0YLH2|H0YLH2_HUMAN Ubiquitin carboxyl-terminal hydrolase 8 (Fragment) OS=Homo sapiens GN=USP8 P…	sp|P40818|UBP8_HUMAN Ubiquitin carboxyl-terminal hydrolase 8 OS=Homo sapiens GN=USP8 PE=1 SV=1; tr|A0A075B720|A0A075B720_HUMAN Ubiquitin carboxyl-terminal hydrolase 8 OS=Homo sapiens GN=USP8 PE=1 SV=1; tr|H0YKV1|H0YKV1_HUMAN Ubiquitin carboxyl-terminal hydrolase 8 OS=Homo sapiens GN=USP8 PE=1 SV=1; tr|H0YLH2|H0YLH2_HUMAN Ubiquitin carboxyl-terminal hydrolase 8 (Fragment) OS=Homo sapiens GN=USP8 P…	9101
USP16	22	ELFSQVCK|None; TVPIDDSSETLEPVCR|None; QASITTPKPAEKDNGNIELENK|None; SMPSFVDR|M2: Oxidation; GQWFHISDTHVQAVPTTK|None; VLYSLYGVVEHSGTMR|M15: Oxidation; TVEDEDQDSEEEKDNDSYIK|None; YLLDGMR|None; YLLDGMR|M6: Oxidation; TVEDEDQDSEEEKDNDSYIKER|None; ENPPMNSPCQITVK|M5: Oxidation; DKAEEETEEKPSVWLCLK|None; KTVEDEDQDSEEEKDNDSYIK|None; NINMDNDLEVLTSSPTR|M4: Oxidation; VYEVVNEDPETAFCTLANR|None; ENPPMNSPCQITVK|…	sp|Q9Y5T5|UBP16_HUMAN Ubiquitin carboxyl-terminal hydrolase 16 OS=Homo sapiens GN=USP16 PE=1 SV=1; tr|H9KVB6|H9KVB6_HUMAN Ubiquitin carboxyl-terminal hydrolase 16 (Fragment) OS=Homo sapiens GN=USP16 PE=1 SV=1; sp|Q9Y5T5|UBP16_HUMAN Ubiquitin carboxyl-terminal hydrolase 16 OS=Homo sapiens GN=USP16 PE=1 SV=1	sp|Q9Y5T5|UBP16_HUMAN Ubiquitin carboxyl-terminal hydrolase 16 OS=Homo sapiens GN=USP16 PE=1 SV=1; tr|H9KVB6|H9KVB6_HUMAN Ubiquitin carboxyl-terminal hydrolase 16 (Fragment) OS=Homo sapiens GN=USP16 PE=1 SV=1; sp|Q9Y5T5|UBP16_HUMAN Ubiquitin carboxyl-terminal hydrolase 16 OS=Homo sapiens GN=USP16 PE=1 SV=1	10600
USP25	20	IMLSLSR|M2: Oxidation; LLDCSMEIK|None; ETGITDEEQAISR|None; SNDSQQQDVSEFTHK|None; LEFPQVLYLDR|None; FEFNQALGRPEK|None; TPTEVWR|None; ESETSVTTAQAAGDPEYLEQPSR|None; TLLEQFGDR|None; FLAVGVLEGK|None; HLKEETIQIITK|None; LVLNYKPPSNAQDLPR|None; LAQEDTPPETDYR|None; IPPDLPMHPAPR|None; LTDFLPK|None; ETGQPLVGIETLPPDLR|None; AQFLIQEEFNK|None; EITGINDTQILQQALK|None; IPPDLPMHPAPR|M7: Oxidation; TPQQEETTYYQTALPG…	sp|Q9UHP3|UBP25_HUMAN Ubiquitin carboxyl-terminal hydrolase 25 OS=Homo sapiens GN=USP25 PE=1 SV=4; tr|H7C1T8|H7C1T8_HUMAN Ubiquitin carboxyl-terminal hydrolase 25 (Fragment) OS=Homo sapiens GN=USP25 PE=1 SV=1; sp|Q9UHP3|UBP25_HUMAN Ubiquitin carboxyl-terminal hydrolase 25 OS=Homo sapiens GN=USP25 PE=1 SV=4; tr|Q96B65|Q96B65_HUMAN USP25 protein OS=Homo sapiens GN=USP25 PE=1 SV=1; sp|Q9UHP3|UBP25_H…	sp|Q9UHP3|UBP25_HUMAN Ubiquitin carboxyl-terminal hydrolase 25 OS=Homo sapiens GN=USP25 PE=1 SV=4; tr|H7C1T8|H7C1T8_HUMAN Ubiquitin carboxyl-terminal hydrolase 25 (Fragment) OS=Homo sapiens GN=USP25 PE=1 SV=1; sp|Q9UHP3|UBP25_HUMAN Ubiquitin carboxyl-terminal hydrolase 25 OS=Homo sapiens GN=USP25 PE=1 SV=4; tr|Q96B65|Q96B65_HUMAN USP25 protein OS=Homo sapiens GN=USP25 PE=1 SV=1; sp|Q9UHP3|UBP25_H…	29761
USP35	20	ILEAVVTSSYPVSVK|None; YYCESCASLQDAEK|None; ILDDVSIPLLLR|None; LGSVMRPTEDITAR|M5: Oxidation; QSSSPSPPEEPPAPSSTSVEK|None; DNILYLQEQEK|None; LGSVMRPTEDITAR|None; LTENNSQPLMTK|M10: Oxidation; GFDEDKDEDEGSPGGCNPAGGNGGDFHR|None; LTENNSQPLMTK|None; LYVGGAEELPR|None; LLQGGAGPPGPR|None; HCITEDTPPTSLYIEGLDSK|None; TVCERPGPAACAQVAR|None; VGCQLLHVAGR|None; NLSNDDSVTDSQMLTAISR|None; LLFCQQLVR|None; EQCLALLALG…	sp|Q9P2H5|UBP35_HUMAN Ubiquitin carboxyl-terminal hydrolase 35 OS=Homo sapiens GN=USP35 PE=1 SV=3; tr|E9PK78|E9PK78_HUMAN Ubiquitin carboxyl-terminal hydrolase 35 OS=Homo sapiens GN=USP35 PE=1 SV=1; sp|Q9P2H5|UBP35_HUMAN Ubiquitin carboxyl-terminal hydrolase 35 OS=Homo sapiens GN=USP35 PE=1 SV=3; tr|E9PRM2|E9PRM2_HUMAN Ubiquitin carboxyl-terminal hydrolase 35 (Fragment) OS=Homo sapiens GN=USP35 P…	sp|Q9P2H5|UBP35_HUMAN Ubiquitin carboxyl-terminal hydrolase 35 OS=Homo sapiens GN=USP35 PE=1 SV=3; tr|E9PK78|E9PK78_HUMAN Ubiquitin carboxyl-terminal hydrolase 35 OS=Homo sapiens GN=USP35 PE=1 SV=1; sp|Q9P2H5|UBP35_HUMAN Ubiquitin carboxyl-terminal hydrolase 35 OS=Homo sapiens GN=USP35 PE=1 SV=3; tr|E9PRM2|E9PRM2_HUMAN Ubiquitin carboxyl-terminal hydrolase 35 (Fragment) OS=Homo sapiens GN=USP35 P…	57558
CYLD	20	NDVEYYSETQELLR|None; SELFYTLNGSSVDSQPQSK|None; VTSPYWEER|None; IYGYVCATK|None; SGEEKFPGVVR|None; FAEAPSCLIIQMPR|M12: Oxidation; EKNDVEYYSETQELLR|None; ICGGLAMYECR|M7: Oxidation; ENPPFYGVIR|None; FASLQPVSNQIER|None; ECYDDPDISAGK|None; ICGGLAMYECR|None; GQGFTDGVYQGK|None; GLQIDVGCPVK|None; FRGPLLAER|None; GSIGQYIQDR|None; DLPDWDWR|None; NTWYIDEVAEDPAK|None; YNPVSLPK|None; TEIVNPLR|None	tr|J3KRR7|J3KRR7_HUMAN Ubiquitin carboxyl-terminal hydrolase CYLD OS=Homo sapiens GN=CYLD PE=1 SV=1; sp|Q9NQC7|CYLD_HUMAN Ubiquitin carboxyl-terminal hydrolase CYLD OS=Homo sapiens GN=CYLD PE=1 SV=1; tr|H3BS09|H3BS09_HUMAN Ubiquitin carboxyl-terminal hydrolase CYLD OS=Homo sapiens GN=CYLD PE=1 SV=1; tr|H3BSW9|H3BSW9_HUMAN Ubiquitin carboxyl-terminal hydrolase CYLD (Fragment) OS=Homo sapiens GN=CY…	tr|J3KRR7|J3KRR7_HUMAN Ubiquitin carboxyl-terminal hydrolase CYLD OS=Homo sapiens GN=CYLD PE=1 SV=1; sp|Q9NQC7|CYLD_HUMAN Ubiquitin carboxyl-terminal hydrolase CYLD OS=Homo sapiens GN=CYLD PE=1 SV=1; tr|H3BS09|H3BS09_HUMAN Ubiquitin carboxyl-terminal hydrolase CYLD OS=Homo sapiens GN=CYLD PE=1 SV=1; tr|H3BSW9|H3BSW9_HUMAN Ubiquitin carboxyl-terminal hydrolase CYLD (Fragment) OS=Homo sapiens GN=CY…	1540
USP33	20	CSYVGCGESQVDHSTIHSQETK|None; SGNLWPGLAPPHKK|None; DELKGDNMYSCEK|None; VQGPNLWACLENR|None; SRPGSVVPTTLFQGIK|None; YGGGPAVNHLYICHTCQIEAEK|None; HYLTVNLTTLR|None; VQNFPEILCIHLK|None; EWESFVK|None; VNSEGEFDKDRDSISETVDLNNQETVK|None; QPHQIQENSVQDFK|None; LMTELWHK|M2: Oxidation; KLGTQPSLPHVR|None; TFAEPGPISNNDFLCIHGGVPPR|None; DSISETVDLNNQETVK|None; LGTQPSLPHVR|None; SQSDVDFQSCESCSNSDR|None; LMTELWHK|No…	sp|Q8TEY7|UBP33_HUMAN Ubiquitin carboxyl-terminal hydrolase 33 OS=Homo sapiens GN=USP33 PE=1 SV=2; tr|E9PLK7|E9PLK7_HUMAN Ubiquitin carboxyl-terminal hydrolase 33 (Fragment) OS=Homo sapiens GN=USP33 PE=1 SV=8; tr|E9PP47|E9PP47_HUMAN Ubiquitin carboxyl-terminal hydrolase 33 (Fragment) OS=Homo sapiens GN=USP33 PE=1 SV=8; tr|E9PQP0|E9PQP0_HUMAN Ubiquitinyl hydrolase 1 (Fragment) OS=Homo sapiens GN=U…	sp|Q8TEY7|UBP33_HUMAN Ubiquitin carboxyl-terminal hydrolase 33 OS=Homo sapiens GN=USP33 PE=1 SV=2; tr|E9PLK7|E9PLK7_HUMAN Ubiquitin carboxyl-terminal hydrolase 33 (Fragment) OS=Homo sapiens GN=USP33 PE=1 SV=8; tr|E9PP47|E9PP47_HUMAN Ubiquitin carboxyl-terminal hydrolase 33 (Fragment) OS=Homo sapiens GN=USP33 PE=1 SV=8; tr|E9PQP0|E9PQP0_HUMAN Ubiquitinyl hydrolase 1 (Fragment) OS=Homo sapiens GN=U…	23032
ACACB	20	LLLEDQVK|None; LPGGNEVGMVAFK|M9: Oxidation; ISVPEDVYDKGCVK|None; TVVLDLLR|None; TVEVAVPADPANLDSEAK|None; YLYLTPQDYTR|None; LMEQLGEPDLSDKDR|M2: Oxidation; EIEFLPSR|None; VIQVENSHIILTGASALNK|None; IGSFGPGEDLLYLR|None; DTPLFSEAR|None; LGGIPVGVIAVETR|None; AESAEDFPILFR|None; KNILVDYGLR|None; DDGLGVENLR|None; LPELLCK|None; YMITDIIGK|M2: Oxidation; DNHSPVPIITPTDPIDR|None; HSTELFMDSGFSPLCQR|M7: Oxidatio…	sp|O00763|ACACB_HUMAN Acetyl-CoA carboxylase 2 OS=Homo sapiens GN=ACACB PE=1 SV=3; tr|A0A087WUA1|A0A087WUA1_HUMAN Acetyl-CoA carboxylase 2 (Fragment) OS=Homo sapiens GN=ACACB PE=1 SV=1; tr|F8W8T8|F8W8T8_HUMAN Acetyl-CoA carboxylase 2 OS=Homo sapiens GN=ACACB PE=1 SV=2; tr|H0YGH5|H0YGH5_HUMAN Acetyl-CoA carboxylase 2 (Fragment) OS=Homo sapiens GN=ACACB PE=1 SV=1; sp|O00763|ACACB_HUMAN Acetyl-CoA c…	sp|O00763|ACACB_HUMAN Acetyl-CoA carboxylase 2 OS=Homo sapiens GN=ACACB PE=1 SV=3; tr|A0A087WUA1|A0A087WUA1_HUMAN Acetyl-CoA carboxylase 2 (Fragment) OS=Homo sapiens GN=ACACB PE=1 SV=1; tr|F8W8T8|F8W8T8_HUMAN Acetyl-CoA carboxylase 2 OS=Homo sapiens GN=ACACB PE=1 SV=2; tr|H0YGH5|H0YGH5_HUMAN Acetyl-CoA carboxylase 2 (Fragment) OS=Homo sapiens GN=ACACB PE=1 SV=1; sp|O00763|ACACB_HUMAN Acetyl-CoA c…	32
USP20	19	FSEQDSPPPSHPLK|None; LVSEVWHK|None; DNEPPGPIDNSR|None; FNTFAEPGPITNQTFLCSHGGIPPHK|None; QQVVSLAAMR|None; FSWGQQR|None; MAPSYVLK|None; LAAPLLGSSSK|None; IEIDTFIK|None; HNLTVNLTTFR|None; SPSEDEFLSCDSSSDRGEGDGQGR|None; LVNPMFR|None; LWCYACEK|None; EWEAFVK|None; EVFLEQR|None; DLCPHLDSIGEVTKEDLLLK|None; QSVAQPLGPENLHGEQK|None; GGGSSQAETELLIPDEAGR|None; GYAQQDTQEFLR|None	sp|Q9Y2K6|UBP20_HUMAN Ubiquitin carboxyl-terminal hydrolase 20 OS=Homo sapiens GN=USP20 PE=1 SV=2	sp|Q9Y2K6|UBP20_HUMAN Ubiquitin carboxyl-terminal hydrolase 20 OS=Homo sapiens GN=USP20 PE=1 SV=2	10868
USP4	19	LLNWYGCVEGQQPIVR|None; TPSLSSSGSSDGGTRPSSSQQGFGDDEACSMDTN|M31: Oxidation; SELGPLMR|M7: Oxidation; QPLPDEFGSSPLEPGACNGSR|None; STLAMDWDSETRR|None; KLFNIPAER|None; STLAMDWDSETRR|M5: Oxidation; YMSNTYEQLSK|M2: Oxidation; VEVYLLELK|None; LTLESLYQAVCDR|None; GEIAEAYAELIK|None; SRPSSTSSASALYGQPLLLSVPK|None; STLAMDWDSETR|M5: Oxidation; LCENSDPTNVLSCHFSK|None; LFNIPAER|None; SSASPYSSVSASLIANGDSTSTCGMHSSG…	sp|Q13107|UBP4_HUMAN Ubiquitin carboxyl-terminal hydrolase 4 OS=Homo sapiens GN=USP4 PE=1 SV=3; sp|Q13107|UBP4_HUMAN Ubiquitin carboxyl-terminal hydrolase 4 OS=Homo sapiens GN=USP4 PE=1 SV=3; tr|C9JNU9|C9JNU9_HUMAN Ubiquitin carboxyl-terminal hydrolase 4 OS=Homo sapiens GN=USP4 PE=1 SV=1; sp|Q13107|UBP4_HUMAN Ubiquitin carboxyl-terminal hydrolase 4 OS=Homo sapiens GN=USP4 PE=1 SV=3; tr|H7C189|H7C…	sp|Q13107|UBP4_HUMAN Ubiquitin carboxyl-terminal hydrolase 4 OS=Homo sapiens GN=USP4 PE=1 SV=3; sp|Q13107|UBP4_HUMAN Ubiquitin carboxyl-terminal hydrolase 4 OS=Homo sapiens GN=USP4 PE=1 SV=3; tr|C9JNU9|C9JNU9_HUMAN Ubiquitin carboxyl-terminal hydrolase 4 OS=Homo sapiens GN=USP4 PE=1 SV=1; sp|Q13107|UBP4_HUMAN Ubiquitin carboxyl-terminal hydrolase 4 OS=Homo sapiens GN=USP4 PE=1 SV=3; tr|H7C189|H7C…	7375
BAP1	19	SPMQEEEDLAAGVGR|M3: Oxidation; TGMVRPGEPLSGEK|None; GYAIGNAPELAK|None; FNLMAVVPDRR|M4: Oxidation; VLFGEDDSLLR|None; SANPTRPSSPVTSHISK|None; EKTGMVRPGEPLSGEK|None; IGLATAGEPYHDIR|None; SPMQEEEDLAAGVGR|None; VTQPELIQTHK|None; LPAFLDNHNYAK|None; TGMVRPGEPLSGEK|M3: Oxidation; VYPIDHGPWGEDEEWTDK|None; GSSPSIRPIQGSQGSSSPVEK|None; DLSIPLSIK|None; GVQVEEIYDLQSK|None; LFELDGLK|None; SPLVLEANR|None; ELLALL…	sp|Q92560|BAP1_HUMAN Ubiquitin carboxyl-terminal hydrolase BAP1 OS=Homo sapiens GN=BAP1 PE=1 SV=2; tr|F8W6N3|F8W6N3_HUMAN Ubiquitin carboxyl-terminal hydrolase OS=Homo sapiens GN=BAP1 PE=1 SV=1; tr|H0Y8E8|H0Y8E8_HUMAN Ubiquitin carboxyl-terminal hydrolase BAP1 (Fragment) OS=Homo sapiens GN=BAP1 PE=1 SV=1; sp|Q92560|BAP1_HUMAN Ubiquitin carboxyl-terminal hydrolase BAP1 OS=Homo sapiens GN=BAP1 PE=1…	sp|Q92560|BAP1_HUMAN Ubiquitin carboxyl-terminal hydrolase BAP1 OS=Homo sapiens GN=BAP1 PE=1 SV=2; tr|F8W6N3|F8W6N3_HUMAN Ubiquitin carboxyl-terminal hydrolase OS=Homo sapiens GN=BAP1 PE=1 SV=1; tr|H0Y8E8|H0Y8E8_HUMAN Ubiquitin carboxyl-terminal hydrolase BAP1 (Fragment) OS=Homo sapiens GN=BAP1 PE=1 SV=1; sp|Q92560|BAP1_HUMAN Ubiquitin carboxyl-terminal hydrolase BAP1 OS=Homo sapiens GN=BAP1 PE=1…	8314
USP32	17	YDANPVVIEPSSVLNGGK|None; TELYFLSSQK|None; LPPILIIHLK|None; YSFGTAAHPMEQVEDR|None; DGNSCAWCPWYR|None; TQQSNIWVNMGNVPSPNAPLKR|M10: Oxidation; EISCGLSACCR|None; TDIPELELFPR|None; VDAQSSAGEEDVLLSK|None; KVDAQSSAGEEDVLLSK|None; FQFVNGR|None; VLAYTGCFSR|None; IGSSLSYVNTTEEK|None; IGFLSYEEALR|None; DYEMVPEPVWR|M4: Oxidation; NWLFLNK|None; TQQSNIWVNMGNVPSPNAPLKR|None	sp|Q8NFA0|UBP32_HUMAN Ubiquitin carboxyl-terminal hydrolase 32 OS=Homo sapiens GN=USP32 PE=1 SV=1; tr|K7EKZ1|K7EKZ1_HUMAN Ubiquitin carboxyl-terminal hydrolase 32 (Fragment) OS=Homo sapiens GN=USP32 PE=1 SV=1; tr|K7EL53|K7EL53_HUMAN Ubiquitin carboxyl-terminal hydrolase 32 (Fragment) OS=Homo sapiens GN=USP32 PE=1 SV=1; tr|K7EQL6|K7EQL6_HUMAN Ubiquitin carboxyl-terminal hydrolase 32 OS=Homo sapien…	sp|Q8NFA0|UBP32_HUMAN Ubiquitin carboxyl-terminal hydrolase 32 OS=Homo sapiens GN=USP32 PE=1 SV=1; tr|K7EKZ1|K7EKZ1_HUMAN Ubiquitin carboxyl-terminal hydrolase 32 (Fragment) OS=Homo sapiens GN=USP32 PE=1 SV=1; tr|K7EL53|K7EL53_HUMAN Ubiquitin carboxyl-terminal hydrolase 32 (Fragment) OS=Homo sapiens GN=USP32 PE=1 SV=1; tr|K7EQL6|K7EQL6_HUMAN Ubiquitin carboxyl-terminal hydrolase 32 OS=Homo sapien…	84669
ACACA; ACACB	16	IPVQAVWAGWGHASENPK|None; VLIANNGIAAVK|None; DFTVASPAEFVTR|None; MHLYLGAAK|M1: Oxidation; DMYDQVLK|M2: Oxidation; FGAYIVDGLR|None; FVVMVTPEDLK|M4: Oxidation; AIGIGAYLVR|None; DMYDQVLK|None; RIPVQAVWAGWGHASENPK|None; ITSENPDEGFKPSSGTVQELNFR|None; MHLYLGAAK|None; EEAISNMVVALK|M7: Oxidation; EEAISNMVVALK|None; FVVMVTPEDLK|None; EASFEYLQNEGER|None	sp|Q13085|ACACA_HUMAN Acetyl-CoA carboxylase 1 OS=Homo sapiens GN=ACACA PE=1 SV=2; sp|O00763|ACACB_HUMAN Acetyl-CoA carboxylase 2 OS=Homo sapiens GN=ACACB PE=1 SV=3; sp|Q13085|ACACA_HUMAN Acetyl-CoA carboxylase 1 OS=Homo sapiens GN=ACACA PE=1 SV=2; sp|O00763|ACACB_HUMAN Acetyl-CoA carboxylase 2 OS=Homo sapiens GN=ACACB PE=1 SV=3; tr|A0A087X0W4|A0A087X0W4_HUMAN Acetyl-CoA carboxylase 1 (Fragment) …	sp|Q13085|ACACA_HUMAN Acetyl-CoA carboxylase 1 OS=Homo sapiens GN=ACACA PE=1 SV=2; sp|O00763|ACACB_HUMAN Acetyl-CoA carboxylase 2 OS=Homo sapiens GN=ACACB PE=1 SV=3; sp|Q13085|ACACA_HUMAN Acetyl-CoA carboxylase 1 OS=Homo sapiens GN=ACACA PE=1 SV=2; sp|O00763|ACACB_HUMAN Acetyl-CoA carboxylase 2 OS=Homo sapiens GN=ACACB PE=1 SV=3; tr|A0A087X0W4|A0A087X0W4_HUMAN Acetyl-CoA carboxylase 1 (Fragment) …	32; 31
USP37	16	ASQMVNSCITSPSTPSKK|M4: Oxidation; REQFNDLSIDLPR|None; LFLDAVHQNR|None; ASQMVNSCITSPSTPSKK|None; CNQDYTGWNKPR|None; TITELDPASFTEITK|None; EIFDELLETEK|None; EGSFEIVEK|None; ASQMVNSCITSPSTPSK|M4: Oxidation; QAWFTYNDLEVSK|None; IGQQVIIPR|None; TEPVSGEENSPDISATR|None; IFQLSHNIK|None; LCPIEPDKSELENSGFDR|None; LCEMLGNEQQQEDLEKDSK|None; TIPSLTSTSTPLR|None	sp|Q86T82|UBP37_HUMAN Ubiquitin carboxyl-terminal hydrolase 37 OS=Homo sapiens GN=USP37 PE=1 SV=2; tr|Q86W68|Q86W68_HUMAN USP37 protein OS=Homo sapiens GN=USP37 PE=1 SV=1; sp|Q86T82|UBP37_HUMAN Ubiquitin carboxyl-terminal hydrolase 37 OS=Homo sapiens GN=USP37 PE=1 SV=2	sp|Q86T82|UBP37_HUMAN Ubiquitin carboxyl-terminal hydrolase 37 OS=Homo sapiens GN=USP37 PE=1 SV=2; tr|Q86W68|Q86W68_HUMAN USP37 protein OS=Homo sapiens GN=USP37 PE=1 SV=1; sp|Q86T82|UBP37_HUMAN Ubiquitin carboxyl-terminal hydrolase 37 OS=Homo sapiens GN=USP37 PE=1 SV=2	57695
USP48	16	LFMSLLEDTLSK|M3: Oxidation; GVSAYSGHYIAHVK|None; GSDGFWVGK|None; IWLEPCIR|None; IEVGDVNPSETQYISEPK|None; QLALEQLDEQDGDAEQSNGK|None; LQQYFPK|None; NAYMLVYR|M4: Oxidation; ALLVSANQTLK|None; TSLPNLFQDK|None; EYTQATIYVHK|None; APEFPSYK|None; KLQLGIEEDLAEPSK|None; ISEYAADIFYSR|None; DPQSGEWYK|None; ALGLDTGQQQDAQEFSK|None	sp|Q86UV5|UBP48_HUMAN Ubiquitin carboxyl-terminal hydrolase 48 OS=Homo sapiens GN=USP48 PE=1 SV=1; tr|E9PJ93|E9PJ93_HUMAN Ubiquitin carboxyl-terminal hydrolase 48 (Fragment) OS=Homo sapiens GN=USP48 PE=1 SV=8; sp|Q86UV5|UBP48_HUMAN Ubiquitin carboxyl-terminal hydrolase 48 OS=Homo sapiens GN=USP48 PE=1 SV=1; tr|H3BLX5|H3BLX5_HUMAN Ubiquitin carboxyl-terminal hydrolase 48 (Fragment) OS=Homo sapiens…	sp|Q86UV5|UBP48_HUMAN Ubiquitin carboxyl-terminal hydrolase 48 OS=Homo sapiens GN=USP48 PE=1 SV=1; tr|E9PJ93|E9PJ93_HUMAN Ubiquitin carboxyl-terminal hydrolase 48 (Fragment) OS=Homo sapiens GN=USP48 PE=1 SV=8; sp|Q86UV5|UBP48_HUMAN Ubiquitin carboxyl-terminal hydrolase 48 OS=Homo sapiens GN=USP48 PE=1 SV=1; tr|H3BLX5|H3BLX5_HUMAN Ubiquitin carboxyl-terminal hydrolase 48 (Fragment) OS=Homo sapiens…	84196
FLNA	15	LPQLPITNFSR|None; VANPSGNLTETYVQDR|None; WGDEHIPGSPYR|None; LTVSSLQESGLK|None; GLVEPVDVVDNADGTQTVNYVPSR|None; ENGVYLIDVK|None; MDCQECPEGYR|None; VTAQGPGLEPSGNIANK|None; EAGAGGLAIAVEGPSK|None; EATTEFSVDAR|None; IVGPSGAAVPCK|None; DVDIIDHHDNTYTVK|None; YNEQHVPGSPFTAR|None; TGVAVNKPAEFTVDAK|None; DAGEGGLSLAIEGPSK|None	tr|Q5HY54|Q5HY54_HUMAN Filamin-A OS=Homo sapiens GN=FLNA PE=1 SV=1; sp|P21333|FLNA_HUMAN Filamin-A OS=Homo sapiens GN=FLNA PE=1 SV=4; tr|A0A087WWY3|A0A087WWY3_HUMAN Filamin-A OS=Homo sapiens GN=FLNA PE=1 SV=1; tr|Q60FE5|Q60FE5_HUMAN Filamin A OS=Homo sapiens GN=FLNA PE=1 SV=1; tr|Q5HY54|Q5HY54_HUMAN Filamin-A OS=Homo sapiens GN=FLNA PE=1 SV=1; sp|P21333|FLNA_HUMAN Filamin-A OS=Homo sapiens GN=FLN…	tr|Q5HY54|Q5HY54_HUMAN Filamin-A OS=Homo sapiens GN=FLNA PE=1 SV=1; sp|P21333|FLNA_HUMAN Filamin-A OS=Homo sapiens GN=FLNA PE=1 SV=4; tr|A0A087WWY3|A0A087WWY3_HUMAN Filamin-A OS=Homo sapiens GN=FLNA PE=1 SV=1; tr|Q60FE5|Q60FE5_HUMAN Filamin A OS=Homo sapiens GN=FLNA PE=1 SV=1; tr|Q5HY54|Q5HY54_HUMAN Filamin-A OS=Homo sapiens GN=FLNA PE=1 SV=1; sp|P21333|FLNA_HUMAN Filamin-A OS=Homo sapiens GN=FLN…	2316
KRT1	15	SGGGFSSGSAGIINYQR|None; GGGGGGYGSGGSSYGSGGGSYGSGGGGGGGR|None; TNAENEFVTIK|None; TNAENEFVTIKK|None; QISNLQQSISDAEQR|None; SLDLDSIIAEVK|None; SLNNQFASFIDK|None; NMQDMVEDYR|M5: Oxidation; NMQDMVEDYR|M2: Oxidation; M5: Oxidation; WELLQQVDTSTR|None; MSGECAPNVSVSVSTSHTTISGGGSR|M1: Oxidation; DYQELMNTK|M6: Oxidation; LNDLEDALQQAK|None; NKLNDLEDALQQAK|None; DYQELMNTK|None	sp|K2C1_HUMAN| Marto_Lab (cRAP); sp|P04264|K2C1_HUMAN Keratin, type II cytoskeletal 1 OS=Homo sapiens GN=KRT1 PE=1 SV=6	sp|K2C1_HUMAN| Marto_Lab (cRAP); sp|P04264|K2C1_HUMAN Keratin, type II cytoskeletal 1 OS=Homo sapiens GN=KRT1 PE=1 SV=6	3848
DDX46	14	VTYVVLDEADR|None; ILSKPIEVQVGGR|None; ISEYSEAAITIR|None; IEYEPFRK|None; GAEIIVCTPGR|None; LIKEELIR|None; SVVCSDVEQQVIVIEEEKK|None; SLEEGEGPIAVIMTPTR|M13: Oxidation; LLVATSVAAR|None; LEMEGITVK|None; MSQEEVNVFR|M1: Oxidation; FDETEQALANER|None; GYAYTFITEDQAR|None; LNYVPLEK|None	tr|A0A0C4DG89|A0A0C4DG89_HUMAN Probable ATP-dependent RNA helicase DDX46 OS=Homo sapiens GN=DDX46 PE=1 SV=1; sp|Q7L014|DDX46_HUMAN Probable ATP-dependent RNA helicase DDX46 OS=Homo sapiens GN=DDX46 PE=1 SV=2; tr|D6RJA6|D6RJA6_HUMAN DEAD (Asp-Glu-Ala-Asp) box polypeptide 46, isoform CRA_b OS=Homo sapiens GN=DDX46 PE=1 SV=1; tr|A0A0C4DG89|A0A0C4DG89_HUMAN Probable ATP-dependent RNA helicase DDX46 O…	tr|A0A0C4DG89|A0A0C4DG89_HUMAN Probable ATP-dependent RNA helicase DDX46 OS=Homo sapiens GN=DDX46 PE=1 SV=1; sp|Q7L014|DDX46_HUMAN Probable ATP-dependent RNA helicase DDX46 OS=Homo sapiens GN=DDX46 PE=1 SV=2; tr|D6RJA6|D6RJA6_HUMAN DEAD (Asp-Glu-Ala-Asp) box polypeptide 46, isoform CRA_b OS=Homo sapiens GN=DDX46 PE=1 SV=1; tr|A0A0C4DG89|A0A0C4DG89_HUMAN Probable ATP-dependent RNA helicase DDX46 O…	9879
OTUB1	14	EYAEDDNIYQQK|None; VYLLYRPGHYDILYK|None; LLTSGYLQR|None; FFEHFIEGGR|None; IQQEIAVQNPLVSER|None; QEPLGSDSEGVNCLAYDEAIMAQQDR|None; GEGGTTNPHIFPEGSEPK|None; EFCQQEVEPMCK|M10: Oxidation; AFGFSHLEALLDDSK|None; LELSVLYK|None; TRPDGNCFYR|None; QEPLGSDSEGVNCLAYDEAIMAQQDR|M21: Oxidation; TVKEFCQQEVEPMCK|None; EFCQQEVEPMCK|None	tr|J3KR44|J3KR44_HUMAN Ubiquitin thioesterase OS=Homo sapiens GN=OTUB1 PE=1 SV=2; sp|Q96FW1|OTUB1_HUMAN Ubiquitin thioesterase OTUB1 OS=Homo sapiens GN=OTUB1 PE=1 SV=2; tr|F5GYN4|F5GYN4_HUMAN Ubiquitin thioesterase OTUB1 OS=Homo sapiens GN=OTUB1 PE=1 SV=1; tr|F5H3F0|F5H3F0_HUMAN Ubiquitin thioesterase OTUB1 OS=Homo sapiens GN=OTUB1 PE=1 SV=1; tr|F5H6Q1|F5H6Q1_HUMAN Ubiquitin thioesterase OS=Homo …	tr|J3KR44|J3KR44_HUMAN Ubiquitin thioesterase OS=Homo sapiens GN=OTUB1 PE=1 SV=2; sp|Q96FW1|OTUB1_HUMAN Ubiquitin thioesterase OTUB1 OS=Homo sapiens GN=OTUB1 PE=1 SV=2; tr|F5GYN4|F5GYN4_HUMAN Ubiquitin thioesterase OTUB1 OS=Homo sapiens GN=OTUB1 PE=1 SV=1; tr|F5H3F0|F5H3F0_HUMAN Ubiquitin thioesterase OTUB1 OS=Homo sapiens GN=OTUB1 PE=1 SV=1; tr|F5H6Q1|F5H6Q1_HUMAN Ubiquitin thioesterase OS=Homo …	55611
USP21	13	RAPPILANGPVPSPPR|None; SVSSGDLRPMGIALGGHR|None; SSVGVDFPLQR|None; TREPPVNIQPR|None; EEELESENAPVCDR|None; LSLGDFASDK|None; CQTGWHVYNDSR|None; IVDLFVGQLK|None; LGGFPGPPTLFSIR|None; TEPPASHGSFHMISAR|M12: Oxidation; YVPSFSGYSQQDAQEFLK|None; TEPPASHGSFHMISAR|None; DCFNLFTK|None	sp|Q9UK80|UBP21_HUMAN Ubiquitin carboxyl-terminal hydrolase 21 OS=Homo sapiens GN=USP21 PE=1 SV=1; tr|V9GY36|V9GY36_HUMAN Ubiquitin carboxyl-terminal hydrolase 21 (Fragment) OS=Homo sapiens GN=USP21 PE=1 SV=1; sp|Q9UK80|UBP21_HUMAN Ubiquitin carboxyl-terminal hydrolase 21 OS=Homo sapiens GN=USP21 PE=1 SV=1; tr|V9GY36|V9GY36_HUMAN Ubiquitin carboxyl-terminal hydrolase 21 (Fragment) OS=Homo sapiens…	sp|Q9UK80|UBP21_HUMAN Ubiquitin carboxyl-terminal hydrolase 21 OS=Homo sapiens GN=USP21 PE=1 SV=1; tr|V9GY36|V9GY36_HUMAN Ubiquitin carboxyl-terminal hydrolase 21 (Fragment) OS=Homo sapiens GN=USP21 PE=1 SV=1; sp|Q9UK80|UBP21_HUMAN Ubiquitin carboxyl-terminal hydrolase 21 OS=Homo sapiens GN=USP21 PE=1 SV=1; tr|V9GY36|V9GY36_HUMAN Ubiquitin carboxyl-terminal hydrolase 21 (Fragment) OS=Homo sapiens…	27005
HERC2	13	GGSEGCNIPQNIER|None; DGLHDLNVQCDWQQK|None; EIDEQEANASTFHR|None; INEPGQSAVFCGR|None; VIGELGEDGWIR|None; LSSQPVVVESSHPYTDDTSTSGTVK|None; SGAVYTWGK|None; TGSPLSLNLAEPVWK|None; LGHGDTVPLEEPK|None; DGGFWTVIDGK|None; NNEEVTLIR|None; VVEGHAPFTATSLQR|None; ILLSLDGNLAK|None	sp|O95714|HERC2_HUMAN E3 ubiquitin-protein ligase HERC2 OS=Homo sapiens GN=HERC2 PE=1 SV=2; tr|A0A0G2JPS8|A0A0G2JPS8_HUMAN E3 ubiquitin-protein ligase HERC2 OS=Homo sapiens GN=HERC2 PE=1 SV=1; tr|A0A0J9YVP0|A0A0J9YVP0_HUMAN E3 ubiquitin-protein ligase HERC2 (Fragment) OS=Homo sapiens GN=HERC2 PE=1 SV=1; sp|O95714|HERC2_HUMAN E3 ubiquitin-protein ligase HERC2 OS=Homo sapiens GN=HERC2 PE=1 SV=2; tr…	sp|O95714|HERC2_HUMAN E3 ubiquitin-protein ligase HERC2 OS=Homo sapiens GN=HERC2 PE=1 SV=2; tr|A0A0G2JPS8|A0A0G2JPS8_HUMAN E3 ubiquitin-protein ligase HERC2 OS=Homo sapiens GN=HERC2 PE=1 SV=1; tr|A0A0J9YVP0|A0A0J9YVP0_HUMAN E3 ubiquitin-protein ligase HERC2 (Fragment) OS=Homo sapiens GN=HERC2 PE=1 SV=1; sp|O95714|HERC2_HUMAN E3 ubiquitin-protein ligase HERC2 OS=Homo sapiens GN=HERC2 PE=1 SV=2; tr…	8924
UBE3C	13	LSVSYITEECLK|None; LPSSIEYSDLSR|None; NYIYEDAYDK|None; LPEFYDETLLR|None; GSPMSFEDSSR|M4: Oxidation; NAIIIQSFIR|None; NYIYEDAYDKLSPENEPDLK|None; QLLFFYK|None; QGLANVVSLEWLR|None; QQTNTLLNLVWR|None; LSPENEPDLK|None; GSPMSFEDSSR|None; SGFNPNQGFFK|None	sp|Q15386|UBE3C_HUMAN Ubiquitin-protein ligase E3C OS=Homo sapiens GN=UBE3C PE=1 SV=3	sp|Q15386|UBE3C_HUMAN Ubiquitin-protein ligase E3C OS=Homo sapiens GN=UBE3C PE=1 SV=3	9690
SPTAN1	11	SLQQLAEER|None; DVTGAEALLER|None; TATDEAYKDPSNLQGK|None; ADVVESWIGEK|None; TKQDEVNAAWQR|None; DLIGVQNLLK|None; LIQSHPESAEDLQEK|None; DLSSVQTLLTK|None; DVDEIEAWISEK|None; HQAFEAELSANQSR|None; LFGAAEVQR|None	tr|A0A0D9SF54|A0A0D9SF54_HUMAN Spectrin alpha chain, non-erythrocytic 1 OS=Homo sapiens GN=SPTAN1 PE=1 SV=1; sp|Q13813|SPTN1_HUMAN Spectrin alpha chain, non-erythrocytic 1 OS=Homo sapiens GN=SPTAN1 PE=1 SV=3; tr|A0A0D9SGF6|A0A0D9SGF6_HUMAN Spectrin alpha chain, non-erythrocytic 1 OS=Homo sapiens GN=SPTAN1 PE=1 SV=1	tr|A0A0D9SF54|A0A0D9SF54_HUMAN Spectrin alpha chain, non-erythrocytic 1 OS=Homo sapiens GN=SPTAN1 PE=1 SV=1; sp|Q13813|SPTN1_HUMAN Spectrin alpha chain, non-erythrocytic 1 OS=Homo sapiens GN=SPTAN1 PE=1 SV=3; tr|A0A0D9SGF6|A0A0D9SGF6_HUMAN Spectrin alpha chain, non-erythrocytic 1 OS=Homo sapiens GN=SPTAN1 PE=1 SV=1	6709
CLTC	11	ALEHFTDLYDIK|None; LLLPWLEAR|None; EVCFACVDGK|None; CNEPAVWSQLAK|None; RPISADSAIMNPASK|M10: Oxidation; VANVELYYR|None; IAAYLFK|None; FNALFAQGNYSEAAK|None; IYIDSNNNPER|None; LHIIEVGTPPTGNQPFPK|None; LLYNNVSNFGR|None	tr|A0A087WVQ6|A0A087WVQ6_HUMAN Clathrin heavy chain OS=Homo sapiens GN=CLTC PE=1 SV=1; sp|Q00610|CLH1_HUMAN Clathrin heavy chain 1 OS=Homo sapiens GN=CLTC PE=1 SV=5; tr|J3KS13|J3KS13_HUMAN Clathrin heavy chain 1 OS=Homo sapiens GN=CLTC PE=1 SV=1; tr|J3KSQ2|J3KSQ2_HUMAN Clathrin heavy chain 1 (Fragment) OS=Homo sapiens GN=CLTC PE=1 SV=1; tr|J3QL20|J3QL20_HUMAN Clathrin heavy chain 1 OS=Homo sapien…	tr|A0A087WVQ6|A0A087WVQ6_HUMAN Clathrin heavy chain OS=Homo sapiens GN=CLTC PE=1 SV=1; sp|Q00610|CLH1_HUMAN Clathrin heavy chain 1 OS=Homo sapiens GN=CLTC PE=1 SV=5; tr|J3KS13|J3KS13_HUMAN Clathrin heavy chain 1 OS=Homo sapiens GN=CLTC PE=1 SV=1; tr|J3KSQ2|J3KSQ2_HUMAN Clathrin heavy chain 1 (Fragment) OS=Homo sapiens GN=CLTC PE=1 SV=1; tr|J3QL20|J3QL20_HUMAN Clathrin heavy chain 1 OS=Homo sapien…	1213
KRT9	10	QGVDADINGLR|None; IKFEMEQNLR|M5: Oxidation; MTLDDFR|None; QEYEQLIAK|None; MTLDDFR|M1: Oxidation; VQALEEANNDLENK|None; IQDWYDK|None; QVLDNLTMEK|M8: Oxidation; EIETYHNLLEGGQEDFESSGAGK|None; TLLDIDNTR|None	sp|K1C9_HUMAN| Marto_Lab (cRAP); sp|P35527|K1C9_HUMAN Keratin, type I cytoskeletal 9 OS=Homo sapiens GN=KRT9 PE=1 SV=3; sp|K1C9_HUMAN| Marto_Lab (cRAP); sp|P35527|K1C9_HUMAN Keratin, type I cytoskeletal 9 OS=Homo sapiens GN=KRT9 PE=1 SV=3; tr|K7EQQ3|K7EQQ3_HUMAN Keratin, type I cytoskeletal 9 OS=Homo sapiens GN=KRT9 PE=1 SV=1	sp|K1C9_HUMAN| Marto_Lab (cRAP); sp|P35527|K1C9_HUMAN Keratin, type I cytoskeletal 9 OS=Homo sapiens GN=KRT9 PE=1 SV=3; sp|K1C9_HUMAN| Marto_Lab (cRAP); sp|P35527|K1C9_HUMAN Keratin, type I cytoskeletal 9 OS=Homo sapiens GN=KRT9 PE=1 SV=3; tr|K7EQQ3|K7EQQ3_HUMAN Keratin, type I cytoskeletal 9 OS=Homo sapiens GN=KRT9 PE=1 SV=1	3857
KRT10	9	ALEESNYELEGK|None; SQYEQLAEQNR|None; ELTTEIDNNIEQISSYK|None; LKYENEVALR|None; QSLEASLAETEGR|None; GSLGGGFSSGGFSGGSFSR|None; IRLENEIQTYR|None; VLDELTLTK|None; IKEWYEK|None	sp|K1C10_HUMAN| Marto_Lab (cRAP); sp|K1C15_SHEEP| Marto_Lab (cRAP); sp|P13645|K1C10_HUMAN Keratin, type I cytoskeletal 10 OS=Homo sapiens GN=KRT10 PE=1 SV=6; sp|K1C10_HUMAN| Marto_Lab (cRAP); sp|P13645|K1C10_HUMAN Keratin, type I cytoskeletal 10 OS=Homo sapiens GN=KRT10 PE=1 SV=6	sp|K1C10_HUMAN| Marto_Lab (cRAP); sp|K1C15_SHEEP| Marto_Lab (cRAP); sp|P13645|K1C10_HUMAN Keratin, type I cytoskeletal 10 OS=Homo sapiens GN=KRT10 PE=1 SV=6; sp|K1C10_HUMAN| Marto_Lab (cRAP); sp|P13645|K1C10_HUMAN Keratin, type I cytoskeletal 10 OS=Homo sapiens GN=KRT10 PE=1 SV=6	3858
USP42	9	DTPSSSMSSPNGNSSVNR|None; ALEQFVKPEQLDGENSYK|None; DSALAEAPEGLSPAPPAR|None; LMPAPLLSLPEDK|M2: Oxidation; VLFPSEK|None; SEEPCEQPLLVHPSGDHAR|None; TALVAGDNCNLSDR|None; VTSLETVAQFR|None; SSNVLTLSLK|None	sp|Q9H9J4|UBP42_HUMAN Ubiquitin carboxyl-terminal hydrolase 42 OS=Homo sapiens GN=USP42 PE=1 SV=3; sp|Q9H9J4|UBP42_HUMAN Ubiquitin carboxyl-terminal hydrolase 42 OS=Homo sapiens GN=USP42 PE=1 SV=3; tr|C9JPC9|C9JPC9_HUMAN Ubiquitin carboxyl-terminal hydrolase 42 (Fragment) OS=Homo sapiens GN=USP42 PE=1 SV=9; tr|E7EWZ4|E7EWZ4_HUMAN Ubiquitin carboxyl-terminal hydrolase 42 (Fragment) OS=Homo sapiens…	sp|Q9H9J4|UBP42_HUMAN Ubiquitin carboxyl-terminal hydrolase 42 OS=Homo sapiens GN=USP42 PE=1 SV=3; sp|Q9H9J4|UBP42_HUMAN Ubiquitin carboxyl-terminal hydrolase 42 OS=Homo sapiens GN=USP42 PE=1 SV=3; tr|C9JPC9|C9JPC9_HUMAN Ubiquitin carboxyl-terminal hydrolase 42 (Fragment) OS=Homo sapiens GN=USP42 PE=1 SV=9; tr|E7EWZ4|E7EWZ4_HUMAN Ubiquitin carboxyl-terminal hydrolase 42 (Fragment) OS=Homo sapiens…	84132
MAP1B	9	STDFAPIKEDFGQEK|None; SPSDSGYSYETIGK|None; SVGNTIDPVILFQK|None; TPDTSTYCYETAEK|None; DIKPQLELIEDEEK|None; DLTGQVPTPVVK|None; LMITDAAR|None; TLEVVSPSQSVTGSAGHTPYYQSPTDEK|None; FSPEVPGQK|None	sp|P46821|MAP1B_HUMAN Microtubule-associated protein 1B OS=Homo sapiens GN=MAP1B PE=1 SV=2; tr|D6RA32|D6RA32_HUMAN Microtubule-associated protein 1B (Fragment) OS=Homo sapiens GN=MAP1B PE=1 SV=2; tr|D6RA40|D6RA40_HUMAN Microtubule-associated protein 1B (Fragment) OS=Homo sapiens GN=MAP1B PE=1 SV=1; sp|P46821|MAP1B_HUMAN Microtubule-associated protein 1B OS=Homo sapiens GN=MAP1B PE=1 SV=2; tr|D6RA…	sp|P46821|MAP1B_HUMAN Microtubule-associated protein 1B OS=Homo sapiens GN=MAP1B PE=1 SV=2; tr|D6RA32|D6RA32_HUMAN Microtubule-associated protein 1B (Fragment) OS=Homo sapiens GN=MAP1B PE=1 SV=2; tr|D6RA40|D6RA40_HUMAN Microtubule-associated protein 1B (Fragment) OS=Homo sapiens GN=MAP1B PE=1 SV=1; sp|P46821|MAP1B_HUMAN Microtubule-associated protein 1B OS=Homo sapiens GN=MAP1B PE=1 SV=2; tr|D6RA…	4131
RPS27A; UBA52; UBB; UBC	9	AKIQDKEGIPPDQQR|None; IQDKEGIPPDQQR|None; ESTLHLVLR|None; TITLEVEPSDTIENVK|None; TLSDYNIQK|None; EGIPPDQQR|None; QLEDGRTLSDYNIQK|None; TLSDYNIQKESTLHLVLR|None; LIFAGKQLEDGR|None	tr|F5H265|F5H265_HUMAN Polyubiquitin-C (Fragment) OS=Homo sapiens GN=UBC PE=1 SV=1; sp|P0CG47|UBB_HUMAN Polyubiquitin-B OS=Homo sapiens GN=UBB PE=1 SV=1; sp|P0CG48|UBC_HUMAN Polyubiquitin-C OS=Homo sapiens GN=UBC PE=1 SV=3; sp|P62979|RS27A_HUMAN Ubiquitin-40S ribosomal protein S27a OS=Homo sapiens GN=RPS27A PE=1 SV=2; sp|P62987|RL40_HUMAN Ubiquitin-60S ribosomal protein L40 OS=Homo sapiens GN=UBA…	tr|F5H265|F5H265_HUMAN Polyubiquitin-C (Fragment) OS=Homo sapiens GN=UBC PE=1 SV=1; sp|P0CG47|UBB_HUMAN Polyubiquitin-B OS=Homo sapiens GN=UBB PE=1 SV=1; sp|P0CG48|UBC_HUMAN Polyubiquitin-C OS=Homo sapiens GN=UBC PE=1 SV=3; sp|P62979|RS27A_HUMAN Ubiquitin-40S ribosomal protein S27a OS=Homo sapiens GN=RPS27A PE=1 SV=2; sp|P62987|RL40_HUMAN Ubiquitin-60S ribosomal protein L40 OS=Homo sapiens GN=UBA…	7314; 7316; 7311; 6233
USP10	9	TAGQPEGGPGADFGQSCFPAEAGR|None; EGLVPVSEDPVAIK|None; TVQDALESLVAR|None; VINQYQVVKPTAER|None; NIEYPVDLEISK|None; YSPPAISPLVSEK|None; QADFVQTPITGIFGGHIR|None; FIPLYSK|None; DIRPGAAFEPTYIYR|None	sp|Q14694|UBP10_HUMAN Ubiquitin carboxyl-terminal hydrolase 10 OS=Homo sapiens GN=USP10 PE=1 SV=2; tr|H3BNA1|H3BNA1_HUMAN Ubiquitin carboxyl-terminal hydrolase 10 (Fragment) OS=Homo sapiens GN=USP10 PE=1 SV=1; sp|Q14694|UBP10_HUMAN Ubiquitin carboxyl-terminal hydrolase 10 OS=Homo sapiens GN=USP10 PE=1 SV=2; tr|H3BQP1|H3BQP1_HUMAN Ubiquitin carboxyl-terminal hydrolase 10 (Fragment) OS=Homo sapiens…	sp|Q14694|UBP10_HUMAN Ubiquitin carboxyl-terminal hydrolase 10 OS=Homo sapiens GN=USP10 PE=1 SV=2; tr|H3BNA1|H3BNA1_HUMAN Ubiquitin carboxyl-terminal hydrolase 10 (Fragment) OS=Homo sapiens GN=USP10 PE=1 SV=1; sp|Q14694|UBP10_HUMAN Ubiquitin carboxyl-terminal hydrolase 10 OS=Homo sapiens GN=USP10 PE=1 SV=2; tr|H3BQP1|H3BQP1_HUMAN Ubiquitin carboxyl-terminal hydrolase 10 (Fragment) OS=Homo sapiens…	9100
DSP	8	DLIDFDDR|None; QQIQNDLNQWK|None; YIELLTR|None; LVFDGLR|None; NKYETEINITK|None; QLQNIIQATSR|None; GLVGIEFK|None; YGDGIQLTR|None	sp|P15924|DESP_HUMAN Desmoplakin OS=Homo sapiens GN=DSP PE=1 SV=3	sp|P15924|DESP_HUMAN Desmoplakin OS=Homo sapiens GN=DSP PE=1 SV=3	1832
ATXN3	8	GDLPDCEADQLLQMIR|M14: Oxidation; QEIDMEDEEADLRR|M5: Oxidation; QEIDMEDEEADLRR|None; AIQLSMQGSSR|M6: Oxidation; LRIDPINER|None; VLEANDGSGMLDEDEEDLQR|None; MAEGGVTSEDYR|None; LIGEELAQLK|None	tr|A0A087WXY4|A0A087WXY4_HUMAN Ataxin-3 OS=Homo sapiens GN=ATXN3 PE=1 SV=1; sp|P54252|ATX3_HUMAN Ataxin-3 OS=Homo sapiens GN=ATXN3 PE=1 SV=4; tr|A0A087X1A8|A0A087X1A8_HUMAN Ataxin-3 OS=Homo sapiens GN=ATXN3 PE=1 SV=1; tr|A0A0A0MS38|A0A0A0MS38_HUMAN Ataxin-3 OS=Homo sapiens GN=ATXN3 PE=1 SV=1; tr|C9JQV6|C9JQV6_HUMAN Ataxin-3 OS=Homo sapiens GN=ATXN3 PE=1 SV=3; tr|D3VVH9|D3VVH9_HUMAN Ataxin 3 varia…	tr|A0A087WXY4|A0A087WXY4_HUMAN Ataxin-3 OS=Homo sapiens GN=ATXN3 PE=1 SV=1; sp|P54252|ATX3_HUMAN Ataxin-3 OS=Homo sapiens GN=ATXN3 PE=1 SV=4; tr|A0A087X1A8|A0A087X1A8_HUMAN Ataxin-3 OS=Homo sapiens GN=ATXN3 PE=1 SV=1; tr|A0A0A0MS38|A0A0A0MS38_HUMAN Ataxin-3 OS=Homo sapiens GN=ATXN3 PE=1 SV=1; tr|C9JQV6|C9JQV6_HUMAN Ataxin-3 OS=Homo sapiens GN=ATXN3 PE=1 SV=3; tr|D3VVH9|D3VVH9_HUMAN Ataxin 3 varia…	4287
UCHL1	8	LGFEDGSVLK|None; LGVAGQWR|None; MPFPVNHGASSEDTLLK|M1: Oxidation; NEAIQAAHDAVAQEGQCR|None; QIEELKGQEVSPK|None; MPFPVNHGASSEDTLLK|None; FSAVALCK|None; CFEKNEAIQAAHDAVAQEGQCR|None	sp|P09936|UCHL1_HUMAN Ubiquitin carboxyl-terminal hydrolase isozyme L1 OS=Homo sapiens GN=UCHL1 PE=1 SV=2; tr|D6R956|D6R956_HUMAN Ubiquitin carboxyl-terminal hydrolase OS=Homo sapiens GN=UCHL1 PE=1 SV=1; tr|D6R974|D6R974_HUMAN Ubiquitin carboxyl-terminal hydrolase OS=Homo sapiens GN=UCHL1 PE=1 SV=1; sp|P09936|UCHL1_HUMAN Ubiquitin carboxyl-terminal hydrolase isozyme L1 OS=Homo sapiens GN=UCHL1 PE…	sp|P09936|UCHL1_HUMAN Ubiquitin carboxyl-terminal hydrolase isozyme L1 OS=Homo sapiens GN=UCHL1 PE=1 SV=2; tr|D6R956|D6R956_HUMAN Ubiquitin carboxyl-terminal hydrolase OS=Homo sapiens GN=UCHL1 PE=1 SV=1; tr|D6R974|D6R974_HUMAN Ubiquitin carboxyl-terminal hydrolase OS=Homo sapiens GN=UCHL1 PE=1 SV=1; sp|P09936|UCHL1_HUMAN Ubiquitin carboxyl-terminal hydrolase isozyme L1 OS=Homo sapiens GN=UCHL1 PE…	7345
SPTBN1	8	DVEDEILWVGER|None; VLVLSQDYGK|None; SQNIVTDSSSLSAEAIR|None; DLDDFQSWLSR|None; ENEVLEAWK|None; IDDIFER|None; EVDDLEQWIAER|None; AQTLPTSVVTITSESSPGKR|None	tr|A0A087WUZ3|A0A087WUZ3_HUMAN Spectrin beta chain, non-erythrocytic 1 OS=Homo sapiens GN=SPTBN1 PE=1 SV=1; sp|Q01082|SPTB2_HUMAN Spectrin beta chain, non-erythrocytic 1 OS=Homo sapiens GN=SPTBN1 PE=1 SV=2; tr|F8W6C1|F8W6C1_HUMAN Spectrin beta chain, non-erythrocytic 1 (Fragment) OS=Homo sapiens GN=SPTBN1 PE=1 SV=1; tr|A0A087WUZ3|A0A087WUZ3_HUMAN Spectrin beta chain, non-erythrocytic 1 OS=Homo sa…	tr|A0A087WUZ3|A0A087WUZ3_HUMAN Spectrin beta chain, non-erythrocytic 1 OS=Homo sapiens GN=SPTBN1 PE=1 SV=1; sp|Q01082|SPTB2_HUMAN Spectrin beta chain, non-erythrocytic 1 OS=Homo sapiens GN=SPTBN1 PE=1 SV=2; tr|F8W6C1|F8W6C1_HUMAN Spectrin beta chain, non-erythrocytic 1 (Fragment) OS=Homo sapiens GN=SPTBN1 PE=1 SV=1; tr|A0A087WUZ3|A0A087WUZ3_HUMAN Spectrin beta chain, non-erythrocytic 1 OS=Homo sa…	6711
UBR5	8	LEHTAQTYSELQGER|None; TSDSPWFLSGSETLGR|None; NVAIFTAGQESPIILR|None; VTFKDEPGEGSGVAR|None; LLTATNLVTLPNSR|None; VLQDWNALK|None; NCLEVLPTK|None; LYVPLYSSK|None	tr|E7EMW7|E7EMW7_HUMAN E3 ubiquitin-protein ligase UBR5 OS=Homo sapiens GN=UBR5 PE=1 SV=1; sp|O95071|UBR5_HUMAN E3 ubiquitin-protein ligase UBR5 OS=Homo sapiens GN=UBR5 PE=1 SV=2; tr|E7ET84|E7ET84_HUMAN E3 ubiquitin-protein ligase UBR5 OS=Homo sapiens GN=UBR5 PE=1 SV=1; tr|E7EMW7|E7EMW7_HUMAN E3 ubiquitin-protein ligase UBR5 OS=Homo sapiens GN=UBR5 PE=1 SV=1; sp|O95071|UBR5_HUMAN E3 ubiquitin-pro…	tr|E7EMW7|E7EMW7_HUMAN E3 ubiquitin-protein ligase UBR5 OS=Homo sapiens GN=UBR5 PE=1 SV=1; sp|O95071|UBR5_HUMAN E3 ubiquitin-protein ligase UBR5 OS=Homo sapiens GN=UBR5 PE=1 SV=2; tr|E7ET84|E7ET84_HUMAN E3 ubiquitin-protein ligase UBR5 OS=Homo sapiens GN=UBR5 PE=1 SV=1; tr|E7EMW7|E7EMW7_HUMAN E3 ubiquitin-protein ligase UBR5 OS=Homo sapiens GN=UBR5 PE=1 SV=1; sp|O95071|UBR5_HUMAN E3 ubiquitin-pro…	51366
OTUD3	7	HRQETVDYMIK|None; QETVDYMIK|M7: Oxidation; SEAEANTQVTLVK|None; GMDSEDDLRDEVEDAVQK|M2: Oxidation; IFGNQGLNEGR|None; QCGPLWEEGGSGAR|None; QREDFEPFVEDDIPFEK|None	sp|Q5T2D3|OTUD3_HUMAN OTU domain-containing protein 3 OS=Homo sapiens GN=OTUD3 PE=1 SV=1	sp|Q5T2D3|OTUD3_HUMAN OTU domain-containing protein 3 OS=Homo sapiens GN=OTUD3 PE=1 SV=1	23252
HSPA1A; HSPA1B	7	FGDPVVQSDMK|M10: Oxidation; LVNHFVEEFK|None; NQVALNPQNTVFDAK|None; LLQDFFNGR|None; AQIHDLVLVGGSTR|None; HWPFQVINDGDKPK|None; FGDPVVQSDMK|None	sp|P0DMV8|HS71A_HUMAN Heat shock 70 kDa protein 1A OS=Homo sapiens GN=HSPA1A PE=1 SV=1; sp|P0DMV9|HS71B_HUMAN Heat shock 70 kDa protein 1B OS=Homo sapiens GN=HSPA1B PE=1 SV=1; tr|A0A0G2JIW1|A0A0G2JIW1_HUMAN Heat shock 70 kDa protein 1B OS=Homo sapiens GN=HSPA1B PE=1 SV=1; sp|P0DMV8|HS71A_HUMAN Heat shock 70 kDa protein 1A OS=Homo sapiens GN=HSPA1A PE=1 SV=1; sp|P0DMV9|HS71B_HUMAN Heat shock 70 kD…	sp|P0DMV8|HS71A_HUMAN Heat shock 70 kDa protein 1A OS=Homo sapiens GN=HSPA1A PE=1 SV=1; sp|P0DMV9|HS71B_HUMAN Heat shock 70 kDa protein 1B OS=Homo sapiens GN=HSPA1B PE=1 SV=1; tr|A0A0G2JIW1|A0A0G2JIW1_HUMAN Heat shock 70 kDa protein 1B OS=Homo sapiens GN=HSPA1B PE=1 SV=1; sp|P0DMV8|HS71A_HUMAN Heat shock 70 kDa protein 1A OS=Homo sapiens GN=HSPA1A PE=1 SV=1; sp|P0DMV9|HS71B_HUMAN Heat shock 70 kD…	3304; 3303
PKM	7	GADFLVTEVENGGSLGSK|None; GIFPVLCK|None; DPVQEAWAEDVDLR|None; GDYPLEAVR|None; GVNLPGAAVDLPAVSEK|None; LNFSHGTHEYHAETIK|None; VNFAMNVGK|M5: Oxidation	sp|P14618|KPYM_HUMAN Pyruvate kinase PKM OS=Homo sapiens GN=PKM PE=1 SV=4; tr|B4DNK4|B4DNK4_HUMAN Pyruvate kinase OS=Homo sapiens GN=PKM PE=1 SV=1; tr|H3BQ34|H3BQ34_HUMAN Pyruvate kinase OS=Homo sapiens GN=PKM PE=1 SV=1; tr|H3BR70|H3BR70_HUMAN Pyruvate kinase OS=Homo sapiens GN=PKM PE=1 SV=1; tr|H3BTN5|H3BTN5_HUMAN Pyruvate kinase (Fragment) OS=Homo sapiens GN=PKM PE=1 SV=1; sp|P14618|KPYM_HUMAN …	sp|P14618|KPYM_HUMAN Pyruvate kinase PKM OS=Homo sapiens GN=PKM PE=1 SV=4; tr|B4DNK4|B4DNK4_HUMAN Pyruvate kinase OS=Homo sapiens GN=PKM PE=1 SV=1; tr|H3BQ34|H3BQ34_HUMAN Pyruvate kinase OS=Homo sapiens GN=PKM PE=1 SV=1; tr|H3BR70|H3BR70_HUMAN Pyruvate kinase OS=Homo sapiens GN=PKM PE=1 SV=1; tr|H3BTN5|H3BTN5_HUMAN Pyruvate kinase (Fragment) OS=Homo sapiens GN=PKM PE=1 SV=1; sp|P14618|KPYM_HUMAN …	5315
OTUB2	7	LLTSAFIR|None; VLQTPNDLLAAGFEEHK|None; VFNDQSASDHIVQFLR|None; TSHYNILYAADK|None; ALGYSYLESLLGK|None; CDILSILR|None; TSHYNILYAADKH|None	sp|Q96DC9|OTUB2_HUMAN Ubiquitin thioesterase OTUB2 OS=Homo sapiens GN=OTUB2 PE=1 SV=2	sp|Q96DC9|OTUB2_HUMAN Ubiquitin thioesterase OTUB2 OS=Homo sapiens GN=OTUB2 PE=1 SV=2	78990
GPATCH8	7	HPTGPFFPVLSK|None; ALGGDVSDQSLESHSQK|None; LESIASVFK|None; MDAPASGSACSGLNK|None; DHLQGLDPGEPNK|None; TDPIPIVVK|None; VLEVEKEDTEELR|None	sp|Q9UKJ3|GPTC8_HUMAN G patch domain-containing protein 8 OS=Homo sapiens GN=GPATCH8 PE=1 SV=2; sp|Q9UKJ3|GPTC8_HUMAN G patch domain-containing protein 8 OS=Homo sapiens GN=GPATCH8 PE=1 SV=2; tr|K7EKU0|K7EKU0_HUMAN G patch domain-containing protein 8 (Fragment) OS=Homo sapiens GN=GPATCH8 PE=1 SV=1	sp|Q9UKJ3|GPTC8_HUMAN G patch domain-containing protein 8 OS=Homo sapiens GN=GPATCH8 PE=1 SV=2; sp|Q9UKJ3|GPTC8_HUMAN G patch domain-containing protein 8 OS=Homo sapiens GN=GPATCH8 PE=1 SV=2; tr|K7EKU0|K7EKU0_HUMAN G patch domain-containing protein 8 (Fragment) OS=Homo sapiens GN=GPATCH8 PE=1 SV=1	23131
USP31	7	TIAWDLLQK|None; IGVAVPLSGTVAR|None; TLSTLSHLSSEGAAPDR|None; SSQLDSGVPSSPGGR|None; AGGGGAGGPGASGPAAPSSPSSPSSAR|None; FSGDSPIHSSASTLEK|None; AGRPEPSPDPEQPAGR|None	sp|Q70CQ4|UBP31_HUMAN Ubiquitin carboxyl-terminal hydrolase 31 OS=Homo sapiens GN=USP31 PE=2 SV=2; sp|Q70CQ4|UBP31_HUMAN Ubiquitin carboxyl-terminal hydrolase 31 OS=Homo sapiens GN=USP31 PE=2 SV=2; tr|I3L4X5|I3L4X5_HUMAN Ubiquitin carboxyl-terminal hydrolase 31 OS=Homo sapiens GN=USP31 PE=1 SV=1	sp|Q70CQ4|UBP31_HUMAN Ubiquitin carboxyl-terminal hydrolase 31 OS=Homo sapiens GN=USP31 PE=2 SV=2; sp|Q70CQ4|UBP31_HUMAN Ubiquitin carboxyl-terminal hydrolase 31 OS=Homo sapiens GN=USP31 PE=2 SV=2; tr|I3L4X5|I3L4X5_HUMAN Ubiquitin carboxyl-terminal hydrolase 31 OS=Homo sapiens GN=USP31 PE=1 SV=1	57478
RSRC1	7	AGLEHLPPAEQAK|None; YQDDNSLAHPNLFIEK|None; RKEEDQATLVEQVK|None; EIEAIESDSFVQQTFR|None; EIDPTSIPTAIK|None; LQLVLEAAAK|None; QATSTSGPASAVADPPSTEK|None	sp|Q96IZ7|RSRC1_HUMAN Serine/Arginine-related protein 53 OS=Homo sapiens GN=RSRC1 PE=1 SV=1; tr|H7C5Q0|H7C5Q0_HUMAN Serine/Arginine-related protein 53 (Fragment) OS=Homo sapiens GN=RSRC1 PE=1 SV=1; sp|Q96IZ7|RSRC1_HUMAN Serine/Arginine-related protein 53 OS=Homo sapiens GN=RSRC1 PE=1 SV=1; tr|C9J367|C9J367_HUMAN Serine/Arginine-related protein 53 (Fragment) OS=Homo sapiens GN=RSRC1 PE=1 SV=1; tr|…	sp|Q96IZ7|RSRC1_HUMAN Serine/Arginine-related protein 53 OS=Homo sapiens GN=RSRC1 PE=1 SV=1; tr|H7C5Q0|H7C5Q0_HUMAN Serine/Arginine-related protein 53 (Fragment) OS=Homo sapiens GN=RSRC1 PE=1 SV=1; sp|Q96IZ7|RSRC1_HUMAN Serine/Arginine-related protein 53 OS=Homo sapiens GN=RSRC1 PE=1 SV=1; tr|C9J367|C9J367_HUMAN Serine/Arginine-related protein 53 (Fragment) OS=Homo sapiens GN=RSRC1 PE=1 SV=1; tr|…	51319
UBA1	7	ALPAVQQNNLDEDLIR|None; DNPGVVTCLDEAR|None; LAGTQPLEVLEAVQR|None; QPAENVNQYLTDPK|None; DEFEGLFK|None; IHVSDQELQSANASVDDSR|None; NEEDAAELVALAQAVNAR|None	sp|P22314|UBA1_HUMAN Ubiquitin-like modifier-activating enzyme 1 OS=Homo sapiens GN=UBA1 PE=1 SV=3; tr|Q5JRR9|Q5JRR9_HUMAN Ubiquitin-like modifier-activating enzyme 1 (Fragment) OS=Homo sapiens GN=UBA1 PE=1 SV=8; tr|Q5JRS0|Q5JRS0_HUMAN Ubiquitin-like modifier-activating enzyme 1 (Fragment) OS=Homo sapiens GN=UBA1 PE=1 SV=1; sp|P22314|UBA1_HUMAN Ubiquitin-like modifier-activating enzyme 1 OS=Homo …	sp|P22314|UBA1_HUMAN Ubiquitin-like modifier-activating enzyme 1 OS=Homo sapiens GN=UBA1 PE=1 SV=3; tr|Q5JRR9|Q5JRR9_HUMAN Ubiquitin-like modifier-activating enzyme 1 (Fragment) OS=Homo sapiens GN=UBA1 PE=1 SV=8; tr|Q5JRS0|Q5JRS0_HUMAN Ubiquitin-like modifier-activating enzyme 1 (Fragment) OS=Homo sapiens GN=UBA1 PE=1 SV=1; sp|P22314|UBA1_HUMAN Ubiquitin-like modifier-activating enzyme 1 OS=Homo …	7317
KRT2	7	YEELQVTVGR|None; TAAENDFVTLK|None; YLDGLTAER|None; TAAENDFVTLKK|None; LNDLEEALQQAK|None; NVQDAIADAEQR|None; HGGGGGGFGGGGFGSR|None	sp|K22E_HUMAN| Marto_Lab (cRAP); sp|P35908|K22E_HUMAN Keratin, type II cytoskeletal 2 epidermal OS=Homo sapiens GN=KRT2 PE=1 SV=2	sp|K22E_HUMAN| Marto_Lab (cRAP); sp|P35908|K22E_HUMAN Keratin, type II cytoskeletal 2 epidermal OS=Homo sapiens GN=KRT2 PE=1 SV=2	3849
UCHL3	7	SQGQDVTSSVYFMK|M13: Oxidation; YLENYDAIR|None; SQGQDVTSSVYFMK|None; WLPLEANPEVTNQFLK|None; FLEESVSMSPEER|M8: Oxidation; FMERDPDELR|M2: Oxidation; FMERDPDELR|None	sp|P15374|UCHL3_HUMAN Ubiquitin carboxyl-terminal hydrolase isozyme L3 OS=Homo sapiens GN=UCHL3 PE=1 SV=1; sp|P15374|UCHL3_HUMAN Ubiquitin carboxyl-terminal hydrolase isozyme L3 OS=Homo sapiens GN=UCHL3 PE=1 SV=1; tr|A0A087WTB8|A0A087WTB8_HUMAN Ubiquitin carboxyl-terminal hydrolase OS=Homo sapiens GN=UCHL3 PE=1 SV=1; tr|Q5TBK7|Q5TBK7_HUMAN Ubiquitin carboxyl-terminal hydrolase isozyme L3 (Fragmen…	sp|P15374|UCHL3_HUMAN Ubiquitin carboxyl-terminal hydrolase isozyme L3 OS=Homo sapiens GN=UCHL3 PE=1 SV=1; sp|P15374|UCHL3_HUMAN Ubiquitin carboxyl-terminal hydrolase isozyme L3 OS=Homo sapiens GN=UCHL3 PE=1 SV=1; tr|A0A087WTB8|A0A087WTB8_HUMAN Ubiquitin carboxyl-terminal hydrolase OS=Homo sapiens GN=UCHL3 PE=1 SV=1; tr|Q5TBK7|Q5TBK7_HUMAN Ubiquitin carboxyl-terminal hydrolase isozyme L3 (Fragmen…	7347
SRSF11	6	TLFGFLGK|None; LNHVAAGLVSPSLK|None; DYDEEEQGYDSEK|None; FHDPDSAVVAQHLTNTVFVDR|None; LFPPDDSPLPVSSR|None; ALIVVPYAEGVIPDEAK|None	sp|Q05519|SRS11_HUMAN Serine/arginine-rich splicing factor 11 OS=Homo sapiens GN=SRSF11 PE=1 SV=1; tr|B4DWT1|B4DWT1_HUMAN Serine/arginine-rich-splicing factor 11 OS=Homo sapiens GN=SRSF11 PE=1 SV=1; tr|Q5T760|Q5T760_HUMAN Serine/arginine-rich-splicing factor 11 (Fragment) OS=Homo sapiens GN=SRSF11 PE=1 SV=1; sp|Q05519|SRS11_HUMAN Serine/arginine-rich splicing factor 11 OS=Homo sapiens GN=SRSF11 P…	sp|Q05519|SRS11_HUMAN Serine/arginine-rich splicing factor 11 OS=Homo sapiens GN=SRSF11 PE=1 SV=1; tr|B4DWT1|B4DWT1_HUMAN Serine/arginine-rich-splicing factor 11 OS=Homo sapiens GN=SRSF11 PE=1 SV=1; tr|Q5T760|Q5T760_HUMAN Serine/arginine-rich-splicing factor 11 (Fragment) OS=Homo sapiens GN=SRSF11 PE=1 SV=1; sp|Q05519|SRS11_HUMAN Serine/arginine-rich splicing factor 11 OS=Homo sapiens GN=SRSF11 P…	9295
CAD	6	VLGTSPEAIDSAENR|None; ASDPGLPAEEPK|None; LSLDDLLQR|None; VNEISVEVDSDPR|None; LLDTIGISQPQWR|None; LGGAVLSFSEATSSVQK|None	tr|F8VPD4|F8VPD4_HUMAN CAD protein OS=Homo sapiens GN=CAD PE=1 SV=1; sp|P27708|PYR1_HUMAN CAD protein OS=Homo sapiens GN=CAD PE=1 SV=3; tr|H7C2E4|H7C2E4_HUMAN CAD protein (Fragment) OS=Homo sapiens GN=CAD PE=1 SV=1; tr|F8VPD4|F8VPD4_HUMAN CAD protein OS=Homo sapiens GN=CAD PE=1 SV=1; sp|P27708|PYR1_HUMAN CAD protein OS=Homo sapiens GN=CAD PE=1 SV=3; tr|F8VPD4|F8VPD4_HUMAN CAD protein OS=Homo sapi…	tr|F8VPD4|F8VPD4_HUMAN CAD protein OS=Homo sapiens GN=CAD PE=1 SV=1; sp|P27708|PYR1_HUMAN CAD protein OS=Homo sapiens GN=CAD PE=1 SV=3; tr|H7C2E4|H7C2E4_HUMAN CAD protein (Fragment) OS=Homo sapiens GN=CAD PE=1 SV=1; tr|F8VPD4|F8VPD4_HUMAN CAD protein OS=Homo sapiens GN=CAD PE=1 SV=1; sp|P27708|PYR1_HUMAN CAD protein OS=Homo sapiens GN=CAD PE=1 SV=3; tr|F8VPD4|F8VPD4_HUMAN CAD protein OS=Homo sapi…	790
NCL	6	GFGFVDFNSEEDAK|None; ALELTGLK|None; EVFEDAAEIR|None; VTLDWAKPK|None; SISLYYTGEK|None; NDLAVVDVR|None	sp|P19338|NUCL_HUMAN Nucleolin OS=Homo sapiens GN=NCL PE=1 SV=3; sp|P19338|NUCL_HUMAN Nucleolin OS=Homo sapiens GN=NCL PE=1 SV=3; tr|H7BY16|H7BY16_HUMAN Nucleolin (Fragment) OS=Homo sapiens GN=NCL PE=1 SV=8	sp|P19338|NUCL_HUMAN Nucleolin OS=Homo sapiens GN=NCL PE=1 SV=3; sp|P19338|NUCL_HUMAN Nucleolin OS=Homo sapiens GN=NCL PE=1 SV=3; tr|H7BY16|H7BY16_HUMAN Nucleolin (Fragment) OS=Homo sapiens GN=NCL PE=1 SV=8	4691
TLN1	6	LKPLPGETMEK|None; ALDGAFTEENR|None; LNEAAAGLNQAATELVQASR|None; EAAYHPEVAPDVR|None; LAQAAQSSVATITR|None; ALGDLISATK|None	sp|Q9Y490|TLN1_HUMAN Talin-1 OS=Homo sapiens GN=TLN1 PE=1 SV=3	sp|Q9Y490|TLN1_HUMAN Talin-1 OS=Homo sapiens GN=TLN1 PE=1 SV=3	7094
ENO1	6	DATNVGDEGGFAPNILENK|None; GNPTVEVDLFTSK|None; LAQANGWGVMVSHR|None; EGLELLK|None; SGKYDLDFK|None; YISPDQLADLYK|None	sp|P06733|ENOA_HUMAN Alpha-enolase OS=Homo sapiens GN=ENO1 PE=1 SV=2; sp|P06733|ENOA_HUMAN Alpha-enolase OS=Homo sapiens GN=ENO1 PE=1 SV=2; tr|K7EM90|K7EM90_HUMAN Alpha-enolase (Fragment) OS=Homo sapiens GN=ENO1 PE=1 SV=1	sp|P06733|ENOA_HUMAN Alpha-enolase OS=Homo sapiens GN=ENO1 PE=1 SV=2; sp|P06733|ENOA_HUMAN Alpha-enolase OS=Homo sapiens GN=ENO1 PE=1 SV=2; tr|K7EM90|K7EM90_HUMAN Alpha-enolase (Fragment) OS=Homo sapiens GN=ENO1 PE=1 SV=1	2023
YOD1	6	ETLPVLTR|None; FYQCEICVVDTQTVR|None; DGTHVLQGLSSR|None; VLLIYDGIHYDPLQR|None; TNQEYCDWIK|None; ELQGQIAAITGIAPGGQR|None	sp|Q5VVQ6|OTU1_HUMAN Ubiquitin thioesterase OTU1 OS=Homo sapiens GN=YOD1 PE=1 SV=1	sp|Q5VVQ6|OTU1_HUMAN Ubiquitin thioesterase OTU1 OS=Homo sapiens GN=YOD1 PE=1 SV=1	55432
HSPD1	6	IGIEIIK|None; ISSIQSIVPALEIANAHR|None; VGLQVVAVK|None; CEFQDAYVLLSEK|None; TVIIEQSWGSPK|None; NAGVEGSLIVEK|None	sp|P10809|CH60_HUMAN 60 kDa heat shock protein, mitochondrial OS=Homo sapiens GN=HSPD1 PE=1 SV=2; tr|C9JCQ4|C9JCQ4_HUMAN 60 kDa heat shock protein, mitochondrial (Fragment) OS=Homo sapiens GN=HSPD1 PE=1 SV=1; tr|C9JL19|C9JL19_HUMAN 60 kDa heat shock protein, mitochondrial (Fragment) OS=Homo sapiens GN=HSPD1 PE=1 SV=1; tr|C9JL25|C9JL25_HUMAN 60 kDa heat shock protein, mitochondrial (Fragment) OS=H…	sp|P10809|CH60_HUMAN 60 kDa heat shock protein, mitochondrial OS=Homo sapiens GN=HSPD1 PE=1 SV=2; tr|C9JCQ4|C9JCQ4_HUMAN 60 kDa heat shock protein, mitochondrial (Fragment) OS=Homo sapiens GN=HSPD1 PE=1 SV=1; tr|C9JL19|C9JL19_HUMAN 60 kDa heat shock protein, mitochondrial (Fragment) OS=Homo sapiens GN=HSPD1 PE=1 SV=1; tr|C9JL25|C9JL25_HUMAN 60 kDa heat shock protein, mitochondrial (Fragment) OS=H…	3329
CKB	6	DLFDPIIEDR|None; VLTPELYAELR|None; LLIEMEQR|None; GTGGVDTAAVGGVFDVSNADR|None; TDLNPDNLQGGDDLDPNYVLSSR|None; LAVEALSSLDGDLAGR|None	sp|P12277|KCRB_HUMAN Creatine kinase B-type OS=Homo sapiens GN=CKB PE=1 SV=1; tr|G3V461|G3V461_HUMAN Creatine kinase B-type (Fragment) OS=Homo sapiens GN=CKB PE=1 SV=1; tr|G3V4N7|G3V4N7_HUMAN Creatine kinase B-type (Fragment) OS=Homo sapiens GN=CKB PE=1 SV=1; sp|P12277|KCRB_HUMAN Creatine kinase B-type OS=Homo sapiens GN=CKB PE=1 SV=1; tr|H0YJG0|H0YJG0_HUMAN Creatine kinase B-type (Fragment) OS=H…	sp|P12277|KCRB_HUMAN Creatine kinase B-type OS=Homo sapiens GN=CKB PE=1 SV=1; tr|G3V461|G3V461_HUMAN Creatine kinase B-type (Fragment) OS=Homo sapiens GN=CKB PE=1 SV=1; tr|G3V4N7|G3V4N7_HUMAN Creatine kinase B-type (Fragment) OS=Homo sapiens GN=CKB PE=1 SV=1; sp|P12277|KCRB_HUMAN Creatine kinase B-type OS=Homo sapiens GN=CKB PE=1 SV=1; tr|H0YJG0|H0YJG0_HUMAN Creatine kinase B-type (Fragment) OS=H…	1152
ZUFSP	6	VVCTSKPPIYLQHQGHSR|None; TLCLLILDPGCPSR|None; VQCSGDLQLAHQLQQEEDR|None; QYGLDNSGGYK|None; EGFDPQGASQLNNR|None; TSGIIEALHR|None	sp|Q96AP4|ZUFSP_HUMAN Zinc finger with UFM1-specific peptidase domain protein OS=Homo sapiens GN=ZUFSP PE=1 SV=1; sp|Q96AP4|ZUFSP_HUMAN Zinc finger with UFM1-specific peptidase domain protein OS=Homo sapiens GN=ZUFSP PE=1 SV=1; tr|X6R6X3|X6R6X3_HUMAN Zinc finger with UFM1-specific peptidase domain protein OS=Homo sapiens GN=ZUFSP PE=1 SV=1	sp|Q96AP4|ZUFSP_HUMAN Zinc finger with UFM1-specific peptidase domain protein OS=Homo sapiens GN=ZUFSP PE=1 SV=1; sp|Q96AP4|ZUFSP_HUMAN Zinc finger with UFM1-specific peptidase domain protein OS=Homo sapiens GN=ZUFSP PE=1 SV=1; tr|X6R6X3|X6R6X3_HUMAN Zinc finger with UFM1-specific peptidase domain protein OS=Homo sapiens GN=ZUFSP PE=1 SV=1	221302
ZRANB1	6	NHPLVTQMVEK|None; SPIALGYTR|None; GHFSALVAMENDGYGNR|None; LFDEVLDRDVQK|None; AQRPSGTIITEDPFK|None; NHPLVTQMVEK|M8: Oxidation	sp|Q9UGI0|ZRAN1_HUMAN Ubiquitin thioesterase ZRANB1 OS=Homo sapiens GN=ZRANB1 PE=1 SV=2	sp|Q9UGI0|ZRAN1_HUMAN Ubiquitin thioesterase ZRANB1 OS=Homo sapiens GN=ZRANB1 PE=1 SV=2	54764
ZRANB2	6	EVEDKESEGEEEDEDEDLSK|None; ENVEYIEREESDGEYDEFGR|None; GLFSANDWQCK|None; EESDGEYDEFGR|None; VSDGDWICPDKK|None; AVGPASILK|None	sp|O95218|ZRAB2_HUMAN Zinc finger Ran-binding domain-containing protein 2 OS=Homo sapiens GN=ZRANB2 PE=1 SV=2	sp|O95218|ZRAB2_HUMAN Zinc finger Ran-binding domain-containing protein 2 OS=Homo sapiens GN=ZRANB2 PE=1 SV=2	9406
USP30	6	LSWSSHGTPLK|None; LPQCLCIHLQR|None; NPGPTLELQDGPGAPTPVLNQPGAPK|None; NPLSTSNQWLWVSDDTVR|None; VTHLFDVHSLEQQSEITPK|None; LSWSSHGTPLKR|None	tr|B3KUS5|B3KUS5_HUMAN Ubiquitin carboxyl-terminal hydrolase 30 OS=Homo sapiens GN=USP30 PE=1 SV=1; sp|Q70CQ3|UBP30_HUMAN Ubiquitin carboxyl-terminal hydrolase 30 OS=Homo sapiens GN=USP30 PE=1 SV=1; tr|S4R3D1|S4R3D1_HUMAN Ubiquitin carboxyl-terminal hydrolase 30 (Fragment) OS=Homo sapiens GN=USP30 PE=1 SV=1; tr|B3KUS5|B3KUS5_HUMAN Ubiquitin carboxyl-terminal hydrolase 30 OS=Homo sapiens GN=USP30 …	tr|B3KUS5|B3KUS5_HUMAN Ubiquitin carboxyl-terminal hydrolase 30 OS=Homo sapiens GN=USP30 PE=1 SV=1; sp|Q70CQ3|UBP30_HUMAN Ubiquitin carboxyl-terminal hydrolase 30 OS=Homo sapiens GN=USP30 PE=1 SV=1; tr|S4R3D1|S4R3D1_HUMAN Ubiquitin carboxyl-terminal hydrolase 30 (Fragment) OS=Homo sapiens GN=USP30 PE=1 SV=1; tr|B3KUS5|B3KUS5_HUMAN Ubiquitin carboxyl-terminal hydrolase 30 OS=Homo sapiens GN=USP30 …	84749
PRDX6	5	DFTPVCTTELGR|None; DINAYNCEEPTEK|None; LPFPIIDDR|None; NFDEILR|None; LSILYPATTGR|None	sp|P30041|PRDX6_HUMAN Peroxiredoxin-6 OS=Homo sapiens GN=PRDX6 PE=1 SV=3	sp|P30041|PRDX6_HUMAN Peroxiredoxin-6 OS=Homo sapiens GN=PRDX6 PE=1 SV=3	9588
TPI1	5	VVLAYEPVWAIGTGK|None; QSLGELIGTLNAAK|None; DCGATWVVLGHSER|None; HVFGESDELIGQK|None; FFVGGNWK|None	sp|P60174|TPIS_HUMAN Triosephosphate isomerase OS=Homo sapiens GN=TPI1 PE=1 SV=3; tr|U3KPZ0|U3KPZ0_HUMAN Triosephosphate isomerase (Fragment) OS=Homo sapiens GN=TPI1 PE=1 SV=1; tr|U3KQF3|U3KQF3_HUMAN Triosephosphate isomerase (Fragment) OS=Homo sapiens GN=TPI1 PE=1 SV=1; sp|P60174|TPIS_HUMAN Triosephosphate isomerase OS=Homo sapiens GN=TPI1 PE=1 SV=3; sp|P60174|TPIS_HUMAN Triosephosphate isomeras…	sp|P60174|TPIS_HUMAN Triosephosphate isomerase OS=Homo sapiens GN=TPI1 PE=1 SV=3; tr|U3KPZ0|U3KPZ0_HUMAN Triosephosphate isomerase (Fragment) OS=Homo sapiens GN=TPI1 PE=1 SV=1; tr|U3KQF3|U3KQF3_HUMAN Triosephosphate isomerase (Fragment) OS=Homo sapiens GN=TPI1 PE=1 SV=1; sp|P60174|TPIS_HUMAN Triosephosphate isomerase OS=Homo sapiens GN=TPI1 PE=1 SV=3; sp|P60174|TPIS_HUMAN Triosephosphate isomeras…	7167
SNRNP200	5	TLVEDLFADK|None; FYDDAIVSQK|None; YAQAGFEGFK|None; VFSLSSEFK|None; IVALSSSLSNAK|None	sp|O75643|U520_HUMAN U5 small nuclear ribonucleoprotein 200 kDa helicase OS=Homo sapiens GN=SNRNP200 PE=1 SV=2; sp|O75643|U520_HUMAN U5 small nuclear ribonucleoprotein 200 kDa helicase OS=Homo sapiens GN=SNRNP200 PE=1 SV=2; tr|B4E0P5|B4E0P5_HUMAN U5 small nuclear ribonucleoprotein 200 kDa helicase OS=Homo sapiens GN=SNRNP200 PE=1 SV=1	sp|O75643|U520_HUMAN U5 small nuclear ribonucleoprotein 200 kDa helicase OS=Homo sapiens GN=SNRNP200 PE=1 SV=2; sp|O75643|U520_HUMAN U5 small nuclear ribonucleoprotein 200 kDa helicase OS=Homo sapiens GN=SNRNP200 PE=1 SV=2; tr|B4E0P5|B4E0P5_HUMAN U5 small nuclear ribonucleoprotein 200 kDa helicase OS=Homo sapiens GN=SNRNP200 PE=1 SV=1	23020
LUC7L3	5	IDVLLQQIEELGSEGK|None; STTSTIESFAAQEK|None; YLQSLLAEVER|None; LALSQNQQSSGAAGPTGK|None; LALSQNQQSSGAAGPTGKNEEK|None	tr|J3KPP4|J3KPP4_HUMAN Cisplatin resistance-associated overexpressed protein, isoform CRA_b OS=Homo sapiens GN=LUC7L3 PE=1 SV=1; sp|O95232|LC7L3_HUMAN Luc7-like protein 3 OS=Homo sapiens GN=LUC7L3 PE=1 SV=2; tr|D6RDI2|D6RDI2_HUMAN Luc7-like protein 3 (Fragment) OS=Homo sapiens GN=LUC7L3 PE=1 SV=1; tr|D6RHH0|D6RHH0_HUMAN Luc7-like protein 3 (Fragment) OS=Homo sapiens GN=LUC7L3 PE=1 SV=1; tr|U3KQT3…	tr|J3KPP4|J3KPP4_HUMAN Cisplatin resistance-associated overexpressed protein, isoform CRA_b OS=Homo sapiens GN=LUC7L3 PE=1 SV=1; sp|O95232|LC7L3_HUMAN Luc7-like protein 3 OS=Homo sapiens GN=LUC7L3 PE=1 SV=2; tr|D6RDI2|D6RDI2_HUMAN Luc7-like protein 3 (Fragment) OS=Homo sapiens GN=LUC7L3 PE=1 SV=1; tr|D6RHH0|D6RHH0_HUMAN Luc7-like protein 3 (Fragment) OS=Homo sapiens GN=LUC7L3 PE=1 SV=1; tr|U3KQT3…	51747
USP32; USP6	5	ENGAGQICELADALSR|None; AQAEPINLDSCLR|None; RAQAEPINLDSCLR|None; ESFDPSAFLVPR|None; CYGDLVQELWSGTQK|None	sp|Q8NFA0|UBP32_HUMAN Ubiquitin carboxyl-terminal hydrolase 32 OS=Homo sapiens GN=USP32 PE=1 SV=1; sp|P35125|UBP6_HUMAN Ubiquitin carboxyl-terminal hydrolase 6 OS=Homo sapiens GN=USP6 PE=1 SV=2; tr|K7EN13|K7EN13_HUMAN Ubiquitin carboxyl-terminal hydrolase 32 (Fragment) OS=Homo sapiens GN=USP32 PE=1 SV=1; tr|K7EQL6|K7EQL6_HUMAN Ubiquitin carboxyl-terminal hydrolase 32 OS=Homo sapiens GN=USP32 PE=1…	sp|Q8NFA0|UBP32_HUMAN Ubiquitin carboxyl-terminal hydrolase 32 OS=Homo sapiens GN=USP32 PE=1 SV=1; sp|P35125|UBP6_HUMAN Ubiquitin carboxyl-terminal hydrolase 6 OS=Homo sapiens GN=USP6 PE=1 SV=2; tr|K7EN13|K7EN13_HUMAN Ubiquitin carboxyl-terminal hydrolase 32 (Fragment) OS=Homo sapiens GN=USP32 PE=1 SV=1; tr|K7EQL6|K7EQL6_HUMAN Ubiquitin carboxyl-terminal hydrolase 32 OS=Homo sapiens GN=USP32 PE=1…	9098; 84669
PARP1	5	ELLIFNK|None; KPPLLNNADSVQAK|None; AEPVEVVAPR|None; QQVPSGESAILDR|None; VVSEDFLQDVSASTK|None	sp|P09874|PARP1_HUMAN Poly [ADP-ribose] polymerase 1 OS=Homo sapiens GN=PARP1 PE=1 SV=4	sp|P09874|PARP1_HUMAN Poly [ADP-ribose] polymerase 1 OS=Homo sapiens GN=PARP1 PE=1 SV=4	142
SRRM1	5	EPSVQEATSTSDILK|None; VKEPSVQEATSTSDILK|None; VNLEVIKPWITK|None; KETESEAEDNLDDLEK|None; VPKPEPIPEPK|None	sp|Q8IYB3|SRRM1_HUMAN Serine/arginine repetitive matrix protein 1 OS=Homo sapiens GN=SRRM1 PE=1 SV=2; tr|A9Z1X7|A9Z1X7_HUMAN Serine/arginine repetitive matrix protein 1 OS=Homo sapiens GN=SRRM1 PE=1 SV=1; sp|Q8IYB3|SRRM1_HUMAN Serine/arginine repetitive matrix protein 1 OS=Homo sapiens GN=SRRM1 PE=1 SV=2; tr|A9Z1X7|A9Z1X7_HUMAN Serine/arginine repetitive matrix protein 1 OS=Homo sapiens GN=SRRM1 …	sp|Q8IYB3|SRRM1_HUMAN Serine/arginine repetitive matrix protein 1 OS=Homo sapiens GN=SRRM1 PE=1 SV=2; tr|A9Z1X7|A9Z1X7_HUMAN Serine/arginine repetitive matrix protein 1 OS=Homo sapiens GN=SRRM1 PE=1 SV=1; sp|Q8IYB3|SRRM1_HUMAN Serine/arginine repetitive matrix protein 1 OS=Homo sapiens GN=SRRM1 PE=1 SV=2; tr|A9Z1X7|A9Z1X7_HUMAN Serine/arginine repetitive matrix protein 1 OS=Homo sapiens GN=SRRM1 …	10250
OTUD5	5	ESYLQWLR|None; AVADQVYGDQDMHEVVR|None; ATSPLVSLYPALECR|None; ASATCSSATAAASSGLEEWTSR|None; ATDWEATNEAIEEQVAR|None	tr|A0A087WXV6|A0A087WXV6_HUMAN OTU domain-containing protein 5 OS=Homo sapiens GN=OTUD5 PE=1 SV=1; sp|Q96G74|OTUD5_HUMAN OTU domain-containing protein 5 OS=Homo sapiens GN=OTUD5 PE=1 SV=1; tr|H7BZQ3|H7BZQ3_HUMAN OTU domain-containing protein 5 (Fragment) OS=Homo sapiens GN=OTUD5 PE=1 SV=1	tr|A0A087WXV6|A0A087WXV6_HUMAN OTU domain-containing protein 5 OS=Homo sapiens GN=OTUD5 PE=1 SV=1; sp|Q96G74|OTUD5_HUMAN OTU domain-containing protein 5 OS=Homo sapiens GN=OTUD5 PE=1 SV=1; tr|H7BZQ3|H7BZQ3_HUMAN OTU domain-containing protein 5 (Fragment) OS=Homo sapiens GN=OTUD5 PE=1 SV=1	55593
EIF4G1	5	ITKPGSIDSNNQLFAPGGR|None; VEYTLGEESEAPGQR|None; EFLPEGQDIGAFVAEQK|None; GGPPGPPISR|None; EAALPPVSPLK|None	tr|E7EUU4|E7EUU4_HUMAN Eukaryotic translation initiation factor 4 gamma 1 OS=Homo sapiens GN=EIF4G1 PE=1 SV=1; sp|Q04637|IF4G1_HUMAN Eukaryotic translation initiation factor 4 gamma 1 OS=Homo sapiens GN=EIF4G1 PE=1 SV=4; tr|E7EX73|E7EX73_HUMAN Eukaryotic translation initiation factor 4 gamma 1 OS=Homo sapiens GN=EIF4G1 PE=1 SV=1; tr|E9PGM1|E9PGM1_HUMAN Eukaryotic translation initiation factor 4 g…	tr|E7EUU4|E7EUU4_HUMAN Eukaryotic translation initiation factor 4 gamma 1 OS=Homo sapiens GN=EIF4G1 PE=1 SV=1; sp|Q04637|IF4G1_HUMAN Eukaryotic translation initiation factor 4 gamma 1 OS=Homo sapiens GN=EIF4G1 PE=1 SV=4; tr|E7EX73|E7EX73_HUMAN Eukaryotic translation initiation factor 4 gamma 1 OS=Homo sapiens GN=EIF4G1 PE=1 SV=1; tr|E9PGM1|E9PGM1_HUMAN Eukaryotic translation initiation factor 4 g…	1981
HNRNPK	5	TDYNASVSVPDSSGPER|None; IILDLISESPIK|None; RPAEDMEEEQAFKR|None; DLAGSIIGK|None; NTDEMVELR|None	sp|P61978|HNRPK_HUMAN Heterogeneous nuclear ribonucleoprotein K OS=Homo sapiens GN=HNRNPK PE=1 SV=1; tr|Q5T6W2|Q5T6W2_HUMAN Heterogeneous nuclear ribonucleoprotein K (Fragment) OS=Homo sapiens GN=HNRNPK PE=1 SV=1; sp|P61978|HNRPK_HUMAN Heterogeneous nuclear ribonucleoprotein K OS=Homo sapiens GN=HNRNPK PE=1 SV=1; tr|S4R359|S4R359_HUMAN Heterogeneous nuclear ribonucleoprotein K (Fragment) OS=Homo …	sp|P61978|HNRPK_HUMAN Heterogeneous nuclear ribonucleoprotein K OS=Homo sapiens GN=HNRNPK PE=1 SV=1; tr|Q5T6W2|Q5T6W2_HUMAN Heterogeneous nuclear ribonucleoprotein K (Fragment) OS=Homo sapiens GN=HNRNPK PE=1 SV=1; sp|P61978|HNRPK_HUMAN Heterogeneous nuclear ribonucleoprotein K OS=Homo sapiens GN=HNRNPK PE=1 SV=1; tr|S4R359|S4R359_HUMAN Heterogeneous nuclear ribonucleoprotein K (Fragment) OS=Homo …	3190
ZCCHC17	4	YSLIPDEEEEKEEAK|None; DCFMQPGGTK|M4: Oxidation; SAEFEKPDPTRNPSR|None; DLDPNNVIIEQEER|None	tr|A0A087WXF8|A0A087WXF8_HUMAN Nucleolar protein of 40 kDa OS=Homo sapiens GN=ZCCHC17 PE=1 SV=1; sp|Q9NP64|NO40_HUMAN Nucleolar protein of 40 kDa OS=Homo sapiens GN=ZCCHC17 PE=1 SV=1; tr|A0A087WXU5|A0A087WXU5_HUMAN Nucleolar protein of 40 kDa OS=Homo sapiens GN=ZCCHC17 PE=1 SV=1; tr|A0A087WYV3|A0A087WYV3_HUMAN Nucleolar protein of 40 kDa OS=Homo sapiens GN=ZCCHC17 PE=1 SV=1; tr|A0A0D9SEW3|A0A0D9S…	tr|A0A087WXF8|A0A087WXF8_HUMAN Nucleolar protein of 40 kDa OS=Homo sapiens GN=ZCCHC17 PE=1 SV=1; sp|Q9NP64|NO40_HUMAN Nucleolar protein of 40 kDa OS=Homo sapiens GN=ZCCHC17 PE=1 SV=1; tr|A0A087WXU5|A0A087WXU5_HUMAN Nucleolar protein of 40 kDa OS=Homo sapiens GN=ZCCHC17 PE=1 SV=1; tr|A0A087WYV3|A0A087WYV3_HUMAN Nucleolar protein of 40 kDa OS=Homo sapiens GN=ZCCHC17 PE=1 SV=1; tr|A0A0D9SEW3|A0A0D9S…	51538
KRT81; KRT83; KRT85; KRT86	4	DVDCAYLR|None; AEAESWYR|None; FAAFIDK|None; SRAEAESWYR|None	sp|K2M2_SHEEP| Marto_Lab (cRAP); sp|A6NCN2|KR87P_HUMAN Putative keratin-87 protein OS=Homo sapiens GN=KRT87P PE=5 SV=4; sp|K2M3_SHEEP| Marto_Lab (cRAP); sp|KRHB1_HUMAN| Marto_Lab (cRAP); sp|KRHB3_HUMAN| Marto_Lab (cRAP); sp|KRHB5_HUMAN| Marto_Lab (cRAP); sp|KRHB6_HUMAN| Marto_Lab (cRAP); sp|O43790|KRT86_HUMAN Keratin, type II cuticular Hb6 OS=Homo sapiens GN=KRT86 PE=1 SV=1; sp|P78385|KRT83_HUMAN…	sp|K2M2_SHEEP| Marto_Lab (cRAP); sp|A6NCN2|KR87P_HUMAN Putative keratin-87 protein OS=Homo sapiens GN=KRT87P PE=5 SV=4; sp|K2M3_SHEEP| Marto_Lab (cRAP); sp|KRHB1_HUMAN| Marto_Lab (cRAP); sp|KRHB3_HUMAN| Marto_Lab (cRAP); sp|KRHB5_HUMAN| Marto_Lab (cRAP); sp|KRHB6_HUMAN| Marto_Lab (cRAP); sp|O43790|KRT86_HUMAN Keratin, type II cuticular Hb6 OS=Homo sapiens GN=KRT86 PE=1 SV=1; sp|P78385|KRT83_HUMAN…	3892; 3887; 3891; 3889
OTUD1	4	LALYLAEVEK|None; LLLHGPDPVPGAAGSAAAPR|None; RPDPEAEAPPAGSIEAAPSSAAEPVIVSR|None; VSLQPPGAAGAAPEPETGECQPAAAAEHR|None	sp|Q5VV17|OTUD1_HUMAN OTU domain-containing protein 1 OS=Homo sapiens GN=OTUD1 PE=1 SV=1	sp|Q5VV17|OTUD1_HUMAN OTU domain-containing protein 1 OS=Homo sapiens GN=OTUD1 PE=1 SV=1	220213
VCP	4	WALSQSNPSALR|None; EVDIGIPDATGR|None; MDELQLFR|M1: Oxidation; ELQELVQYPVEHPDK|None	sp|P55072|TERA_HUMAN Transitional endoplasmic reticulum ATPase OS=Homo sapiens GN=VCP PE=1 SV=4; sp|P55072|TERA_HUMAN Transitional endoplasmic reticulum ATPase OS=Homo sapiens GN=VCP PE=1 SV=4; tr|C9IZA5|C9IZA5_HUMAN Transitional endoplasmic reticulum ATPase (Fragment) OS=Homo sapiens GN=VCP PE=1 SV=1; tr|C9JUP7|C9JUP7_HUMAN Transitional endoplasmic reticulum ATPase (Fragment) OS=Homo sapiens GN=…	sp|P55072|TERA_HUMAN Transitional endoplasmic reticulum ATPase OS=Homo sapiens GN=VCP PE=1 SV=4; sp|P55072|TERA_HUMAN Transitional endoplasmic reticulum ATPase OS=Homo sapiens GN=VCP PE=1 SV=4; tr|C9IZA5|C9IZA5_HUMAN Transitional endoplasmic reticulum ATPase (Fragment) OS=Homo sapiens GN=VCP PE=1 SV=1; tr|C9JUP7|C9JUP7_HUMAN Transitional endoplasmic reticulum ATPase (Fragment) OS=Homo sapiens GN=…	7415
TRIM28	4	SGEGEVSGLMR|None; IVAERPGTNSTGPAPMAPPR|M16: Oxidation; DHQYQFLEDAVR|None; SGEGEVSGLMR|M10: Oxidation	sp|Q13263|TIF1B_HUMAN Transcription intermediary factor 1-beta OS=Homo sapiens GN=TRIM28 PE=1 SV=5; tr|M0R0K9|M0R0K9_HUMAN Transcription intermediary factor 1-beta (Fragment) OS=Homo sapiens GN=TRIM28 PE=1 SV=1; sp|Q13263|TIF1B_HUMAN Transcription intermediary factor 1-beta OS=Homo sapiens GN=TRIM28 PE=1 SV=5; tr|M0R2I3|M0R2I3_HUMAN Transcription intermediary factor 1-beta (Fragment) OS=Homo sapi…	sp|Q13263|TIF1B_HUMAN Transcription intermediary factor 1-beta OS=Homo sapiens GN=TRIM28 PE=1 SV=5; tr|M0R0K9|M0R0K9_HUMAN Transcription intermediary factor 1-beta (Fragment) OS=Homo sapiens GN=TRIM28 PE=1 SV=1; sp|Q13263|TIF1B_HUMAN Transcription intermediary factor 1-beta OS=Homo sapiens GN=TRIM28 PE=1 SV=5; tr|M0R2I3|M0R2I3_HUMAN Transcription intermediary factor 1-beta (Fragment) OS=Homo sapi…	10155
RPL18	4	TAVVVGTITDDVR|None; TNSTFNQVVLK|None; ILTFDQLALDSPK|None; TNRPPLSLSR|None	tr|H0YHA7|H0YHA7_HUMAN 60S ribosomal protein L18 (Fragment) OS=Homo sapiens GN=RPL18 PE=1 SV=1; sp|Q07020|RL18_HUMAN 60S ribosomal protein L18 OS=Homo sapiens GN=RPL18 PE=1 SV=2; tr|A0A075B7A0|A0A075B7A0_HUMAN 60S ribosomal protein L18 OS=Homo sapiens GN=RPL18 PE=1 SV=1; tr|F8VYV2|F8VYV2_HUMAN 60S ribosomal protein L18 OS=Homo sapiens GN=RPL18 PE=1 SV=1; tr|G3V203|G3V203_HUMAN 60S ribosomal prote…	tr|H0YHA7|H0YHA7_HUMAN 60S ribosomal protein L18 (Fragment) OS=Homo sapiens GN=RPL18 PE=1 SV=1; sp|Q07020|RL18_HUMAN 60S ribosomal protein L18 OS=Homo sapiens GN=RPL18 PE=1 SV=2; tr|A0A075B7A0|A0A075B7A0_HUMAN 60S ribosomal protein L18 OS=Homo sapiens GN=RPL18 PE=1 SV=1; tr|F8VYV2|F8VYV2_HUMAN 60S ribosomal protein L18 OS=Homo sapiens GN=RPL18 PE=1 SV=1; tr|G3V203|G3V203_HUMAN 60S ribosomal prote…	6141
GAPDH	4	LISWYDNEFGYSNR|None; LVINGNPITIFQER|None; VPTANVSVVDLTCR|None; GALQNIIPASTGAAK|None	sp|P04406|G3P_HUMAN Glyceraldehyde-3-phosphate dehydrogenase OS=Homo sapiens GN=GAPDH PE=1 SV=3; sp|P04406|G3P_HUMAN Glyceraldehyde-3-phosphate dehydrogenase OS=Homo sapiens GN=GAPDH PE=1 SV=3; tr|E7EUT5|E7EUT5_HUMAN Glyceraldehyde-3-phosphate dehydrogenase OS=Homo sapiens GN=GAPDH PE=1 SV=1; sp|P04406|G3P_HUMAN Glyceraldehyde-3-phosphate dehydrogenase OS=Homo sapiens GN=GAPDH PE=1 SV=3; gi|11697…	sp|P04406|G3P_HUMAN Glyceraldehyde-3-phosphate dehydrogenase OS=Homo sapiens GN=GAPDH PE=1 SV=3; sp|P04406|G3P_HUMAN Glyceraldehyde-3-phosphate dehydrogenase OS=Homo sapiens GN=GAPDH PE=1 SV=3; tr|E7EUT5|E7EUT5_HUMAN Glyceraldehyde-3-phosphate dehydrogenase OS=Homo sapiens GN=GAPDH PE=1 SV=1; sp|P04406|G3P_HUMAN Glyceraldehyde-3-phosphate dehydrogenase OS=Homo sapiens GN=GAPDH PE=1 SV=3; gi|11697…	2597
USP46	4	LFNTSSDAVNLDR|None; NIASICNMGTNASALEK|None; DFSNTETLCSEQK|None; NIASICNMGTNASALEK|M8: Oxidation	sp|P62068|UBP46_HUMAN Ubiquitin carboxyl-terminal hydrolase 46 OS=Homo sapiens GN=USP46 PE=1 SV=1; sp|P62068|UBP46_HUMAN Ubiquitin carboxyl-terminal hydrolase 46 OS=Homo sapiens GN=USP46 PE=1 SV=1; tr|H7BZK6|H7BZK6_HUMAN Ubiquitin carboxyl-terminal hydrolase 46 OS=Homo sapiens GN=USP46 PE=1 SV=1	sp|P62068|UBP46_HUMAN Ubiquitin carboxyl-terminal hydrolase 46 OS=Homo sapiens GN=USP46 PE=1 SV=1; sp|P62068|UBP46_HUMAN Ubiquitin carboxyl-terminal hydrolase 46 OS=Homo sapiens GN=USP46 PE=1 SV=1; tr|H7BZK6|H7BZK6_HUMAN Ubiquitin carboxyl-terminal hydrolase 46 OS=Homo sapiens GN=USP46 PE=1 SV=1	64854
RPS3	4	TEIIILATR|None; GLCAIAQAESLR|None; FVADGIFK|None; LLGGLAVR|None	tr|H0YCJ7|H0YCJ7_HUMAN 40S ribosomal protein S3 (Fragment) OS=Homo sapiens GN=RPS3 PE=1 SV=1; sp|P23396|RS3_HUMAN 40S ribosomal protein S3 OS=Homo sapiens GN=RPS3 PE=1 SV=2; tr|E9PL09|E9PL09_HUMAN 40S ribosomal protein S3 OS=Homo sapiens GN=RPS3 PE=1 SV=1; tr|F2Z2S8|F2Z2S8_HUMAN 40S ribosomal protein S3 OS=Homo sapiens GN=RPS3 PE=1 SV=1; tr|H0YF32|H0YF32_HUMAN 40S ribosomal protein S3 (Fragment) …	tr|H0YCJ7|H0YCJ7_HUMAN 40S ribosomal protein S3 (Fragment) OS=Homo sapiens GN=RPS3 PE=1 SV=1; sp|P23396|RS3_HUMAN 40S ribosomal protein S3 OS=Homo sapiens GN=RPS3 PE=1 SV=2; tr|E9PL09|E9PL09_HUMAN 40S ribosomal protein S3 OS=Homo sapiens GN=RPS3 PE=1 SV=1; tr|F2Z2S8|F2Z2S8_HUMAN 40S ribosomal protein S3 OS=Homo sapiens GN=RPS3 PE=1 SV=1; tr|H0YF32|H0YF32_HUMAN 40S ribosomal protein S3 (Fragment) …	6188
GNB2L1	4	VWQVTIGTR|None; LWNTLGVCK|None; IIVDELKQEVISTSSK|None; LWDLTTGTTTR|None	tr|H0YAF8|H0YAF8_HUMAN Receptor of-activated protein C kinase 1 (Fragment) OS=Homo sapiens GN=RACK1 PE=1 SV=1; sp|P63244|RACK1_HUMAN Receptor of activated protein C kinase 1 OS=Homo sapiens GN=RACK1 PE=1 SV=3; tr|D6RAC2|D6RAC2_HUMAN Receptor of-activated protein C kinase 1 OS=Homo sapiens GN=RACK1 PE=1 SV=1; tr|D6RF23|D6RF23_HUMAN Receptor of-activated protein C kinase 1 OS=Homo sapiens GN=RACK1 …	tr|H0YAF8|H0YAF8_HUMAN Receptor of-activated protein C kinase 1 (Fragment) OS=Homo sapiens GN=RACK1 PE=1 SV=1; sp|P63244|RACK1_HUMAN Receptor of activated protein C kinase 1 OS=Homo sapiens GN=RACK1 PE=1 SV=3; tr|D6RAC2|D6RAC2_HUMAN Receptor of-activated protein C kinase 1 OS=Homo sapiens GN=RACK1 PE=1 SV=1; tr|D6RF23|D6RF23_HUMAN Receptor of-activated protein C kinase 1 OS=Homo sapiens GN=RACK1 …	10399
OTUD6B	4	DCALTVVALR|None; IAEAEIENLTGAR|None; HAYGLGEHYNSVTR|None; IDSVAVNISNLVLENQPPR|None	sp|Q8N6M0|OTU6B_HUMAN OTU domain-containing protein 6B OS=Homo sapiens GN=OTUD6B PE=1 SV=1; tr|A0A087X0W9|A0A087X0W9_HUMAN OTU domain containing 6B, isoform CRA_b OS=Homo sapiens GN=OTUD6B PE=1 SV=1; sp|Q8N6M0|OTU6B_HUMAN OTU domain-containing protein 6B OS=Homo sapiens GN=OTUD6B PE=1 SV=1; tr|A0A087X0W9|A0A087X0W9_HUMAN OTU domain containing 6B, isoform CRA_b OS=Homo sapiens GN=OTUD6B PE=1 SV=1;…	sp|Q8N6M0|OTU6B_HUMAN OTU domain-containing protein 6B OS=Homo sapiens GN=OTUD6B PE=1 SV=1; tr|A0A087X0W9|A0A087X0W9_HUMAN OTU domain containing 6B, isoform CRA_b OS=Homo sapiens GN=OTUD6B PE=1 SV=1; sp|Q8N6M0|OTU6B_HUMAN OTU domain-containing protein 6B OS=Homo sapiens GN=OTUD6B PE=1 SV=1; tr|A0A087X0W9|A0A087X0W9_HUMAN OTU domain containing 6B, isoform CRA_b OS=Homo sapiens GN=OTUD6B PE=1 SV=1;…	51633
ATP5B	4	IPVGPETLGR|None; IGLFGGAGVGK|None; VVDLLAPYAK|None; AIAELGIYPAVDPLDSTSR|None	tr|H0YH81|H0YH81_HUMAN ATP synthase subunit beta (Fragment) OS=Homo sapiens GN=ATP5B PE=1 SV=1; sp|P06576|ATPB_HUMAN ATP synthase subunit beta, mitochondrial OS=Homo sapiens GN=ATP5B PE=1 SV=3; tr|F8W079|F8W079_HUMAN ATP synthase subunit beta, mitochondrial (Fragment) OS=Homo sapiens GN=ATP5B PE=1 SV=1; tr|H0YH81|H0YH81_HUMAN ATP synthase subunit beta (Fragment) OS=Homo sapiens GN=ATP5B PE=1 SV=1…	tr|H0YH81|H0YH81_HUMAN ATP synthase subunit beta (Fragment) OS=Homo sapiens GN=ATP5B PE=1 SV=1; sp|P06576|ATPB_HUMAN ATP synthase subunit beta, mitochondrial OS=Homo sapiens GN=ATP5B PE=1 SV=3; tr|F8W079|F8W079_HUMAN ATP synthase subunit beta, mitochondrial (Fragment) OS=Homo sapiens GN=ATP5B PE=1 SV=1; tr|H0YH81|H0YH81_HUMAN ATP synthase subunit beta (Fragment) OS=Homo sapiens GN=ATP5B PE=1 SV=1…	506
LDHA	4	FIIPNVVK|None; QVVESAYEVIK|None; LVIITAGAR|None; SADTLWGIQK|None	sp|P00338|LDHA_HUMAN L-lactate dehydrogenase A chain OS=Homo sapiens GN=LDHA PE=1 SV=2; sp|P00338|LDHA_HUMAN L-lactate dehydrogenase A chain OS=Homo sapiens GN=LDHA PE=1 SV=2; tr|F5GXH2|F5GXH2_HUMAN L-lactate dehydrogenase A chain (Fragment) OS=Homo sapiens GN=LDHA PE=1 SV=1; tr|F5GXY2|F5GXY2_HUMAN L-lactate dehydrogenase A chain (Fragment) OS=Homo sapiens GN=LDHA PE=1 SV=8; tr|F5GYU2|F5GYU2_HUMA…	sp|P00338|LDHA_HUMAN L-lactate dehydrogenase A chain OS=Homo sapiens GN=LDHA PE=1 SV=2; sp|P00338|LDHA_HUMAN L-lactate dehydrogenase A chain OS=Homo sapiens GN=LDHA PE=1 SV=2; tr|F5GXH2|F5GXH2_HUMAN L-lactate dehydrogenase A chain (Fragment) OS=Homo sapiens GN=LDHA PE=1 SV=1; tr|F5GXY2|F5GXY2_HUMAN L-lactate dehydrogenase A chain (Fragment) OS=Homo sapiens GN=LDHA PE=1 SV=8; tr|F5GYU2|F5GYU2_HUMA…	3939
LDHB	4	MVVESAYEVIK|None; SADTLWDIQK|None; FIIPQIVK|None; LIAPVAEEEATVPNNK|None	sp|P07195|LDHB_HUMAN L-lactate dehydrogenase B chain OS=Homo sapiens GN=LDHB PE=1 SV=2; tr|A8MW50|A8MW50_HUMAN L-lactate dehydrogenase (Fragment) OS=Homo sapiens GN=LDHB PE=1 SV=1; tr|C9J7H8|C9J7H8_HUMAN L-lactate dehydrogenase B chain (Fragment) OS=Homo sapiens GN=LDHB PE=1 SV=8; sp|P07195|LDHB_HUMAN L-lactate dehydrogenase B chain OS=Homo sapiens GN=LDHB PE=1 SV=2; tr|A8MW50|A8MW50_HUMAN L-lact…	sp|P07195|LDHB_HUMAN L-lactate dehydrogenase B chain OS=Homo sapiens GN=LDHB PE=1 SV=2; tr|A8MW50|A8MW50_HUMAN L-lactate dehydrogenase (Fragment) OS=Homo sapiens GN=LDHB PE=1 SV=1; tr|C9J7H8|C9J7H8_HUMAN L-lactate dehydrogenase B chain (Fragment) OS=Homo sapiens GN=LDHB PE=1 SV=8; sp|P07195|LDHB_HUMAN L-lactate dehydrogenase B chain OS=Homo sapiens GN=LDHB PE=1 SV=2; tr|A8MW50|A8MW50_HUMAN L-lact…	3945
OTUD7A	3	AETEHYCSYCYR|None; GISHASSAIVSLAR|None; RPETEGVPVPER|None	sp|Q8TE49|OTU7A_HUMAN OTU domain-containing protein 7A OS=Homo sapiens GN=OTUD7A PE=1 SV=1	sp|Q8TE49|OTU7A_HUMAN OTU domain-containing protein 7A OS=Homo sapiens GN=OTUD7A PE=1 SV=1	161725
CCT4	3	GDVTITNDGATILK|None; EDIEFICK|None; GIHPTIISESFQK|None	sp|P50991|TCPD_HUMAN T-complex protein 1 subunit delta OS=Homo sapiens GN=CCT4 PE=1 SV=4	sp|P50991|TCPD_HUMAN T-complex protein 1 subunit delta OS=Homo sapiens GN=CCT4 PE=1 SV=4	10575
KRT81; KRT83; KRT86	3	CCITAAPYR|None; ATAENEFVALKK|None; LQFYQNR|None	sp|P78385|KRT83_HUMAN Keratin, type II cuticular Hb3 OS=Homo sapiens GN=KRT83 PE=1 SV=2; sp|KRHB1_HUMAN| Marto_Lab (cRAP); sp|KRHB6_HUMAN| Marto_Lab (cRAP); sp|O43790|KRT86_HUMAN Keratin, type II cuticular Hb6 OS=Homo sapiens GN=KRT86 PE=1 SV=1; sp|Q14533|KRT81_HUMAN Keratin, type II cuticular Hb1 OS=Homo sapiens GN=KRT81 PE=1 SV=3; tr|A0A087X106|A0A087X106_HUMAN Keratin, type II cuticular Hb1 OS…	sp|P78385|KRT83_HUMAN Keratin, type II cuticular Hb3 OS=Homo sapiens GN=KRT83 PE=1 SV=2; sp|KRHB1_HUMAN| Marto_Lab (cRAP); sp|KRHB6_HUMAN| Marto_Lab (cRAP); sp|O43790|KRT86_HUMAN Keratin, type II cuticular Hb6 OS=Homo sapiens GN=KRT86 PE=1 SV=1; sp|Q14533|KRT81_HUMAN Keratin, type II cuticular Hb1 OS=Homo sapiens GN=KRT81 PE=1 SV=3; tr|A0A087X106|A0A087X106_HUMAN Keratin, type II cuticular Hb1 OS…	3892; 3887; 3889
EEF2	3	YEWDVAEAR|None; VNFTVDQIR|None; VFSGLVSTGLK|None	sp|P13639|EF2_HUMAN Elongation factor 2 OS=Homo sapiens GN=EEF2 PE=1 SV=4	sp|P13639|EF2_HUMAN Elongation factor 2 OS=Homo sapiens GN=EEF2 PE=1 SV=4	1938
USP22	3	ITSNCTIGLR|None; FSTWEPTKR|None; MNGQYQQPTDSLNNDNK|None	sp|Q9UPT9|UBP22_HUMAN Ubiquitin carboxyl-terminal hydrolase 22 OS=Homo sapiens GN=USP22 PE=1 SV=2; tr|K7ERX6|K7ERX6_HUMAN Ubiquitin carboxyl-terminal hydrolase 22 (Fragment) OS=Homo sapiens GN=USP22 PE=1 SV=1; tr|K7ESK0|K7ESK0_HUMAN Ubiquitin carboxyl-terminal hydrolase 22 (Fragment) OS=Homo sapiens GN=USP22 PE=1 SV=1; sp|Q9UPT9|UBP22_HUMAN Ubiquitin carboxyl-terminal hydrolase 22 OS=Homo sapiens…	sp|Q9UPT9|UBP22_HUMAN Ubiquitin carboxyl-terminal hydrolase 22 OS=Homo sapiens GN=USP22 PE=1 SV=2; tr|K7ERX6|K7ERX6_HUMAN Ubiquitin carboxyl-terminal hydrolase 22 (Fragment) OS=Homo sapiens GN=USP22 PE=1 SV=1; tr|K7ESK0|K7ESK0_HUMAN Ubiquitin carboxyl-terminal hydrolase 22 (Fragment) OS=Homo sapiens GN=USP22 PE=1 SV=1; sp|Q9UPT9|UBP22_HUMAN Ubiquitin carboxyl-terminal hydrolase 22 OS=Homo sapiens…	23326
RAN	3	NLQYYDISAK|None; VCENIPIVLCGNK|None; FNVWDTAGQEK|None	tr|J3KQE5|J3KQE5_HUMAN GTP-binding nuclear protein Ran (Fragment) OS=Homo sapiens GN=RAN PE=1 SV=1; sp|P62826|RAN_HUMAN GTP-binding nuclear protein Ran OS=Homo sapiens GN=RAN PE=1 SV=3; tr|B4DV51|B4DV51_HUMAN GTP-binding nuclear protein Ran OS=Homo sapiens GN=RAN PE=1 SV=1; tr|B5MDF5|B5MDF5_HUMAN GTP-binding nuclear protein Ran OS=Homo sapiens GN=RAN PE=1 SV=1; tr|F5H018|F5H018_HUMAN GTP-binding …	tr|J3KQE5|J3KQE5_HUMAN GTP-binding nuclear protein Ran (Fragment) OS=Homo sapiens GN=RAN PE=1 SV=1; sp|P62826|RAN_HUMAN GTP-binding nuclear protein Ran OS=Homo sapiens GN=RAN PE=1 SV=3; tr|B4DV51|B4DV51_HUMAN GTP-binding nuclear protein Ran OS=Homo sapiens GN=RAN PE=1 SV=1; tr|B5MDF5|B5MDF5_HUMAN GTP-binding nuclear protein Ran OS=Homo sapiens GN=RAN PE=1 SV=1; tr|F5H018|F5H018_HUMAN GTP-binding …	5901
TUBB; TUBB2A; TUBB2B; TUBB4B	3	EVDEQMLNVQNK|M6: Oxidation; MSMKEVDEQMLNVQNK|M1: Oxidation; M3: Oxidation; M10: Oxidation; EVDEQMLNVQNK|None	tr|Q5JP53|Q5JP53_HUMAN Tubulin beta chain OS=Homo sapiens GN=TUBB PE=1 SV=1; sp|P07437|TBB5_HUMAN Tubulin beta chain OS=Homo sapiens GN=TUBB PE=1 SV=2; sp|P68371|TBB4B_HUMAN Tubulin beta-4B chain OS=Homo sapiens GN=TUBB4B PE=1 SV=1; sp|Q13885|TBB2A_HUMAN Tubulin beta-2A chain OS=Homo sapiens GN=TUBB2A PE=1 SV=1; sp|Q9BVA1|TBB2B_HUMAN Tubulin beta-2B chain OS=Homo sapiens GN=TUBB2B PE=1 SV=1; tr|Q…	tr|Q5JP53|Q5JP53_HUMAN Tubulin beta chain OS=Homo sapiens GN=TUBB PE=1 SV=1; sp|P07437|TBB5_HUMAN Tubulin beta chain OS=Homo sapiens GN=TUBB PE=1 SV=2; sp|P68371|TBB4B_HUMAN Tubulin beta-4B chain OS=Homo sapiens GN=TUBB4B PE=1 SV=1; sp|Q13885|TBB2A_HUMAN Tubulin beta-2A chain OS=Homo sapiens GN=TUBB2A PE=1 SV=1; sp|Q9BVA1|TBB2B_HUMAN Tubulin beta-2B chain OS=Homo sapiens GN=TUBB2B PE=1 SV=1; tr|Q…	7280; 10383; 203068; 347733
HSPA1A; HSPA1B; HSPA1L	3	NALESYAFNMK|M10: Oxidation; AFYPEEISSMVLTK|M10: Oxidation; DAGVIAGLNVLR|None	sp|P0DMV8|HS71A_HUMAN Heat shock 70 kDa protein 1A OS=Homo sapiens GN=HSPA1A PE=1 SV=1; sp|P0DMV9|HS71B_HUMAN Heat shock 70 kDa protein 1B OS=Homo sapiens GN=HSPA1B PE=1 SV=1; sp|P34931|HS71L_HUMAN Heat shock 70 kDa protein 1-like OS=Homo sapiens GN=HSPA1L PE=1 SV=2; tr|A0A0G2JIW1|A0A0G2JIW1_HUMAN Heat shock 70 kDa protein 1B OS=Homo sapiens GN=HSPA1B PE=1 SV=1; tr|Q53FA3|Q53FA3_HUMAN Heat shock …	sp|P0DMV8|HS71A_HUMAN Heat shock 70 kDa protein 1A OS=Homo sapiens GN=HSPA1A PE=1 SV=1; sp|P0DMV9|HS71B_HUMAN Heat shock 70 kDa protein 1B OS=Homo sapiens GN=HSPA1B PE=1 SV=1; sp|P34931|HS71L_HUMAN Heat shock 70 kDa protein 1-like OS=Homo sapiens GN=HSPA1L PE=1 SV=2; tr|A0A0G2JIW1|A0A0G2JIW1_HUMAN Heat shock 70 kDa protein 1B OS=Homo sapiens GN=HSPA1B PE=1 SV=1; tr|Q53FA3|Q53FA3_HUMAN Heat shock …	3304; 3305; 3303
ATP5A1	3	TGAIVDVPVGEELLGR|None; VVDALGNAIDGK|None; AVDSLVPIGR|None	sp|P25705|ATPA_HUMAN ATP synthase subunit alpha, mitochondrial OS=Homo sapiens GN=ATP5A1 PE=1 SV=1; tr|K7EJP1|K7EJP1_HUMAN ATP synthase subunit alpha, mitochondrial (Fragment) OS=Homo sapiens GN=ATP5A1 PE=1 SV=8; tr|K7EK77|K7EK77_HUMAN ATP synthase subunit alpha, mitochondrial (Fragment) OS=Homo sapiens GN=ATP5A1 PE=1 SV=1; tr|K7EQH4|K7EQH4_HUMAN ATP synthase subunit alpha, mitochondrial (Fragmen…	sp|P25705|ATPA_HUMAN ATP synthase subunit alpha, mitochondrial OS=Homo sapiens GN=ATP5A1 PE=1 SV=1; tr|K7EJP1|K7EJP1_HUMAN ATP synthase subunit alpha, mitochondrial (Fragment) OS=Homo sapiens GN=ATP5A1 PE=1 SV=8; tr|K7EK77|K7EK77_HUMAN ATP synthase subunit alpha, mitochondrial (Fragment) OS=Homo sapiens GN=ATP5A1 PE=1 SV=1; tr|K7EQH4|K7EQH4_HUMAN ATP synthase subunit alpha, mitochondrial (Fragmen…	498
MYH9	3	KLEEEQIILEDQNCK|None; NFINNPLAQADWAAK|None; VVFQEFR|None	sp|P35579|MYH9_HUMAN Myosin-9 OS=Homo sapiens GN=MYH9 PE=1 SV=4; sp|P35579|MYH9_HUMAN Myosin-9 OS=Homo sapiens GN=MYH9 PE=1 SV=4; tr|B1AH99|B1AH99_HUMAN Myosin-9 (Fragment) OS=Homo sapiens GN=MYH9 PE=1 SV=1; tr|Q5BKV1|Q5BKV1_HUMAN MYH9 protein OS=Homo sapiens GN=MYH9 PE=1 SV=1	sp|P35579|MYH9_HUMAN Myosin-9 OS=Homo sapiens GN=MYH9 PE=1 SV=4; sp|P35579|MYH9_HUMAN Myosin-9 OS=Homo sapiens GN=MYH9 PE=1 SV=4; tr|B1AH99|B1AH99_HUMAN Myosin-9 (Fragment) OS=Homo sapiens GN=MYH9 PE=1 SV=1; tr|Q5BKV1|Q5BKV1_HUMAN MYH9 protein OS=Homo sapiens GN=MYH9 PE=1 SV=1	4627
OTUD7A; OTUD7B	3	RPIVVVADTMLR|M10: Oxidation; LLPLHFAVDPGK|None; RPIVVVADTMLR|None	sp|Q6GQQ9|OTU7B_HUMAN OTU domain-containing protein 7B OS=Homo sapiens GN=OTUD7B PE=1 SV=1; sp|Q8TE49|OTU7A_HUMAN OTU domain-containing protein 7A OS=Homo sapiens GN=OTUD7A PE=1 SV=1; tr|Q5SZ59|Q5SZ59_HUMAN OTU domain containing 7B (Fragment) OS=Homo sapiens GN=OTUD7B PE=1 SV=1	sp|Q6GQQ9|OTU7B_HUMAN OTU domain-containing protein 7B OS=Homo sapiens GN=OTUD7B PE=1 SV=1; sp|Q8TE49|OTU7A_HUMAN OTU domain-containing protein 7A OS=Homo sapiens GN=OTUD7A PE=1 SV=1; tr|Q5SZ59|Q5SZ59_HUMAN OTU domain containing 7B (Fragment) OS=Homo sapiens GN=OTUD7B PE=1 SV=1	56957; 161725
RSRC2	3	NLDAQYEMAR|M8: Oxidation; SEDEAGCSSVDEESYK|None; NTAMDAQEALAR|M4: Oxidation	sp|Q7L4I2|RSRC2_HUMAN Arginine/serine-rich coiled-coil protein 2 OS=Homo sapiens GN=RSRC2 PE=1 SV=1; tr|E1B6W4|E1B6W4_HUMAN Arginine/serine-rich coiled-coil protein 2 (Fragment) OS=Homo sapiens GN=RSRC2 PE=1 SV=1; tr|H0YGP9|H0YGP9_HUMAN Arginine/serine-rich coiled-coil protein 2 (Fragment) OS=Homo sapiens GN=RSRC2 PE=1 SV=1; sp|Q7L4I2|RSRC2_HUMAN Arginine/serine-rich coiled-coil protein 2 OS=Homo…	sp|Q7L4I2|RSRC2_HUMAN Arginine/serine-rich coiled-coil protein 2 OS=Homo sapiens GN=RSRC2 PE=1 SV=1; tr|E1B6W4|E1B6W4_HUMAN Arginine/serine-rich coiled-coil protein 2 (Fragment) OS=Homo sapiens GN=RSRC2 PE=1 SV=1; tr|H0YGP9|H0YGP9_HUMAN Arginine/serine-rich coiled-coil protein 2 (Fragment) OS=Homo sapiens GN=RSRC2 PE=1 SV=1; sp|Q7L4I2|RSRC2_HUMAN Arginine/serine-rich coiled-coil protein 2 OS=Homo…	65117
PRDX1	3	LVQAFQFTDK|None; DISLSDYK|None; TIAQDYGVLK|None	tr|A0A0A0MSI0|A0A0A0MSI0_HUMAN Peroxiredoxin-1 (Fragment) OS=Homo sapiens GN=PRDX1 PE=1 SV=1; sp|Q06830|PRDX1_HUMAN Peroxiredoxin-1 OS=Homo sapiens GN=PRDX1 PE=1 SV=1; tr|A0A0A0MRQ5|A0A0A0MRQ5_HUMAN Peroxiredoxin-1 OS=Homo sapiens GN=PRDX1 PE=1 SV=1; tr|A0A0A0MSI0|A0A0A0MSI0_HUMAN Peroxiredoxin-1 (Fragment) OS=Homo sapiens GN=PRDX1 PE=1 SV=1; sp|Q06830|PRDX1_HUMAN Peroxiredoxin-1 OS=Homo sapiens …	tr|A0A0A0MSI0|A0A0A0MSI0_HUMAN Peroxiredoxin-1 (Fragment) OS=Homo sapiens GN=PRDX1 PE=1 SV=1; sp|Q06830|PRDX1_HUMAN Peroxiredoxin-1 OS=Homo sapiens GN=PRDX1 PE=1 SV=1; tr|A0A0A0MRQ5|A0A0A0MRQ5_HUMAN Peroxiredoxin-1 OS=Homo sapiens GN=PRDX1 PE=1 SV=1; tr|A0A0A0MSI0|A0A0A0MSI0_HUMAN Peroxiredoxin-1 (Fragment) OS=Homo sapiens GN=PRDX1 PE=1 SV=1; sp|Q06830|PRDX1_HUMAN Peroxiredoxin-1 OS=Homo sapiens …	5052
CCT6A	3	IITEGFEAAK|None; ALQFLEEVK|None; GIDPFSLDALSK|None	sp|P40227|TCPZ_HUMAN T-complex protein 1 subunit zeta OS=Homo sapiens GN=CCT6A PE=1 SV=3	sp|P40227|TCPZ_HUMAN T-complex protein 1 subunit zeta OS=Homo sapiens GN=CCT6A PE=1 SV=3	908
KRT35	3	CQYETLVENNRR|None; LNVEVDAAPPVDLNR|None; DALESTLAETEAR|None	sp|K1H5_HUMAN| Marto_Lab (cRAP); sp|Q92764|KRT35_HUMAN Keratin, type I cuticular Ha5 OS=Homo sapiens GN=KRT35 PE=2 SV=5; tr|C4AM86|C4AM86_HUMAN Keratin, type I cuticular Ha5 OS=Homo sapiens GN=KRT35 PE=1 SV=1	sp|K1H5_HUMAN| Marto_Lab (cRAP); sp|Q92764|KRT35_HUMAN Keratin, type I cuticular Ha5 OS=Homo sapiens GN=KRT35 PE=2 SV=5; tr|C4AM86|C4AM86_HUMAN Keratin, type I cuticular Ha5 OS=Homo sapiens GN=KRT35 PE=1 SV=1	3886
EIF5B	3	ETVAVKPTENNEEEFTSK|None; LLQAQGVEVPSK|None; NKPGPNIESGNEDDDASFK|None	tr|A0A087WUT6|A0A087WUT6_HUMAN Eukaryotic translation initiation factor 5B OS=Homo sapiens GN=EIF5B PE=1 SV=1; sp|O60841|IF2P_HUMAN Eukaryotic translation initiation factor 5B OS=Homo sapiens GN=EIF5B PE=1 SV=4	tr|A0A087WUT6|A0A087WUT6_HUMAN Eukaryotic translation initiation factor 5B OS=Homo sapiens GN=EIF5B PE=1 SV=1; sp|O60841|IF2P_HUMAN Eukaryotic translation initiation factor 5B OS=Homo sapiens GN=EIF5B PE=1 SV=4	9669
USP45	3	VSKPLLWGR|None; SSSGSGVQPDGPLYPLSAGK|None; YSGNVTIENIHQPR|None	sp|Q70EL2|UBP45_HUMAN Ubiquitin carboxyl-terminal hydrolase 45 OS=Homo sapiens GN=USP45 PE=1 SV=3; tr|H0Y8Q0|H0Y8Q0_HUMAN Ubiquitin carboxyl-terminal hydrolase 45 (Fragment) OS=Homo sapiens GN=USP45 PE=1 SV=1; tr|H0Y986|H0Y986_HUMAN Ubiquitin carboxyl-terminal hydrolase 45 (Fragment) OS=Homo sapiens GN=USP45 PE=1 SV=1; sp|Q70EL2|UBP45_HUMAN Ubiquitin carboxyl-terminal hydrolase 45 OS=Homo sapiens…	sp|Q70EL2|UBP45_HUMAN Ubiquitin carboxyl-terminal hydrolase 45 OS=Homo sapiens GN=USP45 PE=1 SV=3; tr|H0Y8Q0|H0Y8Q0_HUMAN Ubiquitin carboxyl-terminal hydrolase 45 (Fragment) OS=Homo sapiens GN=USP45 PE=1 SV=1; tr|H0Y986|H0Y986_HUMAN Ubiquitin carboxyl-terminal hydrolase 45 (Fragment) OS=Homo sapiens GN=USP45 PE=1 SV=1; sp|Q70EL2|UBP45_HUMAN Ubiquitin carboxyl-terminal hydrolase 45 OS=Homo sapiens…	85015
AHNAK	3	AEGPEVDVNLPK|None; FSMPGFK|None; GEGPEVDVNLPK|None	sp|Q09666|AHNK_HUMAN Neuroblast differentiation-associated protein AHNAK OS=Homo sapiens GN=AHNAK PE=1 SV=2	sp|Q09666|AHNK_HUMAN Neuroblast differentiation-associated protein AHNAK OS=Homo sapiens GN=AHNAK PE=1 SV=2	79026
RBM39	3	DLEEFFSTVGK|None; TDASSASSFLDSDELER|None; GIFEPFGR|None	tr|A0A0U1RQH7|A0A0U1RQH7_HUMAN RNA-binding protein 39 (Fragment) OS=Homo sapiens GN=RBM39 PE=1 SV=1; sp|Q14498|RBM39_HUMAN RNA-binding protein 39 OS=Homo sapiens GN=RBM39 PE=1 SV=2; tr|G3XAC6|G3XAC6_HUMAN RNA-binding protein 39 OS=Homo sapiens GN=RBM39 PE=1 SV=1; tr|H0Y4X3|H0Y4X3_HUMAN RNA-binding protein 39 (Fragment) OS=Homo sapiens GN=RBM39 PE=1 SV=8; tr|Q5QP22|Q5QP22_HUMAN RNA-binding protein…	tr|A0A0U1RQH7|A0A0U1RQH7_HUMAN RNA-binding protein 39 (Fragment) OS=Homo sapiens GN=RBM39 PE=1 SV=1; sp|Q14498|RBM39_HUMAN RNA-binding protein 39 OS=Homo sapiens GN=RBM39 PE=1 SV=2; tr|G3XAC6|G3XAC6_HUMAN RNA-binding protein 39 OS=Homo sapiens GN=RBM39 PE=1 SV=1; tr|H0Y4X3|H0Y4X3_HUMAN RNA-binding protein 39 (Fragment) OS=Homo sapiens GN=RBM39 PE=1 SV=8; tr|Q5QP22|Q5QP22_HUMAN RNA-binding protein…	9584
UBE2M	3	GGYIGSTYFER|None; DINELNLPK|None; LVICPDEGFYK|None	sp|P61081|UBC12_HUMAN NEDD8-conjugating enzyme Ubc12 OS=Homo sapiens GN=UBE2M PE=1 SV=1; sp|P61081|UBC12_HUMAN NEDD8-conjugating enzyme Ubc12 OS=Homo sapiens GN=UBE2M PE=1 SV=1; tr|M0QYI6|M0QYI6_HUMAN NEDD8-conjugating enzyme Ubc12 (Fragment) OS=Homo sapiens GN=UBE2M PE=1 SV=1	sp|P61081|UBC12_HUMAN NEDD8-conjugating enzyme Ubc12 OS=Homo sapiens GN=UBE2M PE=1 SV=1; sp|P61081|UBC12_HUMAN NEDD8-conjugating enzyme Ubc12 OS=Homo sapiens GN=UBE2M PE=1 SV=1; tr|M0QYI6|M0QYI6_HUMAN NEDD8-conjugating enzyme Ubc12 (Fragment) OS=Homo sapiens GN=UBE2M PE=1 SV=1	9040
RPL13A	3	MVVPAALK|None; YQAVTATLEEK|None; MVVPAALK|M1: Oxidation	tr|M0QYS1|M0QYS1_HUMAN 60S ribosomal protein L13a (Fragment) OS=Homo sapiens GN=RPL13A PE=1 SV=2; sp|P40429|RL13A_HUMAN 60S ribosomal protein L13a OS=Homo sapiens GN=RPL13A PE=1 SV=2; sp|Q6NVV1|R13P3_HUMAN Putative 60S ribosomal protein L13a protein RPL13AP3 OS=Homo sapiens GN=RPL13AP3 PE=5 SV=1; tr|Q8J015|Q8J015_HUMAN 60S ribosomal protein L13a OS=Homo sapiens GN=RPL13a PE=1 SV=1	tr|M0QYS1|M0QYS1_HUMAN 60S ribosomal protein L13a (Fragment) OS=Homo sapiens GN=RPL13A PE=1 SV=2; sp|P40429|RL13A_HUMAN 60S ribosomal protein L13a OS=Homo sapiens GN=RPL13A PE=1 SV=2; sp|Q6NVV1|R13P3_HUMAN Putative 60S ribosomal protein L13a protein RPL13AP3 OS=Homo sapiens GN=RPL13AP3 PE=5 SV=1; tr|Q8J015|Q8J015_HUMAN 60S ribosomal protein L13a OS=Homo sapiens GN=RPL13a PE=1 SV=1	23521
RPS25	3	DKLNNLVLFDK|None; AALQELLSK|None; LITPAVVSER|None	sp|P62851|RS25_HUMAN 40S ribosomal protein S25 OS=Homo sapiens GN=RPS25 PE=1 SV=1	sp|P62851|RS25_HUMAN 40S ribosomal protein S25 OS=Homo sapiens GN=RPS25 PE=1 SV=1	6230
PPIA	3	FEDENFILK|None; KITIADCGQLE|None; VSFELFADK|None	sp|P62937|PPIA_HUMAN Peptidyl-prolyl cis-trans isomerase A OS=Homo sapiens GN=PPIA PE=1 SV=2; sp|P62937|PPIA_HUMAN Peptidyl-prolyl cis-trans isomerase A OS=Homo sapiens GN=PPIA PE=1 SV=2; tr|C9J5S7|C9J5S7_HUMAN Peptidyl-prolyl cis-trans isomerase OS=Homo sapiens GN=PPIA PE=1 SV=1; tr|F8WE65|F8WE65_HUMAN Peptidyl-prolyl cis-trans isomerase OS=Homo sapiens GN=PPIA PE=1 SV=1	sp|P62937|PPIA_HUMAN Peptidyl-prolyl cis-trans isomerase A OS=Homo sapiens GN=PPIA PE=1 SV=2; sp|P62937|PPIA_HUMAN Peptidyl-prolyl cis-trans isomerase A OS=Homo sapiens GN=PPIA PE=1 SV=2; tr|C9J5S7|C9J5S7_HUMAN Peptidyl-prolyl cis-trans isomerase OS=Homo sapiens GN=PPIA PE=1 SV=1; tr|F8WE65|F8WE65_HUMAN Peptidyl-prolyl cis-trans isomerase OS=Homo sapiens GN=PPIA PE=1 SV=1	5478
ALDOA	3	QLLLTADDR|None; GVVPLAGTNGETTTQGLDGLSER|None; GILAADESTGSIAK|None	sp|ALDOA_RABIT| Marto_Lab (cRAP); sp|P04075|ALDOA_HUMAN Fructose-bisphosphate aldolase A OS=Homo sapiens GN=ALDOA PE=1 SV=2; tr|H3BMQ8|H3BMQ8_HUMAN Fructose-bisphosphate aldolase A (Fragment) OS=Homo sapiens GN=ALDOA PE=1 SV=1; tr|H3BPS8|H3BPS8_HUMAN Fructose-bisphosphate aldolase A (Fragment) OS=Homo sapiens GN=ALDOA PE=1 SV=1; tr|H3BQN4|H3BQN4_HUMAN Fructose-bisphosphate aldolase OS=Homo sapien…	sp|ALDOA_RABIT| Marto_Lab (cRAP); sp|P04075|ALDOA_HUMAN Fructose-bisphosphate aldolase A OS=Homo sapiens GN=ALDOA PE=1 SV=2; tr|H3BMQ8|H3BMQ8_HUMAN Fructose-bisphosphate aldolase A (Fragment) OS=Homo sapiens GN=ALDOA PE=1 SV=1; tr|H3BPS8|H3BPS8_HUMAN Fructose-bisphosphate aldolase A (Fragment) OS=Homo sapiens GN=ALDOA PE=1 SV=1; tr|H3BQN4|H3BQN4_HUMAN Fructose-bisphosphate aldolase OS=Homo sapien…	226
CANX	3	CESAPGCGVWQRPVIDNPNYK|None; IPDPEAVKPDDWDEDAPAK|None; IVDDWANDGWGLKK|None	sp|P27824|CALX_HUMAN Calnexin OS=Homo sapiens GN=CANX PE=1 SV=2; sp|P27824|CALX_HUMAN Calnexin OS=Homo sapiens GN=CANX PE=1 SV=2; tr|D6RGY2|D6RGY2_HUMAN Calnexin (Fragment) OS=Homo sapiens GN=CANX PE=1 SV=1	sp|P27824|CALX_HUMAN Calnexin OS=Homo sapiens GN=CANX PE=1 SV=2; sp|P27824|CALX_HUMAN Calnexin OS=Homo sapiens GN=CANX PE=1 SV=2; tr|D6RGY2|D6RGY2_HUMAN Calnexin (Fragment) OS=Homo sapiens GN=CANX PE=1 SV=1	821
C1orf35	3	LLGLGSASGSVGR|None; EALLAALGYK|None; GGQDQFNWEDVK|None	sp|Q9BU76|MMTA2_HUMAN Multiple myeloma tumor-associated protein 2 OS=Homo sapiens GN=MMTAG2 PE=1 SV=1	sp|Q9BU76|MMTA2_HUMAN Multiple myeloma tumor-associated protein 2 OS=Homo sapiens GN=MMTAG2 PE=1 SV=1	79169
RPL7	3	EANNFLWPFK|None; TTHFVEGGDAGNREDQINR|None; EVPAVPETLK|None	sp|P18124|RL7_HUMAN 60S ribosomal protein L7 OS=Homo sapiens GN=RPL7 PE=1 SV=1; sp|P18124|RL7_HUMAN 60S ribosomal protein L7 OS=Homo sapiens GN=RPL7 PE=1 SV=1; tr|A8MUD9|A8MUD9_HUMAN 60S ribosomal protein L7 OS=Homo sapiens GN=RPL7 PE=1 SV=1	sp|P18124|RL7_HUMAN 60S ribosomal protein L7 OS=Homo sapiens GN=RPL7 PE=1 SV=1; sp|P18124|RL7_HUMAN 60S ribosomal protein L7 OS=Homo sapiens GN=RPL7 PE=1 SV=1; tr|A8MUD9|A8MUD9_HUMAN 60S ribosomal protein L7 OS=Homo sapiens GN=RPL7 PE=1 SV=1	6129
MACF1	3	DQIIELDQTGNQLK|None; ITGQLESLESR|None; VDEIDAAIQR|None	tr|H0Y390|H0Y390_HUMAN Microtubule-actin cross-linking factor 1, isoforms 1/2/3/5 (Fragment) OS=Homo sapiens GN=MACF1 PE=1 SV=1; sp|Q9UPN3|MACF1_HUMAN Microtubule-actin cross-linking factor 1, isoforms 1/2/3/5 OS=Homo sapiens GN=MACF1 PE=1 SV=4; tr|H0YD69|H0YD69_HUMAN Microtubule-actin cross-linking factor 1, isoforms 1/2/3/5 (Fragment) OS=Homo sapiens GN=MACF1 PE=1 SV=2; tr|H3BPE1|H3BPE1_HUMAN M…	tr|H0Y390|H0Y390_HUMAN Microtubule-actin cross-linking factor 1, isoforms 1/2/3/5 (Fragment) OS=Homo sapiens GN=MACF1 PE=1 SV=1; sp|Q9UPN3|MACF1_HUMAN Microtubule-actin cross-linking factor 1, isoforms 1/2/3/5 OS=Homo sapiens GN=MACF1 PE=1 SV=4; tr|H0YD69|H0YD69_HUMAN Microtubule-actin cross-linking factor 1, isoforms 1/2/3/5 (Fragment) OS=Homo sapiens GN=MACF1 PE=1 SV=2; tr|H3BPE1|H3BPE1_HUMAN M…	23499
LRRC15	3	LYDNPWR|None; CDSDILPLR|None; LTLFGNSLK|None	sp|Q8TF66|LRC15_HUMAN Leucine-rich repeat-containing protein 15 OS=Homo sapiens GN=LRRC15 PE=2 SV=2	sp|Q8TF66|LRC15_HUMAN Leucine-rich repeat-containing protein 15 OS=Homo sapiens GN=LRRC15 PE=2 SV=2	131578
EEF1B2	3	LVPVGYGIK|None; SIQADGLVWGSSK|None; SPAGLQVLNDYLADK|None	sp|P24534|EF1B_HUMAN Elongation factor 1-beta OS=Homo sapiens GN=EEF1B2 PE=1 SV=3; tr|C9JZW3|C9JZW3_HUMAN Elongation factor 1-beta (Fragment) OS=Homo sapiens GN=EEF1B2 PE=1 SV=1; tr|F2Z2G2|F2Z2G2_HUMAN Elongation factor 1-beta OS=Homo sapiens GN=EEF1B2 PE=1 SV=1; tr|F8WF65|F8WF65_HUMAN Elongation factor 1-beta OS=Homo sapiens GN=EEF1B2 PE=1 SV=1; sp|P24534|EF1B_HUMAN Elongation factor 1-beta OS=H…	sp|P24534|EF1B_HUMAN Elongation factor 1-beta OS=Homo sapiens GN=EEF1B2 PE=1 SV=3; tr|C9JZW3|C9JZW3_HUMAN Elongation factor 1-beta (Fragment) OS=Homo sapiens GN=EEF1B2 PE=1 SV=1; tr|F2Z2G2|F2Z2G2_HUMAN Elongation factor 1-beta OS=Homo sapiens GN=EEF1B2 PE=1 SV=1; tr|F8WF65|F8WF65_HUMAN Elongation factor 1-beta OS=Homo sapiens GN=EEF1B2 PE=1 SV=1; sp|P24534|EF1B_HUMAN Elongation factor 1-beta OS=H…	1933
RPS18	3	YSQVLANGLDNK|None; VITIMQNPR|None; IPDWFLNR|None	sp|P62269|RS18_HUMAN 40S ribosomal protein S18 OS=Homo sapiens GN=RPS18 PE=1 SV=3; tr|J3JS69|J3JS69_HUMAN 40S ribosomal protein S18 OS=Homo sapiens GN=RPS18 PE=1 SV=1; sp|P62269|RS18_HUMAN 40S ribosomal protein S18 OS=Homo sapiens GN=RPS18 PE=1 SV=3	sp|P62269|RS18_HUMAN 40S ribosomal protein S18 OS=Homo sapiens GN=RPS18 PE=1 SV=3; tr|J3JS69|J3JS69_HUMAN 40S ribosomal protein S18 OS=Homo sapiens GN=RPS18 PE=1 SV=1; sp|P62269|RS18_HUMAN 40S ribosomal protein S18 OS=Homo sapiens GN=RPS18 PE=1 SV=3	6222
PRPF38A	3	YVLEEAEQLEPR|None; VCDIILPR|None; DAHSIHGTNPQYLVEK|None	sp|Q8NAV1|PR38A_HUMAN Pre-mRNA-splicing factor 38A OS=Homo sapiens GN=PRPF38A PE=1 SV=1	sp|Q8NAV1|PR38A_HUMAN Pre-mRNA-splicing factor 38A OS=Homo sapiens GN=PRPF38A PE=1 SV=1	84950
HSPA5	2	NQLTSNPENTVFDAK|None; VTHAVVTVPAYFNDAQR|None	sp|P11021|GRP78_HUMAN 78 kDa glucose-regulated protein OS=Homo sapiens GN=HSPA5 PE=1 SV=2	sp|P11021|GRP78_HUMAN 78 kDa glucose-regulated protein OS=Homo sapiens GN=HSPA5 PE=1 SV=2	3309
HSPA9	2	VQQTVQDLFGR|None; NAVITVPAYFNDSQR|None	sp|P38646|GRP75_HUMAN Stress-70 protein, mitochondrial OS=Homo sapiens GN=HSPA9 PE=1 SV=2	sp|P38646|GRP75_HUMAN Stress-70 protein, mitochondrial OS=Homo sapiens GN=HSPA9 PE=1 SV=2	3313
HSPA8	2	NSLESYAFNMK|M10: Oxidation; SQIHDIVLVGGSTR|None	tr|E9PKE3|E9PKE3_HUMAN Heat shock cognate 71 kDa protein OS=Homo sapiens GN=HSPA8 PE=1 SV=1; sp|P11142|HSP7C_HUMAN Heat shock cognate 71 kDa protein OS=Homo sapiens GN=HSPA8 PE=1 SV=1; tr|A8K7Q2|A8K7Q2_HUMAN Heat shock cognate 71 kDa protein OS=Homo sapiens GN=HSPA8 PE=1 SV=1; tr|E9PN89|E9PN89_HUMAN Heat shock cognate 71 kDa protein (Fragment) OS=Homo sapiens GN=HSPA8 PE=1 SV=1; tr|E9PNE6|E9PNE6_…	tr|E9PKE3|E9PKE3_HUMAN Heat shock cognate 71 kDa protein OS=Homo sapiens GN=HSPA8 PE=1 SV=1; sp|P11142|HSP7C_HUMAN Heat shock cognate 71 kDa protein OS=Homo sapiens GN=HSPA8 PE=1 SV=1; tr|A8K7Q2|A8K7Q2_HUMAN Heat shock cognate 71 kDa protein OS=Homo sapiens GN=HSPA8 PE=1 SV=1; tr|E9PN89|E9PN89_HUMAN Heat shock cognate 71 kDa protein (Fragment) OS=Homo sapiens GN=HSPA8 PE=1 SV=1; tr|E9PNE6|E9PNE6_…	3312
USP12; USP46	2	NSESGYILFYQSR|None; VVFPLELR|None	sp|P62068|UBP46_HUMAN Ubiquitin carboxyl-terminal hydrolase 46 OS=Homo sapiens GN=USP46 PE=1 SV=1; sp|O75317|UBP12_HUMAN Ubiquitin carboxyl-terminal hydrolase 12 OS=Homo sapiens GN=USP12 PE=1 SV=2; tr|H7BZK6|H7BZK6_HUMAN Ubiquitin carboxyl-terminal hydrolase 46 OS=Homo sapiens GN=USP46 PE=1 SV=1	sp|P62068|UBP46_HUMAN Ubiquitin carboxyl-terminal hydrolase 46 OS=Homo sapiens GN=USP46 PE=1 SV=1; sp|O75317|UBP12_HUMAN Ubiquitin carboxyl-terminal hydrolase 12 OS=Homo sapiens GN=USP12 PE=1 SV=2; tr|H7BZK6|H7BZK6_HUMAN Ubiquitin carboxyl-terminal hydrolase 46 OS=Homo sapiens GN=USP46 PE=1 SV=1	64854; 219333
FLNA; FLNB; FLNC	2	LLGWIQNK|None; LIALLEVLSQK|None	tr|Q5HY54|Q5HY54_HUMAN Filamin-A OS=Homo sapiens GN=FLNA PE=1 SV=1; sp|O75369|FLNB_HUMAN Filamin-B OS=Homo sapiens GN=FLNB PE=1 SV=2; sp|P21333|FLNA_HUMAN Filamin-A OS=Homo sapiens GN=FLNA PE=1 SV=4; sp|Q14315|FLNC_HUMAN Filamin-C OS=Homo sapiens GN=FLNC PE=1 SV=3; tr|A0A087WWY3|A0A087WWY3_HUMAN Filamin-A OS=Homo sapiens GN=FLNA PE=1 SV=1; tr|F8WE98|F8WE98_HUMAN Filamin-A (Fragment) OS=Homo sapie…	tr|Q5HY54|Q5HY54_HUMAN Filamin-A OS=Homo sapiens GN=FLNA PE=1 SV=1; sp|O75369|FLNB_HUMAN Filamin-B OS=Homo sapiens GN=FLNB PE=1 SV=2; sp|P21333|FLNA_HUMAN Filamin-A OS=Homo sapiens GN=FLNA PE=1 SV=4; sp|Q14315|FLNC_HUMAN Filamin-C OS=Homo sapiens GN=FLNC PE=1 SV=3; tr|A0A087WWY3|A0A087WWY3_HUMAN Filamin-A OS=Homo sapiens GN=FLNA PE=1 SV=1; tr|F8WE98|F8WE98_HUMAN Filamin-A (Fragment) OS=Homo sapie…	2316; 2317; 2318
TCOF1	2	GSLGQGTAPVLPGK|None; TNVVTMPTAHPR|None	tr|J3KQ96|J3KQ96_HUMAN Treacle protein (Fragment) OS=Homo sapiens GN=TCOF1 PE=1 SV=1; sp|Q13428|TCOF_HUMAN Treacle protein OS=Homo sapiens GN=TCOF1 PE=1 SV=3; tr|E7ETY2|E7ETY2_HUMAN Treacle protein OS=Homo sapiens GN=TCOF1 PE=1 SV=1	tr|J3KQ96|J3KQ96_HUMAN Treacle protein (Fragment) OS=Homo sapiens GN=TCOF1 PE=1 SV=1; sp|Q13428|TCOF_HUMAN Treacle protein OS=Homo sapiens GN=TCOF1 PE=1 SV=3; tr|E7ETY2|E7ETY2_HUMAN Treacle protein OS=Homo sapiens GN=TCOF1 PE=1 SV=1	6949
HSP90AA1; HSP90AB1	2	ADLINNLGTIAK|None; EGLELPEDEEEK|None	sp|P08238|HS90B_HUMAN Heat shock protein HSP 90-beta OS=Homo sapiens GN=HSP90AB1 PE=1 SV=4; sp|P07900|HS90A_HUMAN Heat shock protein HSP 90-alpha OS=Homo sapiens GN=HSP90AA1 PE=1 SV=5; sp|Q14568|HS902_HUMAN Heat shock protein HSP 90-alpha A2 OS=Homo sapiens GN=HSP90AA2P PE=1 SV=2; sp|Q58FF8|H90B2_HUMAN Putative heat shock protein HSP 90-beta 2 OS=Homo sapiens GN=HSP90AB2P PE=1 SV=2; sp|P08238|HS9…	sp|P08238|HS90B_HUMAN Heat shock protein HSP 90-beta OS=Homo sapiens GN=HSP90AB1 PE=1 SV=4; sp|P07900|HS90A_HUMAN Heat shock protein HSP 90-alpha OS=Homo sapiens GN=HSP90AA1 PE=1 SV=5; sp|Q14568|HS902_HUMAN Heat shock protein HSP 90-alpha A2 OS=Homo sapiens GN=HSP90AA2P PE=1 SV=2; sp|Q58FF8|H90B2_HUMAN Putative heat shock protein HSP 90-beta 2 OS=Homo sapiens GN=HSP90AB2P PE=1 SV=2; sp|P08238|HS9…	3320; 3326
HIST1H4A; HIST1H4B; HIST1H4C; HIST1H4D; HIST1H4E; HIST1H4F; HIST1H4H; HIST1H4I; HIST1H4J; HIST1H4K; HIST1H4L; HIST2H4A; HIST2H4B; HIST4H4	2	ISGLIYEETR|None; VFLENVIR|None	sp|P62805|H4_HUMAN Histone H4 OS=Homo sapiens GN=HIST1H4A PE=1 SV=2	sp|P62805|H4_HUMAN Histone H4 OS=Homo sapiens GN=HIST1H4A PE=1 SV=2	8361; 8360; 8363; 8362; 8365; 8370; 8367; 8366; 8368; 8359; 8294; 554313; 121504; 8364; 8361; 8360; 8363; 8362; 8365; 8364; 8370; 8366; 8368; 8359; 8294; 8367; 554313; 121504
YBX1	2	NYQQNYQNSESGEKNEGSESAPEGQAQQR|None; GAEAANVTGPGGVPVQGSK|None	tr|H0Y449|H0Y449_HUMAN Nuclease-sensitive element-binding protein 1 (Fragment) OS=Homo sapiens GN=YBX1 PE=1 SV=1; sp|P67809|YBOX1_HUMAN Nuclease-sensitive element-binding protein 1 OS=Homo sapiens GN=YBX1 PE=1 SV=3; tr|C9J5V9|C9J5V9_HUMAN Nuclease-sensitive element-binding protein 1 (Fragment) OS=Homo sapiens GN=YBX1 PE=1 SV=1; tr|H0Y449|H0Y449_HUMAN Nuclease-sensitive element-binding protein 1 (…	tr|H0Y449|H0Y449_HUMAN Nuclease-sensitive element-binding protein 1 (Fragment) OS=Homo sapiens GN=YBX1 PE=1 SV=1; sp|P67809|YBOX1_HUMAN Nuclease-sensitive element-binding protein 1 OS=Homo sapiens GN=YBX1 PE=1 SV=3; tr|C9J5V9|C9J5V9_HUMAN Nuclease-sensitive element-binding protein 1 (Fragment) OS=Homo sapiens GN=YBX1 PE=1 SV=1; tr|H0Y449|H0Y449_HUMAN Nuclease-sensitive element-binding protein 1 (…	4904
HSP90B1	2	GVVDSDDLPLNVSR|None; EAESSPFVER|None	sp|P14625|ENPL_HUMAN Endoplasmin OS=Homo sapiens GN=HSP90B1 PE=1 SV=1	sp|P14625|ENPL_HUMAN Endoplasmin OS=Homo sapiens GN=HSP90B1 PE=1 SV=1	7184
USP13; USP5	2	FTFGLDWVPK|None; KFTFGLDWVPK|None	sp|P45974|UBP5_HUMAN Ubiquitin carboxyl-terminal hydrolase 5 OS=Homo sapiens GN=USP5 PE=1 SV=2; sp|Q92995|UBP13_HUMAN Ubiquitin carboxyl-terminal hydrolase 13 OS=Homo sapiens GN=USP13 PE=1 SV=2; tr|H7C5J3|H7C5J3_HUMAN Ubiquitin carboxyl-terminal hydrolase 13 (Fragment) OS=Homo sapiens GN=USP13 PE=1 SV=1	sp|P45974|UBP5_HUMAN Ubiquitin carboxyl-terminal hydrolase 5 OS=Homo sapiens GN=USP5 PE=1 SV=2; sp|Q92995|UBP13_HUMAN Ubiquitin carboxyl-terminal hydrolase 13 OS=Homo sapiens GN=USP13 PE=1 SV=2; tr|H7C5J3|H7C5J3_HUMAN Ubiquitin carboxyl-terminal hydrolase 13 (Fragment) OS=Homo sapiens GN=USP13 PE=1 SV=1	8078; 8975
EIF4A1; EIF4A2	2	GYDVIAQAQSGTGK|None; VLITTDLLAR|None	sp|P60842|IF4A1_HUMAN Eukaryotic initiation factor 4A-I OS=Homo sapiens GN=EIF4A1 PE=1 SV=1; sp|Q14240|IF4A2_HUMAN Eukaryotic initiation factor 4A-II OS=Homo sapiens GN=EIF4A2 PE=1 SV=2; tr|E7EMV8|E7EMV8_HUMAN Eukaryotic initiation factor 4A-II (Fragment) OS=Homo sapiens GN=EIF4A2 PE=1 SV=1; tr|E7EQG2|E7EQG2_HUMAN Eukaryotic initiation factor 4A-II OS=Homo sapiens GN=EIF4A2 PE=1 SV=1; tr|J3KS25|J…	sp|P60842|IF4A1_HUMAN Eukaryotic initiation factor 4A-I OS=Homo sapiens GN=EIF4A1 PE=1 SV=1; sp|Q14240|IF4A2_HUMAN Eukaryotic initiation factor 4A-II OS=Homo sapiens GN=EIF4A2 PE=1 SV=2; tr|E7EMV8|E7EMV8_HUMAN Eukaryotic initiation factor 4A-II (Fragment) OS=Homo sapiens GN=EIF4A2 PE=1 SV=1; tr|E7EQG2|E7EQG2_HUMAN Eukaryotic initiation factor 4A-II OS=Homo sapiens GN=EIF4A2 PE=1 SV=1; tr|J3KS25|J…	1974; 1973
CCT7	2	LLDVVHPAAK|None; LPIGDVATQYFADR|None	sp|Q99832|TCPH_HUMAN T-complex protein 1 subunit eta OS=Homo sapiens GN=CCT7 PE=1 SV=2; tr|F8WAM2|F8WAM2_HUMAN T-complex protein 1 subunit eta (Fragment) OS=Homo sapiens GN=CCT7 PE=1 SV=1; sp|Q99832|TCPH_HUMAN T-complex protein 1 subunit eta OS=Homo sapiens GN=CCT7 PE=1 SV=2	sp|Q99832|TCPH_HUMAN T-complex protein 1 subunit eta OS=Homo sapiens GN=CCT7 PE=1 SV=2; tr|F8WAM2|F8WAM2_HUMAN T-complex protein 1 subunit eta (Fragment) OS=Homo sapiens GN=CCT7 PE=1 SV=1; sp|Q99832|TCPH_HUMAN T-complex protein 1 subunit eta OS=Homo sapiens GN=CCT7 PE=1 SV=2	10574
HSPA1A; HSPA1B; HSPA6	2	FEELCSDLFR|None; IINEPTAAAIAYGLDR|None	sp|P0DMV8|HS71A_HUMAN Heat shock 70 kDa protein 1A OS=Homo sapiens GN=HSPA1A PE=1 SV=1; sp|P0DMV9|HS71B_HUMAN Heat shock 70 kDa protein 1B OS=Homo sapiens GN=HSPA1B PE=1 SV=1; sp|P17066|HSP76_HUMAN Heat shock 70 kDa protein 6 OS=Homo sapiens GN=HSPA6 PE=1 SV=2; tr|A0A0G2JIW1|A0A0G2JIW1_HUMAN Heat shock 70 kDa protein 1B OS=Homo sapiens GN=HSPA1B PE=1 SV=1; sp|P0DMV8|HS71A_HUMAN Heat shock 70 kDa …	sp|P0DMV8|HS71A_HUMAN Heat shock 70 kDa protein 1A OS=Homo sapiens GN=HSPA1A PE=1 SV=1; sp|P0DMV9|HS71B_HUMAN Heat shock 70 kDa protein 1B OS=Homo sapiens GN=HSPA1B PE=1 SV=1; sp|P17066|HSP76_HUMAN Heat shock 70 kDa protein 6 OS=Homo sapiens GN=HSPA6 PE=1 SV=2; tr|A0A0G2JIW1|A0A0G2JIW1_HUMAN Heat shock 70 kDa protein 1B OS=Homo sapiens GN=HSPA1B PE=1 SV=1; sp|P0DMV8|HS71A_HUMAN Heat shock 70 kDa …	3310; 3304; 3303
MYH10	2	NTDQASMPENTVAQK|None; AVIYNPATQADWTAK|None	sp|P35580|MYH10_HUMAN Myosin-10 OS=Homo sapiens GN=MYH10 PE=1 SV=3; tr|E7ERA5|E7ERA5_HUMAN Myosin-10 (Fragment) OS=Homo sapiens GN=MYH10 PE=1 SV=8; sp|P35580|MYH10_HUMAN Myosin-10 OS=Homo sapiens GN=MYH10 PE=1 SV=3	sp|P35580|MYH10_HUMAN Myosin-10 OS=Homo sapiens GN=MYH10 PE=1 SV=3; tr|E7ERA5|E7ERA5_HUMAN Myosin-10 (Fragment) OS=Homo sapiens GN=MYH10 PE=1 SV=8; sp|P35580|MYH10_HUMAN Myosin-10 OS=Homo sapiens GN=MYH10 PE=1 SV=3	4628
GANAB	2	VSQGSKDPAEGDGAQPEETPR|None; LSFQHDPETSVLVLR|None	tr|F5H6X6|F5H6X6_HUMAN Neutral alpha-glucosidase AB OS=Homo sapiens GN=GANAB PE=1 SV=1; sp|Q14697|GANAB_HUMAN Neutral alpha-glucosidase AB OS=Homo sapiens GN=GANAB PE=1 SV=3; tr|F5H6X6|F5H6X6_HUMAN Neutral alpha-glucosidase AB OS=Homo sapiens GN=GANAB PE=1 SV=1; sp|Q14697|GANAB_HUMAN Neutral alpha-glucosidase AB OS=Homo sapiens GN=GANAB PE=1 SV=3; tr|E9PKU7|E9PKU7_HUMAN Neutral alpha-glucosidase …	tr|F5H6X6|F5H6X6_HUMAN Neutral alpha-glucosidase AB OS=Homo sapiens GN=GANAB PE=1 SV=1; sp|Q14697|GANAB_HUMAN Neutral alpha-glucosidase AB OS=Homo sapiens GN=GANAB PE=1 SV=3; tr|F5H6X6|F5H6X6_HUMAN Neutral alpha-glucosidase AB OS=Homo sapiens GN=GANAB PE=1 SV=1; sp|Q14697|GANAB_HUMAN Neutral alpha-glucosidase AB OS=Homo sapiens GN=GANAB PE=1 SV=3; tr|E9PKU7|E9PKU7_HUMAN Neutral alpha-glucosidase …	23193
SMC2	2	ASNLQDLVYK|None; SIILEGFK|None	sp|O95347|SMC2_HUMAN Structural maintenance of chromosomes protein 2 OS=Homo sapiens GN=SMC2 PE=1 SV=2	sp|O95347|SMC2_HUMAN Structural maintenance of chromosomes protein 2 OS=Homo sapiens GN=SMC2 PE=1 SV=2	10592
CAPZA3	2	MTLSVLSR|None; MTLSVLSR|M1: Oxidation	sp|Q96KX2|CAZA3_HUMAN F-actin-capping protein subunit alpha-3 OS=Homo sapiens GN=CAPZA3 PE=1 SV=2	sp|Q96KX2|CAZA3_HUMAN F-actin-capping protein subunit alpha-3 OS=Homo sapiens GN=CAPZA3 PE=1 SV=2	93661
SREK1	2	EAQSFISAAIEPESGK|None; INHSNNAIVKPPEMTPQAAAK|M14: Oxidation	sp|Q8WXA9|SREK1_HUMAN Splicing regulatory glutamine/lysine-rich protein 1 OS=Homo sapiens GN=SREK1 PE=1 SV=1	sp|Q8WXA9|SREK1_HUMAN Splicing regulatory glutamine/lysine-rich protein 1 OS=Homo sapiens GN=SREK1 PE=1 SV=1	140890
HSPE1	2	VLLPEYGGTK|None; VVLDDKDYFLFR|None	sp|P61604|CH10_HUMAN 10 kDa heat shock protein, mitochondrial OS=Homo sapiens GN=HSPE1 PE=1 SV=2; tr|B8ZZ54|B8ZZ54_HUMAN 10 kDa heat shock protein, mitochondrial OS=Homo sapiens GN=HSPE1 PE=1 SV=1; sp|P61604|CH10_HUMAN 10 kDa heat shock protein, mitochondrial OS=Homo sapiens GN=HSPE1 PE=1 SV=2; tr|B8ZZ54|B8ZZ54_HUMAN 10 kDa heat shock protein, mitochondrial OS=Homo sapiens GN=HSPE1 PE=1 SV=1; tr|…	sp|P61604|CH10_HUMAN 10 kDa heat shock protein, mitochondrial OS=Homo sapiens GN=HSPE1 PE=1 SV=2; tr|B8ZZ54|B8ZZ54_HUMAN 10 kDa heat shock protein, mitochondrial OS=Homo sapiens GN=HSPE1 PE=1 SV=1; sp|P61604|CH10_HUMAN 10 kDa heat shock protein, mitochondrial OS=Homo sapiens GN=HSPE1 PE=1 SV=2; tr|B8ZZ54|B8ZZ54_HUMAN 10 kDa heat shock protein, mitochondrial OS=Homo sapiens GN=HSPE1 PE=1 SV=1; tr|…	3336
ITCH	2	FIYGNQDLFATSQSK|None; IYYVDHFTR|None	sp|Q96J02|ITCH_HUMAN E3 ubiquitin-protein ligase Itchy homolog OS=Homo sapiens GN=ITCH PE=1 SV=2	sp|Q96J02|ITCH_HUMAN E3 ubiquitin-protein ligase Itchy homolog OS=Homo sapiens GN=ITCH PE=1 SV=2	83737
EEF1A1	2	YYVTIIDAPGHR|None; VETGVLKPGMVVTFAPVNVTTEVK|M10: Oxidation	tr|A0A087WVQ9|A0A087WVQ9_HUMAN Elongation factor 1-alpha 1 OS=Homo sapiens GN=EEF1A1 PE=1 SV=1; sp|P68104|EF1A1_HUMAN Elongation factor 1-alpha 1 OS=Homo sapiens GN=EEF1A1 PE=1 SV=1; sp|Q5VTE0|EF1A3_HUMAN Putative elongation factor 1-alpha-like 3 OS=Homo sapiens GN=EEF1A1P5 PE=5 SV=1; tr|A0A087WV01|A0A087WV01_HUMAN Elongation factor 1-alpha OS=Homo sapiens GN=EEF1A1 PE=1 SV=1; tr|A6PW80|A6PW80_HU…	tr|A0A087WVQ9|A0A087WVQ9_HUMAN Elongation factor 1-alpha 1 OS=Homo sapiens GN=EEF1A1 PE=1 SV=1; sp|P68104|EF1A1_HUMAN Elongation factor 1-alpha 1 OS=Homo sapiens GN=EEF1A1 PE=1 SV=1; sp|Q5VTE0|EF1A3_HUMAN Putative elongation factor 1-alpha-like 3 OS=Homo sapiens GN=EEF1A1P5 PE=5 SV=1; tr|A0A087WV01|A0A087WV01_HUMAN Elongation factor 1-alpha OS=Homo sapiens GN=EEF1A1 PE=1 SV=1; tr|A6PW80|A6PW80_HU…	1915
PGD	2	GILFVGSGVSGGEEGAR|None; VDDFLANEAK|None	tr|K7EM49|K7EM49_HUMAN 6-phosphogluconate dehydrogenase, decarboxylating (Fragment) OS=Homo sapiens GN=PGD PE=1 SV=1; sp|P52209|6PGD_HUMAN 6-phosphogluconate dehydrogenase, decarboxylating OS=Homo sapiens GN=PGD PE=1 SV=3; tr|K7EMN2|K7EMN2_HUMAN 6-phosphogluconate dehydrogenase, decarboxylating (Fragment) OS=Homo sapiens GN=PGD PE=1 SV=1; tr|K7EPF6|K7EPF6_HUMAN 6-phosphogluconate dehydrogenase, d…	tr|K7EM49|K7EM49_HUMAN 6-phosphogluconate dehydrogenase, decarboxylating (Fragment) OS=Homo sapiens GN=PGD PE=1 SV=1; sp|P52209|6PGD_HUMAN 6-phosphogluconate dehydrogenase, decarboxylating OS=Homo sapiens GN=PGD PE=1 SV=3; tr|K7EMN2|K7EMN2_HUMAN 6-phosphogluconate dehydrogenase, decarboxylating (Fragment) OS=Homo sapiens GN=PGD PE=1 SV=1; tr|K7EPF6|K7EPF6_HUMAN 6-phosphogluconate dehydrogenase, d…	5226
NME1; NME1-NME2; NME2	2	TFIAIKPDGVQR|None; GDFCIQVGR|None	tr|E7ERL0|E7ERL0_HUMAN Nucleoside diphosphate kinase A OS=Homo sapiens GN=NME1 PE=1 SV=1; sp|O60361|NDK8_HUMAN Putative nucleoside diphosphate kinase OS=Homo sapiens GN=NME2P1 PE=5 SV=1; sp|P15531|NDKA_HUMAN Nucleoside diphosphate kinase A OS=Homo sapiens GN=NME1 PE=1 SV=1; sp|P22392|NDKB_HUMAN Nucleoside diphosphate kinase B OS=Homo sapiens GN=NME2 PE=1 SV=1; tr|J3KPD9|J3KPD9_HUMAN Protein NME1-…	tr|E7ERL0|E7ERL0_HUMAN Nucleoside diphosphate kinase A OS=Homo sapiens GN=NME1 PE=1 SV=1; sp|O60361|NDK8_HUMAN Putative nucleoside diphosphate kinase OS=Homo sapiens GN=NME2P1 PE=5 SV=1; sp|P15531|NDKA_HUMAN Nucleoside diphosphate kinase A OS=Homo sapiens GN=NME1 PE=1 SV=1; sp|P22392|NDKB_HUMAN Nucleoside diphosphate kinase B OS=Homo sapiens GN=NME2 PE=1 SV=1; tr|J3KPD9|J3KPD9_HUMAN Protein NME1-…	654364; 4831; 4830
APRT	2	AAIGLLAR|None; DISPVLKDPASFR|None	tr|H3BQB1|H3BQB1_HUMAN Adenine phosphoribosyltransferase (Fragment) OS=Homo sapiens GN=APRT PE=1 SV=1; sp|P07741|APT_HUMAN Adenine phosphoribosyltransferase OS=Homo sapiens GN=APRT PE=1 SV=2; tr|H3BQF1|H3BQF1_HUMAN Adenine phosphoribosyltransferase (Fragment) OS=Homo sapiens GN=APRT PE=1 SV=8; tr|H3BQZ9|H3BQZ9_HUMAN Adenine phosphoribosyltransferase OS=Homo sapiens GN=APRT PE=1 SV=1; tr|H3BSW3|H3…	tr|H3BQB1|H3BQB1_HUMAN Adenine phosphoribosyltransferase (Fragment) OS=Homo sapiens GN=APRT PE=1 SV=1; sp|P07741|APT_HUMAN Adenine phosphoribosyltransferase OS=Homo sapiens GN=APRT PE=1 SV=2; tr|H3BQF1|H3BQF1_HUMAN Adenine phosphoribosyltransferase (Fragment) OS=Homo sapiens GN=APRT PE=1 SV=8; tr|H3BQZ9|H3BQZ9_HUMAN Adenine phosphoribosyltransferase OS=Homo sapiens GN=APRT PE=1 SV=1; tr|H3BSW3|H3…	353
RPL12	2	CTGGEVGATSALAPK|None; EILGTAQSVGCNVDGR|None	sp|P30050|RL12_HUMAN 60S ribosomal protein L12 OS=Homo sapiens GN=RPL12 PE=1 SV=1	sp|P30050|RL12_HUMAN 60S ribosomal protein L12 OS=Homo sapiens GN=RPL12 PE=1 SV=1	6136
PRPF8	2	YELQLANPK|None; TAEEVAALIR|None	sp|Q6P2Q9|PRP8_HUMAN Pre-mRNA-processing-splicing factor 8 OS=Homo sapiens GN=PRPF8 PE=1 SV=2	sp|Q6P2Q9|PRP8_HUMAN Pre-mRNA-processing-splicing factor 8 OS=Homo sapiens GN=PRPF8 PE=1 SV=2	10594
GAPDH; GAPDHS	2	LTGMAFR|None; LTGMAFR|M4: Oxidation	sp|P04406|G3P_HUMAN Glyceraldehyde-3-phosphate dehydrogenase OS=Homo sapiens GN=GAPDH PE=1 SV=3; gi|1169794|sp|P46406| Marto_Lab (standards) G3P_RABIT GAPDH; sp|O14556|G3PT_HUMAN Glyceraldehyde-3-phosphate dehydrogenase, testis-specific OS=Homo sapiens GN=GAPDHS PE=1 SV=2; tr|E7EUT5|E7EUT5_HUMAN Glyceraldehyde-3-phosphate dehydrogenase OS=Homo sapiens GN=GAPDH PE=1 SV=1	sp|P04406|G3P_HUMAN Glyceraldehyde-3-phosphate dehydrogenase OS=Homo sapiens GN=GAPDH PE=1 SV=3; gi|1169794|sp|P46406| Marto_Lab (standards) G3P_RABIT GAPDH; sp|O14556|G3PT_HUMAN Glyceraldehyde-3-phosphate dehydrogenase, testis-specific OS=Homo sapiens GN=GAPDHS PE=1 SV=2; tr|E7EUT5|E7EUT5_HUMAN Glyceraldehyde-3-phosphate dehydrogenase OS=Homo sapiens GN=GAPDH PE=1 SV=1	2597; 26330
TCERG1	2	GPPPPPTASEPTRR|None; GPPPPPTASEPTR|None	sp|O14776|TCRG1_HUMAN Transcription elongation regulator 1 OS=Homo sapiens GN=TCERG1 PE=1 SV=2	sp|O14776|TCRG1_HUMAN Transcription elongation regulator 1 OS=Homo sapiens GN=TCERG1 PE=1 SV=2	10915
PHGDH	2	GTIQVITQGTSLK|None; DLPLLLFR|None	tr|Q5SZU1|Q5SZU1_HUMAN D-3-phosphoglycerate dehydrogenase OS=Homo sapiens GN=PHGDH PE=1 SV=1; sp|O43175|SERA_HUMAN D-3-phosphoglycerate dehydrogenase OS=Homo sapiens GN=PHGDH PE=1 SV=4	tr|Q5SZU1|Q5SZU1_HUMAN D-3-phosphoglycerate dehydrogenase OS=Homo sapiens GN=PHGDH PE=1 SV=1; sp|O43175|SERA_HUMAN D-3-phosphoglycerate dehydrogenase OS=Homo sapiens GN=PHGDH PE=1 SV=4	26227
ARID1A	2	QSTGSAPQGPAYHGVNR|None; IGGGDTTEHIQTHFESK|None	tr|A0A1B0GTU5|A0A1B0GTU5_HUMAN AT-rich interactive domain-containing protein 1A (Fragment) OS=Homo sapiens GN=ARID1A PE=1 SV=1; sp|O14497|ARI1A_HUMAN AT-rich interactive domain-containing protein 1A OS=Homo sapiens GN=ARID1A PE=1 SV=3; tr|H0Y488|H0Y488_HUMAN AT-rich interactive domain-containing protein 1A OS=Homo sapiens GN=ARID1A PE=1 SV=2	tr|A0A1B0GTU5|A0A1B0GTU5_HUMAN AT-rich interactive domain-containing protein 1A (Fragment) OS=Homo sapiens GN=ARID1A PE=1 SV=1; sp|O14497|ARI1A_HUMAN AT-rich interactive domain-containing protein 1A OS=Homo sapiens GN=ARID1A PE=1 SV=3; tr|H0Y488|H0Y488_HUMAN AT-rich interactive domain-containing protein 1A OS=Homo sapiens GN=ARID1A PE=1 SV=2	8289
RPL27A	2	LWTLVSEQTR|None; TGAAPIIDVVR|None	tr|E9PJD9|E9PJD9_HUMAN 60S ribosomal protein L27a OS=Homo sapiens GN=RPL27A PE=1 SV=1; sp|P46776|RL27A_HUMAN 60S ribosomal protein L27a OS=Homo sapiens GN=RPL27A PE=1 SV=2; tr|E9PLL6|E9PLL6_HUMAN 60S ribosomal protein L27a OS=Homo sapiens GN=RPL27A PE=1 SV=1; tr|E9PJD9|E9PJD9_HUMAN 60S ribosomal protein L27a OS=Homo sapiens GN=RPL27A PE=1 SV=1; sp|P46776|RL27A_HUMAN 60S ribosomal protein L27a OS=…	tr|E9PJD9|E9PJD9_HUMAN 60S ribosomal protein L27a OS=Homo sapiens GN=RPL27A PE=1 SV=1; sp|P46776|RL27A_HUMAN 60S ribosomal protein L27a OS=Homo sapiens GN=RPL27A PE=1 SV=2; tr|E9PLL6|E9PLL6_HUMAN 60S ribosomal protein L27a OS=Homo sapiens GN=RPL27A PE=1 SV=1; tr|E9PJD9|E9PJD9_HUMAN 60S ribosomal protein L27a OS=Homo sapiens GN=RPL27A PE=1 SV=1; sp|P46776|RL27A_HUMAN 60S ribosomal protein L27a OS=…	6157
KHSRP	2	DAFADAVQR|None; IGGGIDVPVPR|None	tr|A0A087WTP3|A0A087WTP3_HUMAN Far upstream element-binding protein 2 OS=Homo sapiens GN=KHSRP PE=1 SV=1; sp|Q92945|FUBP2_HUMAN Far upstream element-binding protein 2 OS=Homo sapiens GN=KHSRP PE=1 SV=4; tr|M0R0I5|M0R0I5_HUMAN Far upstream element-binding protein 2 (Fragment) OS=Homo sapiens GN=KHSRP PE=1 SV=1	tr|A0A087WTP3|A0A087WTP3_HUMAN Far upstream element-binding protein 2 OS=Homo sapiens GN=KHSRP PE=1 SV=1; sp|Q92945|FUBP2_HUMAN Far upstream element-binding protein 2 OS=Homo sapiens GN=KHSRP PE=1 SV=4; tr|M0R0I5|M0R0I5_HUMAN Far upstream element-binding protein 2 (Fragment) OS=Homo sapiens GN=KHSRP PE=1 SV=1	8570
TKT	2	VLDPFTIKPLDR|None; ILATPPQEDAPSVDIANIR|None	tr|A0A0B4J1R6|A0A0B4J1R6_HUMAN Transketolase OS=Homo sapiens GN=TKT PE=1 SV=1; sp|P29401|TKT_HUMAN Transketolase OS=Homo sapiens GN=TKT PE=1 SV=3; tr|A0A0B4J1R6|A0A0B4J1R6_HUMAN Transketolase OS=Homo sapiens GN=TKT PE=1 SV=1; sp|P29401|TKT_HUMAN Transketolase OS=Homo sapiens GN=TKT PE=1 SV=3; tr|E9PFF2|E9PFF2_HUMAN Transketolase OS=Homo sapiens GN=TKT PE=1 SV=1	tr|A0A0B4J1R6|A0A0B4J1R6_HUMAN Transketolase OS=Homo sapiens GN=TKT PE=1 SV=1; sp|P29401|TKT_HUMAN Transketolase OS=Homo sapiens GN=TKT PE=1 SV=3; tr|A0A0B4J1R6|A0A0B4J1R6_HUMAN Transketolase OS=Homo sapiens GN=TKT PE=1 SV=1; sp|P29401|TKT_HUMAN Transketolase OS=Homo sapiens GN=TKT PE=1 SV=3; tr|E9PFF2|E9PFF2_HUMAN Transketolase OS=Homo sapiens GN=TKT PE=1 SV=1	7086
LARS	2	TGFFEFQAAK|None; VFEVNASNLEK|None	sp|Q9P2J5|SYLC_HUMAN Leucine--tRNA ligase, cytoplasmic OS=Homo sapiens GN=LARS PE=1 SV=2; sp|Q9P2J5|SYLC_HUMAN Leucine--tRNA ligase, cytoplasmic OS=Homo sapiens GN=LARS PE=1 SV=2; tr|A0A087WXY1|A0A087WXY1_HUMAN Leucine--tRNA ligase, cytoplasmic OS=Homo sapiens GN=LARS PE=1 SV=1	sp|Q9P2J5|SYLC_HUMAN Leucine--tRNA ligase, cytoplasmic OS=Homo sapiens GN=LARS PE=1 SV=2; sp|Q9P2J5|SYLC_HUMAN Leucine--tRNA ligase, cytoplasmic OS=Homo sapiens GN=LARS PE=1 SV=2; tr|A0A087WXY1|A0A087WXY1_HUMAN Leucine--tRNA ligase, cytoplasmic OS=Homo sapiens GN=LARS PE=1 SV=1	51520
TUBB	2	ALTVPELTQQVFDAK|None; ISVYYNEATGGK|None	tr|Q5JP53|Q5JP53_HUMAN Tubulin beta chain OS=Homo sapiens GN=TUBB PE=1 SV=1; sp|P07437|TBB5_HUMAN Tubulin beta chain OS=Homo sapiens GN=TUBB PE=1 SV=2; tr|Q5ST81|Q5ST81_HUMAN Tubulin beta chain OS=Homo sapiens GN=TUBB PE=1 SV=1; tr|Q5JP53|Q5JP53_HUMAN Tubulin beta chain OS=Homo sapiens GN=TUBB PE=1 SV=1; sp|P07437|TBB5_HUMAN Tubulin beta chain OS=Homo sapiens GN=TUBB PE=1 SV=2	tr|Q5JP53|Q5JP53_HUMAN Tubulin beta chain OS=Homo sapiens GN=TUBB PE=1 SV=1; sp|P07437|TBB5_HUMAN Tubulin beta chain OS=Homo sapiens GN=TUBB PE=1 SV=2; tr|Q5ST81|Q5ST81_HUMAN Tubulin beta chain OS=Homo sapiens GN=TUBB PE=1 SV=1; tr|Q5JP53|Q5JP53_HUMAN Tubulin beta chain OS=Homo sapiens GN=TUBB PE=1 SV=1; sp|P07437|TBB5_HUMAN Tubulin beta chain OS=Homo sapiens GN=TUBB PE=1 SV=2	203068
KRT82; KRT85	2	AKQDMACLLK|M5: Oxidation; QDMACLLK|None	sp|K2M2_SHEEP| Marto_Lab (cRAP); sp|K2M3_SHEEP| Marto_Lab (cRAP); sp|KRHB2_HUMAN| Marto_Lab (cRAP); sp|KRHB5_HUMAN| Marto_Lab (cRAP); sp|P78386|KRT85_HUMAN Keratin, type II cuticular Hb5 OS=Homo sapiens GN=KRT85 PE=1 SV=1; sp|Q9NSB4|KRT82_HUMAN Keratin, type II cuticular Hb2 OS=Homo sapiens GN=KRT82 PE=3 SV=3; tr|F5GYI5|F5GYI5_HUMAN Keratin, type II cuticular Hb5 OS=Homo sapiens GN=KRT85 PE=1 SV=1	sp|K2M2_SHEEP| Marto_Lab (cRAP); sp|K2M3_SHEEP| Marto_Lab (cRAP); sp|KRHB2_HUMAN| Marto_Lab (cRAP); sp|KRHB5_HUMAN| Marto_Lab (cRAP); sp|P78386|KRT85_HUMAN Keratin, type II cuticular Hb5 OS=Homo sapiens GN=KRT85 PE=1 SV=1; sp|Q9NSB4|KRT82_HUMAN Keratin, type II cuticular Hb2 OS=Homo sapiens GN=KRT82 PE=3 SV=3; tr|F5GYI5|F5GYI5_HUMAN Keratin, type II cuticular Hb5 OS=Homo sapiens GN=KRT85 PE=1 SV=1	3891; 3888
RPLP2	2	NIEDVIAQGIGK|None; ILDSVGIEADDDRLNK|None	sp|P05387|RLA2_HUMAN 60S acidic ribosomal protein P2 OS=Homo sapiens GN=RPLP2 PE=1 SV=1; tr|H0YDD8|H0YDD8_HUMAN 60S acidic ribosomal protein P2 (Fragment) OS=Homo sapiens GN=RPLP2 PE=1 SV=1; sp|P05387|RLA2_HUMAN 60S acidic ribosomal protein P2 OS=Homo sapiens GN=RPLP2 PE=1 SV=1	sp|P05387|RLA2_HUMAN 60S acidic ribosomal protein P2 OS=Homo sapiens GN=RPLP2 PE=1 SV=1; tr|H0YDD8|H0YDD8_HUMAN 60S acidic ribosomal protein P2 (Fragment) OS=Homo sapiens GN=RPLP2 PE=1 SV=1; sp|P05387|RLA2_HUMAN 60S acidic ribosomal protein P2 OS=Homo sapiens GN=RPLP2 PE=1 SV=1	6181
GCN1L1	2	LLTWVIGTGSPR|None; LTEVLTDSHVK|None	sp|Q92616|GCN1_HUMAN eIF-2-alpha kinase activator GCN1 OS=Homo sapiens GN=GCN1 PE=1 SV=6	sp|Q92616|GCN1_HUMAN eIF-2-alpha kinase activator GCN1 OS=Homo sapiens GN=GCN1 PE=1 SV=6	10985
U2SURP	2	TIQGHLQSENFK|None; LYSILQGDSPTK|None	sp|O15042|SR140_HUMAN U2 snRNP-associated SURP motif-containing protein OS=Homo sapiens GN=U2SURP PE=1 SV=2; sp|O15042|SR140_HUMAN U2 snRNP-associated SURP motif-containing protein OS=Homo sapiens GN=U2SURP PE=1 SV=2; tr|E7ET15|E7ET15_HUMAN U2 snRNP-associated SURP motif-containing protein OS=Homo sapiens GN=U2SURP PE=1 SV=1	sp|O15042|SR140_HUMAN U2 snRNP-associated SURP motif-containing protein OS=Homo sapiens GN=U2SURP PE=1 SV=2; sp|O15042|SR140_HUMAN U2 snRNP-associated SURP motif-containing protein OS=Homo sapiens GN=U2SURP PE=1 SV=2; tr|E7ET15|E7ET15_HUMAN U2 snRNP-associated SURP motif-containing protein OS=Homo sapiens GN=U2SURP PE=1 SV=1	23350
SND1	2	SEAVVEYVFSGSR|None; NDIASHPPVEGSYAPR|None	sp|Q7KZF4|SND1_HUMAN Staphylococcal nuclease domain-containing protein 1 OS=Homo sapiens GN=SND1 PE=1 SV=1; tr|H7C597|H7C597_HUMAN Staphylococcal nuclease domain-containing protein 1 (Fragment) OS=Homo sapiens GN=SND1 PE=1 SV=1	sp|Q7KZF4|SND1_HUMAN Staphylococcal nuclease domain-containing protein 1 OS=Homo sapiens GN=SND1 PE=1 SV=1; tr|H7C597|H7C597_HUMAN Staphylococcal nuclease domain-containing protein 1 (Fragment) OS=Homo sapiens GN=SND1 PE=1 SV=1	27044
HNRNPH1; HNRNPH2	2	STGEAFVQFASQEIAEK|None; HTGPNSPDTANDGFVR|None	tr|G8JLB6|G8JLB6_HUMAN Heterogeneous nuclear ribonucleoprotein H OS=Homo sapiens GN=HNRNPH1 PE=1 SV=1; sp|P31943|HNRH1_HUMAN Heterogeneous nuclear ribonucleoprotein H OS=Homo sapiens GN=HNRNPH1 PE=1 SV=4; sp|P55795|HNRH2_HUMAN Heterogeneous nuclear ribonucleoprotein H2 OS=Homo sapiens GN=HNRNPH2 PE=1 SV=1; tr|D6RBM0|D6RBM0_HUMAN Heterogeneous nuclear ribonucleoprotein H (Fragment) OS=Homo sapiens…	tr|G8JLB6|G8JLB6_HUMAN Heterogeneous nuclear ribonucleoprotein H OS=Homo sapiens GN=HNRNPH1 PE=1 SV=1; sp|P31943|HNRH1_HUMAN Heterogeneous nuclear ribonucleoprotein H OS=Homo sapiens GN=HNRNPH1 PE=1 SV=4; sp|P55795|HNRH2_HUMAN Heterogeneous nuclear ribonucleoprotein H2 OS=Homo sapiens GN=HNRNPH2 PE=1 SV=1; tr|D6RBM0|D6RBM0_HUMAN Heterogeneous nuclear ribonucleoprotein H (Fragment) OS=Homo sapiens…	3187; 3188
IRS4	2	AAVSAFPTDSLER|None; ANPLSLDSAR|None	sp|O14654|IRS4_HUMAN Insulin receptor substrate 4 OS=Homo sapiens GN=IRS4 PE=1 SV=1	sp|O14654|IRS4_HUMAN Insulin receptor substrate 4 OS=Homo sapiens GN=IRS4 PE=1 SV=1	8471
TCP1	2	ICDDELILIK|None; SSLGPVGLDK|None	tr|E7ERF2|E7ERF2_HUMAN T-complex protein 1 subunit alpha OS=Homo sapiens GN=TCP1 PE=1 SV=1; sp|P17987|TCPA_HUMAN T-complex protein 1 subunit alpha OS=Homo sapiens GN=TCP1 PE=1 SV=1; tr|F5GYL4|F5GYL4_HUMAN T-complex protein 1 subunit alpha OS=Homo sapiens GN=TCP1 PE=1 SV=1; tr|F5GZI8|F5GZI8_HUMAN T-complex protein 1 subunit alpha OS=Homo sapiens GN=TCP1 PE=1 SV=1; tr|F5H136|F5H136_HUMAN T-complex …	tr|E7ERF2|E7ERF2_HUMAN T-complex protein 1 subunit alpha OS=Homo sapiens GN=TCP1 PE=1 SV=1; sp|P17987|TCPA_HUMAN T-complex protein 1 subunit alpha OS=Homo sapiens GN=TCP1 PE=1 SV=1; tr|F5GYL4|F5GYL4_HUMAN T-complex protein 1 subunit alpha OS=Homo sapiens GN=TCP1 PE=1 SV=1; tr|F5GZI8|F5GZI8_HUMAN T-complex protein 1 subunit alpha OS=Homo sapiens GN=TCP1 PE=1 SV=1; tr|F5H136|F5H136_HUMAN T-complex …	6950
PRDX3	2	DYGVLLEGSGLALR|None; GLFIIDPNGVIK|None	sp|P30048|PRDX3_HUMAN Thioredoxin-dependent peroxide reductase, mitochondrial OS=Homo sapiens GN=PRDX3 PE=1 SV=3	sp|P30048|PRDX3_HUMAN Thioredoxin-dependent peroxide reductase, mitochondrial OS=Homo sapiens GN=PRDX3 PE=1 SV=3	10935
[truncated: 258 more rows]

## Sheet: 3 - Bio-Ub-VME
3. HEK293AD, 1 uM Biotin-Ub-VME
[truncated: 411 more rows]

## Sheet: 4 - Bio-Ub-VS
4. HEK293AD, 1 uM Biotin-Ub-VS
[truncated: 1,121 more rows]

## Sheet: 5 - ABPP 177A
5. HEK293AD, 1:1 Biotin-Ub-PA:Biotin-Ub-VME, XL177A dose response
[truncated: 386 more rows]

[truncated: 1 more sheets: 6 - 177A-DTB]
