# Supplementary material for: Selective USP7 inhibition elicits cancer cell killing through a p53-dependent mechanism
Source: Sci Rep. 2020 Mar 24;10:5324. doi: 10.1038/s41598-020-62076-x (PMC7093416; doi:10.1038/s41598-020-62076-x)
Supplement: Supplementary file 4 — Supplementary information4 [file 41598_2020_62076_MOESM4_ESM.xlsx]

## Sheet: Table S3_USP7 Correlations
Gene/Compound	Dataset	Correlation	ABS(Correlation)
MDM2	Combined RNAi (Broad, Novartis, Marcotte)	0.598	0.598
TP53	Combined RNAi (Broad, Novartis, Marcotte)	-0.534	0.534
MDM4	Combined RNAi (Broad, Novartis, Marcotte)	0.522	0.522
TP53BP1	Combined RNAi (Broad, Novartis, Marcotte)	-0.435	0.435
CDKN1A	Expression Public 18Q3	-0.426	0.426
SPATA18	Expression Public 18Q3	-0.425	0.425
USP28	Combined RNAi (Broad, Novartis, Marcotte)	-0.416	0.416
IGSF21	Combined RNAi (Broad, Novartis, Marcotte)	0.4	0.4
WDR43	Combined RNAi (Broad, Novartis, Marcotte)	0.398	0.398
LTV1	Combined RNAi (Broad, Novartis, Marcotte)	0.395	0.395
ZNF836	Combined RNAi (Broad, Novartis, Marcotte)	0.389	0.389
UBE2D3	Combined RNAi (Broad, Novartis, Marcotte)	0.385	0.385
CDKN1A	Combined RNAi (Broad, Novartis, Marcotte)	-0.381	0.381
RPS27L	Expression Public 18Q3	-0.378	0.378
FDXR	Expression Public 18Q3	-0.377	0.377
CHEK2	Combined RNAi (Broad, Novartis, Marcotte)	-0.372	0.372
RPL22	Combined RNAi (Broad, Novartis, Marcotte)	-0.368	0.368
BBC3	Expression Public 18Q3	-0.361	0.361
EDA2R	Expression Public 18Q3	-0.357	0.357
ADRM1	Combined RNAi (Broad, Novartis, Marcotte)	0.356	0.356
ATM	Combined RNAi (Broad, Novartis, Marcotte)	-0.349	0.349
PPM1D	Combined RNAi (Broad, Novartis, Marcotte)	0.346	0.346
DDB2	Expression Public 18Q3	-0.343	0.343
DDX21	Combined RNAi (Broad, Novartis, Marcotte)	0.342	0.342
NPM1	Combined RNAi (Broad, Novartis, Marcotte)	0.332	0.332
COL22A1	Combined RNAi (Broad, Novartis, Marcotte)	0.331	0.331
HEATR3	Combined RNAi (Broad, Novartis, Marcotte)	-0.323	0.323
SESN1	Expression Public 18Q3	-0.32	0.32
TINF2	Combined RNAi (Broad, Novartis, Marcotte)	0.319	0.319
MDM2	Expression Public 18Q3	-0.312	0.312
NOL11	Combined RNAi (Broad, Novartis, Marcotte)	0.311	0.311
LCE5A	Combined RNAi (Broad, Novartis, Marcotte)	0.311	0.311
VANGL2	Combined RNAi (Broad, Novartis, Marcotte)	-0.306	0.306
TRIM67	Combined RNAi (Broad, Novartis, Marcotte)	-0.304	0.304
GDF15	Expression Public 18Q3	-0.302	0.302
TERF1	Combined RNAi (Broad, Novartis, Marcotte)	0.301	0.301
OR11H6	Combined RNAi (Broad, Novartis, Marcotte)	0.3	0.3
TTC36	Combined RNAi (Broad, Novartis, Marcotte)	-0.297	0.297
PLA2G2D	Combined RNAi (Broad, Novartis, Marcotte)	-0.297	0.297
TP53I11	Combined RNAi (Broad, Novartis, Marcotte)	0.297	0.297
RPL22L1	Expression Public 18Q3	-0.294	0.294
SEC61B	Mutation Public 18Q3	-0.293	0.293
FBXL2	Combined RNAi (Broad, Novartis, Marcotte)	-0.292	0.292
UPK3BL1	Combined RNAi (Broad, Novartis, Marcotte)	0.292	0.292
DEF8	Combined RNAi (Broad, Novartis, Marcotte)	0.292	0.292
PTCHD4	Expression Public 18Q3	-0.29	0.29
KLC4	Combined RNAi (Broad, Novartis, Marcotte)	0.29	0.29
BAX	Expression Public 18Q3	-0.289	0.289
SLC27A3	Mutation Public 18Q3	-0.289	0.289
GRM7	Combined RNAi (Broad, Novartis, Marcotte)	0.288	0.288
NIPSNAP3A	Combined RNAi (Broad, Novartis, Marcotte)	0.288	0.288
MSI2	Combined RNAi (Broad, Novartis, Marcotte)	0.287	0.287
ZMAT3	Expression Public 18Q3	-0.286	0.286
PIGB	Mutation Public 18Q3	-0.284	0.284
ZNF142	Mutation Public 18Q3	-0.284	0.284
TRIP13	Combined RNAi (Broad, Novartis, Marcotte)	0.284	0.284
TBC1D12	Combined RNAi (Broad, Novartis, Marcotte)	-0.283	0.283
RPL22L1	Combined RNAi (Broad, Novartis, Marcotte)	0.283	0.283
PRPF4B	Combined RNAi (Broad, Novartis, Marcotte)	0.282	0.282
CDKN2A	Expression Public 18Q3	0.281	0.281
BCL10	Combined RNAi (Broad, Novartis, Marcotte)	0.281	0.281
CD46	Combined RNAi (Broad, Novartis, Marcotte)	0.281	0.281
EVA1B	Mutation Public 18Q3	-0.28	0.28
ALS2CL	Mutation Public 18Q3	-0.28	0.28
PHLDA3	Expression Public 18Q3	-0.279	0.279
ARHGAP27P1-BPTFP1-KPNA2P3	Combined RNAi (Broad, Novartis, Marcotte)	0.276	0.276
RIBC1	Combined RNAi (Broad, Novartis, Marcotte)	0.276	0.276
HBE1	Mutation Public 18Q3	-0.275	0.275
PRSS23	Combined RNAi (Broad, Novartis, Marcotte)	0.275	0.275
AEN	Expression Public 18Q3	-0.274	0.274
TRIAP1	Expression Public 18Q3	-0.274	0.274
DAND5	Combined RNAi (Broad, Novartis, Marcotte)	0.274	0.274
LINC00303	Combined RNAi (Broad, Novartis, Marcotte)	-0.272	0.272
RABL2A	Combined RNAi (Broad, Novartis, Marcotte)	-0.272	0.272
RPL30	Combined RNAi (Broad, Novartis, Marcotte)	0.271	0.271
FSD2	Combined RNAi (Broad, Novartis, Marcotte)	-0.27	0.27
ATG9A	Combined RNAi (Broad, Novartis, Marcotte)	-0.27	0.27
CLN3	Mutation Public 18Q3	-0.27	0.27
HOXC6	Mutation Public 18Q3	-0.27	0.27
DCTN1	Combined RNAi (Broad, Novartis, Marcotte)	0.27	0.27
CRYL1	Expression Public 18Q3	-0.269	0.269
GAS6	Combined RNAi (Broad, Novartis, Marcotte)	-0.269	0.269
SECTM1	Combined RNAi (Broad, Novartis, Marcotte)	-0.269	0.269
TSSK2	Mutation Public 18Q3	-0.268	0.268
CAMK2A	Combined RNAi (Broad, Novartis, Marcotte)	-0.267	0.267
FOXF1	Combined RNAi (Broad, Novartis, Marcotte)	-0.267	0.267
THBS3	Combined RNAi (Broad, Novartis, Marcotte)	0.267	0.267
NME1	Combined RNAi (Broad, Novartis, Marcotte)	-0.266	0.266
CCNQ	Combined RNAi (Broad, Novartis, Marcotte)	0.266	0.266
DDX60L	Combined RNAi (Broad, Novartis, Marcotte)	0.266	0.266
BARHL2	Mutation Public 18Q3	-0.265	0.265
TECR	Combined RNAi (Broad, Novartis, Marcotte)	0.265	0.265
NUTM1	Combined RNAi (Broad, Novartis, Marcotte)	-0.264	0.264
MFSD3	Combined RNAi (Broad, Novartis, Marcotte)	-0.264	0.264
WDR75	Combined RNAi (Broad, Novartis, Marcotte)	0.264	0.264
PCYT1B	Combined RNAi (Broad, Novartis, Marcotte)	0.263	0.263
ZFAND3	Combined RNAi (Broad, Novartis, Marcotte)	0.263	0.263
HUWE1	Combined RNAi (Broad, Novartis, Marcotte)	0.263	0.263
BATF2	Combined RNAi (Broad, Novartis, Marcotte)	0.263	0.263
ZNF736	Expression Public 18Q3	0.262	0.262
CR1L	Combined RNAi (Broad, Novartis, Marcotte)	0.262	0.262
CRYBA4	Combined RNAi (Broad, Novartis, Marcotte)	0.262	0.262
MCUR1	Combined RNAi (Broad, Novartis, Marcotte)	0.262	0.262
ENTPD6	Expression Public 18Q3	-0.261	0.261
RAD1	Expression Public 18Q3	0.261	0.261
MICAL2	Combined RNAi (Broad, Novartis, Marcotte)	0.261	0.261
USP6NL	Combined RNAi (Broad, Novartis, Marcotte)	0.261	0.261
AMBRA1	Combined RNAi (Broad, Novartis, Marcotte)	-0.26	0.26
LRCH2	Combined RNAi (Broad, Novartis, Marcotte)	0.26	0.26
SIGLEC10	Combined RNAi (Broad, Novartis, Marcotte)	-0.259	0.259
SMC4	Combined RNAi (Broad, Novartis, Marcotte)	0.259	0.259
LY6G6F	Combined RNAi (Broad, Novartis, Marcotte)	-0.258	0.258
EFNA4	Mutation Public 18Q3	-0.258	0.258
FAM69A	Combined RNAi (Broad, Novartis, Marcotte)	0.257	0.257
COL8A2	Combined RNAi (Broad, Novartis, Marcotte)	0.257	0.257
LINC01366	Combined RNAi (Broad, Novartis, Marcotte)	0.256	0.256
DRAM1	Expression Public 18Q3	-0.255	0.255
DSCAM	Combined RNAi (Broad, Novartis, Marcotte)	-0.254	0.254
PBOV1	Combined RNAi (Broad, Novartis, Marcotte)	0.254	0.254
ATP10B	Expression Public 18Q3	-0.253	0.253
FAS	Expression Public 18Q3	-0.253	0.253
SNHG28	Combined RNAi (Broad, Novartis, Marcotte)	-0.253	0.253
DCLK1	Combined RNAi (Broad, Novartis, Marcotte)	-0.253	0.253
RBBP7	Mutation Public 18Q3	-0.253	0.253
TSC22D1	Mutation Public 18Q3	-0.253	0.253
POGZ	Mutation Public 18Q3	-0.253	0.253
C8orf31	Combined RNAi (Broad, Novartis, Marcotte)	0.253	0.253
TFAP2A	Mutation Public 18Q3	-0.252	0.252
STRC	Mutation Public 18Q3	-0.252	0.252
NME1-NME2	Combined RNAi (Broad, Novartis, Marcotte)	0.252	0.252
NCL	Combined RNAi (Broad, Novartis, Marcotte)	0.252	0.252
MLEC	Expression Public 18Q3	-0.251	0.251
TRAPPC2L	Combined RNAi (Broad, Novartis, Marcotte)	-0.251	0.251
GNL1	Combined RNAi (Broad, Novartis, Marcotte)	0.251	0.251
PMS2P2	Combined RNAi (Broad, Novartis, Marcotte)	-0.25	0.25
CNOT3	Combined RNAi (Broad, Novartis, Marcotte)	0.25	0.25
ZMIZ1	Combined RNAi (Broad, Novartis, Marcotte)	0.25	0.25
EGFL8	Mutation Public 18Q3	-0.249	0.249
USP5	Combined RNAi (Broad, Novartis, Marcotte)	0.249	0.249
CNTFR	Combined RNAi (Broad, Novartis, Marcotte)	0.249	0.249
ANGEL1	Mutation Public 18Q3	-0.248	0.248
DAZAP1	Combined RNAi (Broad, Novartis, Marcotte)	0.248	0.248
VPS13B	Combined RNAi (Broad, Novartis, Marcotte)	0.248	0.248
DPYD	Combined RNAi (Broad, Novartis, Marcotte)	-0.247	0.247
SRSF2	Combined RNAi (Broad, Novartis, Marcotte)	0.247	0.247
SYT2	Mutation Public 18Q3	-0.246	0.246
TM7SF3	Expression Public 18Q3	-0.244	0.244
RRM2B	Expression Public 18Q3	-0.243	0.243
FAM3D	Expression Public 18Q3	-0.242	0.242
PCDHB12	Mutation Public 18Q3	-0.242	0.242
OR10A5	Mutation Public 18Q3	-0.241	0.241
MPV17L2	Mutation Public 18Q3	-0.241	0.241
FUOM	Mutation Public 18Q3	-0.241	0.241
PHLDA2	Mutation Public 18Q3	-0.241	0.241
MIEF2	Mutation Public 18Q3	-0.241	0.241
DEFB112	Mutation Public 18Q3	-0.241	0.241
SETD7	Mutation Public 18Q3	-0.241	0.241
BOD1	Mutation Public 18Q3	-0.241	0.241
C1orf74	Mutation Public 18Q3	-0.241	0.241
SFRP2	Mutation Public 18Q3	-0.241	0.241
WNT3	Mutation Public 18Q3	-0.241	0.241
TYSND1	Mutation Public 18Q3	-0.241	0.241
RHOJ	Mutation Public 18Q3	-0.241	0.241
REXO4	Mutation Public 18Q3	-0.241	0.241
C7orf26	Mutation Public 18Q3	-0.241	0.241
SDR16C5	Mutation Public 18Q3	-0.241	0.241
GTPBP8	Mutation Public 18Q3	-0.241	0.241
TTLL11	Mutation Public 18Q3	-0.241	0.241
OR52B4	Mutation Public 18Q3	-0.241	0.241
DNASE1	Mutation Public 18Q3	-0.241	0.241
OR5AS1	Mutation Public 18Q3	-0.241	0.241
TRIB1	Mutation Public 18Q3	-0.241	0.241
THSD1	Mutation Public 18Q3	-0.241	0.241
CLVS2	Mutation Public 18Q3	-0.241	0.241
FASLG	Mutation Public 18Q3	-0.241	0.241
OR2A12	Mutation Public 18Q3	-0.241	0.241
GGH	Mutation Public 18Q3	-0.241	0.241
XKR8	Mutation Public 18Q3	-0.241	0.241
OR6X1	Mutation Public 18Q3	-0.241	0.241
ZYX	Mutation Public 18Q3	-0.241	0.241
EIF3E	Mutation Public 18Q3	-0.241	0.241
USP39	Mutation Public 18Q3	-0.241	0.241
ACOX3	Mutation Public 18Q3	-0.241	0.241
RAB26	Mutation Public 18Q3	-0.241	0.241
KCNJ2	Mutation Public 18Q3	-0.241	0.241
AP1M2	Mutation Public 18Q3	-0.241	0.241
EDNRA	Mutation Public 18Q3	-0.241	0.241
GPATCH2L	Mutation Public 18Q3	-0.241	0.241
OR2A14	Mutation Public 18Q3	-0.241	0.241
ONECUT2	Mutation Public 18Q3	-0.241	0.241
SULT1C4	Mutation Public 18Q3	-0.241	0.241
PLIN1	Mutation Public 18Q3	-0.241	0.241
CHIC1	Mutation Public 18Q3	-0.241	0.241
BGLAP	Mutation Public 18Q3	-0.241	0.241
RECQL4	Mutation Public 18Q3	-0.241	0.241
SPACA4	Mutation Public 18Q3	-0.241	0.241
LURAP1	Mutation Public 18Q3	-0.241	0.241
YIPF5	Mutation Public 18Q3	-0.241	0.241
CNEP1R1	Mutation Public 18Q3	-0.241	0.241
CD83	Mutation Public 18Q3	-0.241	0.241
FSTL3	Mutation Public 18Q3	-0.241	0.241
SDCBP	Mutation Public 18Q3	-0.241	0.241
ATP5MD	Mutation Public 18Q3	-0.241	0.241
TPT1	Mutation Public 18Q3	-0.241	0.241
ARL5C	Mutation Public 18Q3	-0.241	0.241
SMIM4	Mutation Public 18Q3	-0.241	0.241
RPS28	Mutation Public 18Q3	-0.241	0.241
SMN1	Mutation Public 18Q3	-0.241	0.241
ARFIP1	Mutation Public 18Q3	-0.241	0.241
PDHB	Mutation Public 18Q3	-0.241	0.241
ALAD	Mutation Public 18Q3	-0.241	0.241
THEG	Mutation Public 18Q3	-0.241	0.241
KCNIP2	Mutation Public 18Q3	-0.241	0.241
BST2	Mutation Public 18Q3	-0.241	0.241
SPIN2A	Mutation Public 18Q3	-0.241	0.241
ORMDL3	Mutation Public 18Q3	-0.241	0.241
IL17F	Mutation Public 18Q3	-0.241	0.241
SLC10A1	Mutation Public 18Q3	-0.241	0.241
ALX3	Mutation Public 18Q3	-0.241	0.241
KITLG	Mutation Public 18Q3	-0.241	0.241
PF4	Mutation Public 18Q3	-0.241	0.241
POU5F2	Mutation Public 18Q3	-0.241	0.241
GMPR2	Mutation Public 18Q3	-0.241	0.241
ZG16	Mutation Public 18Q3	-0.241	0.241
NMRK1	Mutation Public 18Q3	-0.241	0.241
TMEM11	Mutation Public 18Q3	-0.241	0.241
OGFOD1	Mutation Public 18Q3	-0.241	0.241
RBM22	Mutation Public 18Q3	-0.241	0.241
POU3F3	Mutation Public 18Q3	-0.241	0.241
HP1BP3	Expression Public 18Q3	0.241	0.241
TNFRSF10B	Expression Public 18Q3	-0.239	0.239
SASS6	Expression Public 18Q3	0.239	0.239
USP11	Expression Public 18Q3	0.237	0.237
NIPBL	Expression Public 18Q3	0.236	0.236
MOGAT2	Expression Public 18Q3	-0.235	0.235
STMN1	Expression Public 18Q3	0.235	0.235
FAM72B	Expression Public 18Q3	0.234	0.234
SUCLG2	Expression Public 18Q3	-0.233	0.233
SMC4	Expression Public 18Q3	0.233	0.233
GNL1	Expression Public 18Q3	0.232	0.232
TNFRSF10C	Expression Public 18Q3	-0.227	0.227
PHPT1	Expression Public 18Q3	-0.226	0.226
SPATA20	Expression Public 18Q3	-0.225	0.225
TOX	Expression Public 18Q3	0.224	0.224
RETSAT	Expression Public 18Q3	-0.222	0.222
PMM2	Expression Public 18Q3	-0.221	0.221
SPRYD3	Expression Public 18Q3	-0.221	0.221
CEP41	Expression Public 18Q3	0.221	0.221
SLC36A4	Expression Public 18Q3	0.22	0.22
ZNF519	Expression Public 18Q3	0.22	0.22
MED20	Expression Public 18Q3	0.22	0.22
FCAMR	Expression Public 18Q3	-0.219	0.219
C5orf34	Expression Public 18Q3	0.217	0.217
XPC	Expression Public 18Q3	-0.216	0.216
ASXL1	Expression Public 18Q3	0.216	0.216
C1QB	Copy Number Public 18Q3	0.216	0.216
MIPEP	Expression Public 18Q3	-0.215	0.215
CLDN2	Expression Public 18Q3	-0.215	0.215
TBCC	Expression Public 18Q3	0.215	0.215
SP4	Expression Public 18Q3	0.215	0.215
KIF2C	Expression Public 18Q3	0.214	0.214
ANXA4	Expression Public 18Q3	-0.213	0.213
FAM72C	Expression Public 18Q3	0.213	0.213
TTK	Expression Public 18Q3	0.213	0.213
UPF3B	Expression Public 18Q3	0.213	0.213
CEP85	Expression Public 18Q3	0.212	0.212
CCNB2	Expression Public 18Q3	0.211	0.211
FAM72D	Expression Public 18Q3	0.211	0.211
NUSAP1	Expression Public 18Q3	0.21	0.21
TMEM63A	Expression Public 18Q3	-0.209	0.209
SIAE	Expression Public 18Q3	-0.209	0.209
CTDSPL2	Expression Public 18Q3	0.209	0.209
CLCN6	Expression Public 18Q3	0.209	0.209
ZNF439	Expression Public 18Q3	0.209	0.209
KCNMB4	Expression Public 18Q3	0.209	0.209
ACADS	Expression Public 18Q3	-0.208	0.208
WDR63	Expression Public 18Q3	-0.208	0.208
PHGR1	Expression Public 18Q3	-0.208	0.208
FBXO22	Expression Public 18Q3	-0.208	0.208
IGFL2	Expression Public 18Q3	-0.207	0.207
CLCNKB	Copy Number Public 18Q3	0.207	0.207
PIK3CA	Expression Public 18Q3	0.206	0.206
DNPEP	Expression Public 18Q3	-0.205	0.205
TOPBP1	Expression Public 18Q3	0.205	0.205
USP49	Expression Public 18Q3	0.205	0.205
MSH2	Expression Public 18Q3	0.205	0.205
TMEM229B	Expression Public 18Q3	-0.204	0.204
PTBP2	Expression Public 18Q3	0.204	0.204
LMBRD2	Expression Public 18Q3	0.204	0.204
TMEM25	Expression Public 18Q3	0.204	0.204
ELAVL2	Expression Public 18Q3	0.204	0.204
ZNF93	Expression Public 18Q3	0.204	0.204
FAM72A	Expression Public 18Q3	0.204	0.204
ACTA2	Expression Public 18Q3	-0.203	0.203
TAF11	Expression Public 18Q3	0.203	0.203
FAM131C	Copy Number Public 18Q3	0.203	0.203
ECHS1	Expression Public 18Q3	-0.202	0.202
CCNG1	Expression Public 18Q3	-0.202	0.202
USP1	Expression Public 18Q3	0.202	0.202
VPS37B	Expression Public 18Q3	-0.201	0.201
ZNF738	Expression Public 18Q3	0.201	0.201
HMGN2	Expression Public 18Q3	0.201	0.201
ATF7IP	Expression Public 18Q3	0.201	0.201
TMEM56	Copy Number Public 18Q3	0.194	0.194
F3	Copy Number Public 18Q3	0.191	0.191
SLC44A3	Copy Number Public 18Q3	0.188	0.188
PRAMEF15	Copy Number Public 18Q3	0.186	0.186
PRAMEF9	Copy Number Public 18Q3	0.186	0.186
CNN3	Copy Number Public 18Q3	0.185	0.185
PRAMEF14	Copy Number Public 18Q3	0.184	0.184
CCDC18-AS1	Copy Number Public 18Q3	0.184	0.184
DBT	Copy Number Public 18Q3	0.183	0.183
ABCD3	Copy Number Public 18Q3	0.182	0.182
NUDT4B	Copy Number Public 18Q3	0.182	0.182
RWDD3	Copy Number Public 18Q3	0.181	0.181
EVI5	Copy Number Public 18Q3	0.181	0.181
RPL5	Copy Number Public 18Q3	0.181	0.181
SNORD21	Copy Number Public 18Q3	0.181	0.181
SNORA66	Copy Number Public 18Q3	0.181	0.181
ARHGAP29	Copy Number Public 18Q3	0.18	0.18
SLC45A2	Copy Number Public 18Q3	0.18	0.18
ALG14	Copy Number Public 18Q3	0.179	0.179
MIR553	Copy Number Public 18Q3	0.179	0.179
SLC35A3	Copy Number Public 18Q3	0.178	0.178
PLPPR4	Copy Number Public 18Q3	0.178	0.178
SNX7	Copy Number Public 18Q3	0.178	0.178
CDC14A	Copy Number Public 18Q3	0.177	0.177
MIR5698	Copy Number Public 18Q3	0.177	0.177
FNBP1L	Copy Number Public 18Q3	0.177	0.177
PLPPR5	Copy Number Public 18Q3	0.177	0.177
FAM69A	Copy Number Public 18Q3	0.177	0.177
GPR88	Copy Number Public 18Q3	0.177	0.177
DR1	Copy Number Public 18Q3	0.176	0.176
TRMT13	Copy Number Public 18Q3	0.176	0.176
LRRC39	Copy Number Public 18Q3	0.176	0.176
PTBP2	Copy Number Public 18Q3	0.176	0.176
LINC01349	Copy Number Public 18Q3	0.176	0.176
MFSD14A	Copy Number Public 18Q3	0.175	0.175
MIR760	Copy Number Public 18Q3	0.174	0.174
RTCA	Copy Number Public 18Q3	0.174	0.174
GCLM	Copy Number Public 18Q3	0.173	0.173
GCLC	Copy Number Public 18Q3	0.173	0.173
LINC01761	Copy Number Public 18Q3	0.173	0.173
DNTTIP2	Copy Number Public 18Q3	0.172	0.172
ZNF644	Copy Number Public 18Q3	0.171	0.171
DPYD-AS1	Copy Number Public 18Q3	0.17	0.17
FRRS1	Copy Number Public 18Q3	0.17	0.17
HCN1	Copy Number Public 18Q3	0.17	0.17
SASS6	Copy Number Public 18Q3	0.169	0.169
EPHB2	Copy Number Public 18Q3	0.168	0.168
TGFBR3	Copy Number Public 18Q3	0.168	0.168
HIVEP3	Copy Number Public 18Q3	0.168	0.168
CCDC18	Copy Number Public 18Q3	0.168	0.168
GFI1	Copy Number Public 18Q3	0.167	0.167
AK5	Copy Number Public 18Q3	0.167	0.167
SLC30A7	Copy Number Public 18Q3	0.167	0.167
TMED5	Copy Number Public 18Q3	0.167	0.167
DPH5	Copy Number Public 18Q3	0.167	0.167
MTF2	Copy Number Public 18Q3	0.167	0.167
EXTL2	Copy Number Public 18Q3	0.166	0.166
RPAP2	Copy Number Public 18Q3	0.165	0.165
EPHA8	Copy Number Public 18Q3	0.165	0.165
ZBTB40	Copy Number Public 18Q3	0.164	0.164
TEX46	Copy Number Public 18Q3	0.164	0.164
CDC7	Copy Number Public 18Q3	0.164	0.164
CDC42	Copy Number Public 18Q3	0.164	0.164
BARHL2	Copy Number Public 18Q3	0.163	0.163
WNT4	Copy Number Public 18Q3	0.163	0.163
HSP90B3P	Copy Number Public 18Q3	0.163	0.163
SLC25A34	Copy Number Public 18Q3	0.163	0.163
IPCEF1	Copy Number Public 18Q3	0.163	0.163
DCDC2	Copy Number Public 18Q3	0.163	0.163
FUCA1	Copy Number Public 18Q3	0.163	0.163
C1QA	Copy Number Public 18Q3	0.162	0.162
C1QC	Copy Number Public 18Q3	0.162	0.162
GLMN	Copy Number Public 18Q3	0.162	0.162
PALMD	Copy Number Public 18Q3	0.162	0.162
CNR2	Copy Number Public 18Q3	0.162	0.162
CELA2B	Copy Number Public 18Q3	0.162	0.162
VCAM1	Copy Number Public 18Q3	0.162	0.162
CASP9	Copy Number Public 18Q3	0.162	0.162
PITHD1	Copy Number Public 18Q3	0.161	0.161
FHAD1	Copy Number Public 18Q3	0.161	0.161
LRRC8D	Copy Number Public 18Q3	0.161	0.161
UQCRHL	Copy Number Public 18Q3	0.161	0.161
BCAR3	Copy Number Public 18Q3	0.16	0.16
HFM1	Copy Number Public 18Q3	0.16	0.16
CCDC152	Copy Number Public 18Q3	0.16	0.16
MIR4684	Copy Number Public 18Q3	0.16	0.16
SELENOP	Copy Number Public 18Q3	0.16	0.16
ZBTB17	Copy Number Public 18Q3	0.16	0.16
GHR	Copy Number Public 18Q3	0.159	0.159
HMGCL	Copy Number Public 18Q3	0.159	0.159
GALE	Copy Number Public 18Q3	0.159	0.159
LYPLA2	Copy Number Public 18Q3	0.159	0.159
CTRC	Copy Number Public 18Q3	0.159	0.159
FAM19A5	Copy Number Public 18Q3	0.159	0.159
FRK	Copy Number Public 18Q3	0.158	0.158
