# Supplementary material for: Selective USP7 inhibition elicits cancer cell killing through a p53-dependent mechanism
Source: Sci Rep. 2020 Mar 24;10:5324. doi: 10.1038/s41598-020-62076-x (PMC7093416; doi:10.1038/s41598-020-62076-x)
Supplement: Supplementary file 5 — Supplementary information5 [file 41598_2020_62076_MOESM5_ESM.xlsx]

## Sheet: Table S4 - PRISM Data
Table S4: PRISM Profiling Results
384-well plates containing pooled cell lines expressing stable DNA barcodes were treated for 5 days with Nutlin-3, XL177A, or XL177B in dose. DMSO (negative) and high-dose bortezomib (positive) controls were also plated alongside each compound. After treatment, cells were collected and quantitated using Luminex sequencing. Mean Fluorescence Intensity (MFI) values are generated, and a Strictly Sta…
SSMD	SSMD = (μDMSO – μBort) / √(σ2DMSO + σ2Bort)
Regression	f(x) = b + (a – b) / (1 + EXP(s*log (x / EC50)))

## Sheet: MFI
pert_iname	pert_dose	22RV1_PROSTATE	2313287_STOMACH	253J_URINARY_TRACT	253JBV_URINARY_TRACT	42MGBA_CENTRAL_NERVOUS_SYSTEM	5637_URINARY_TRACT	639V_URINARY_TRACT	647V_URINARY_TRACT	769P_KIDNEY	786O_KIDNEY	8305C_THYROID	8505C_THYROID	8MGBA_CENTRAL_NERVOUS_SYSTEM	A101D_SKIN	A172_CENTRAL_NERVOUS_SYSTEM	A204_SOFT_TISSUE	A2058_SKIN	A2780_OVARY	A375_SKIN	A549_LUNG	A673_BONE	A704_KIDNEY	ABC1_LUNG	ACCMESO1_PLEURA	ACHN_KIDNEY	AGS_STOMACH	AN3CA_ENDOMETRIUM	ASPC1_PANCREAS	BC3C_URINARY_TRACT	BCPAP_THYROID	BECKER_CENTRAL_NERVOUS_SYSTEM	BEN_LUNG	BFTC905_URINARY_TRACT	BFTC909_KIDNEY	BHT101_THYROID	BICR16_UPPER_AERODIGESTIVE_TRACT	BICR31_UPPER_AERODIGESTIVE_TRACT	BICR56_UPPER_AERODIGESTIVE_TRACT	BICR6_UPPER_AERODIGESTIVE_TRACT	BT474_BREAST	BT549_BREAST	BXPC3_PANCREAS	CADOES1_BONE	CAKI1_KIDNEY	CAL120_BREAST	CAL12T_LUNG	CAL27_UPPER_AERODIGESTIVE_TRACT	CAL29_URINARY_TRACT
Nutlin-3	0.000610353	2296	8193	13400	16648	4116	5164	17006	28744	6251	5233.5	12807.5	8489.5	9934	7461	9637	193.5	18135	18911	6835.5	9119	3620	6070.5	8528	1444	12459.5	33881	6120	18934.5	12791.5	9098	24187	7960	6936	11810	14405	5443.5	17717	3577	13342	2892	5066	1183	6349	21451	15064	11558	20059.5	9011
Nutlin-3	0.000610353	7711.5	16298	14082	13636	5824	5198	24592	33002	6824	8009.5	11646.5	8271	14986	4031	10480	222	19395	15634	8654.5	8938	2569	5216.5	10849	2976	11580	40936.5	10572	23594	13915	6572	19210	8798	8493	18038	18119	5515	15090	3428.5	11342	1715	1836	689	5686	18142	12880	13284	19151.5	8957
Nutlin-3	0.000610353	3256.5	6351	16791.5	9729	3462	5608	11900	29259	4188	6751	14452	7453	8645	5911	8488	295.5	19549.5	16575	5268	13071.5	1721	6683	8881.5	1820.5	11974.5	34938	7019	20951.5	8459	11376	17010	6007	9950.5	14602	8765	3801.5	19092	2480	11621	1910	2182	552	6471	20425	13041	9249.5	25415	10277.5
Nutlin-3	0.000610353	2691	15484.5	16677.5	6093	5974.5	5118	15465	22669.5	8331	6471	19016	9513	10478	11006.5	7646	243.5	22935	14170.5	5613	13916	1924	7819	11465	3884	13015.5	35658	6758	18601	10458.5	7472	22220	9178	8885	12914	21851	7225	15830	5142	10074.5	1665	1770	1103	15481.5	19719.5	15017	12951.5	19627.5	8231.5
Nutlin-3	0.000610353	2334	11501	16246	11958	4899	4250	12857	34567	3986	5976.5	21699	9868	11554	6823	8288	208	20108	15163.5	4840.5	10911	1183.5	11379	4533	3203.5	8174	38326	9328	21238	8646	14054	21019.5	9972.5	6674.5	16966	17373	7467	14976	6987	14217	1051	1985	1381	6543.5	25262.5	12012.5	13183	22725.5	10904
Nutlin-3	0.000610353	4179	7883	9912	7359	3025.5	5071	13248.5	24104	4000	5012	9770	10126	11366	4667	11945.5	231.5	19031	13988	11316	11432	2023.5	4119	6171	2578	9199	33867.5	5463	19204	12269	10872	10058	7562	12342	11000	15178	4618.5	16409	4201.5	7418	1948	2470.5	345	2398.5	13090	14628	9233.5	23272	11727
Nutlin-3	0.00244141	3458	11198	17205	9780	4161.5	3997	20697	31422	4239.5	6378	10682	10710.5	1031	3731.5	14204	202	17319	19712	5845.5	10612	1514	6530	7937	3104	13404.5	35017	7484	24384	21648	10779	19444.5	8212	8795	9860	11457	3062	19398.5	5182	8878	1876	1680	778	6750	21903	16502.5	13337	29753	9454
Nutlin-3	0.00244141	4392	14288	20717.5	10125	6359	7181.5	20370	32318	6777	9917	20230.5	12301.5	13536	8543	12120	257	23548	15334	6476	10968	1698	6907	4419	2928	15229.5	40646	9628	21715	11844	16249.5	14581	13716	12742	14729	17900	4233	13802	4168.5	6291	2662	3321	1104	8305	22040	17092.5	16050.5	29278	10784
Nutlin-3	0.00244141	3092	11705	12245.5	10529.5	3446	6362	15315	32168.5	8112	7662.5	11522.5	8173.5	12764	5937.5	7259	252	21045	18809.5	6867	9401	1779	5749	7992.5	1161	15278.5	38876	7876.5	23650	11688	9908	16265.5	4401	14788	13337	14886.5	3206	12666	3618	5370.5	780	1528	978	12414.5	16478	13742	9843	17307.5	9562
Nutlin-3	0.00244141	228	493	35589.5	29412	312	266	34667	1971.5	235	20676	360	281	515	322	332.5	187	1000	774	374	318	232	257	223	291	268.5	3772	340	546.5	466	350	577	306	420	454.5	540	254	1547	382	459	220	261	6600.5	235.5	431	598	420	787	293
Nutlin-3	0.00244141	1233.5	8979	15371	8973	5338	3709.5	11611	29425	5826	6145	13143	7798	15305	5569.5	10791	229	19178.5	24167	6306.5	8532	1666	6497.5	7964	2995	13279	33275.5	6651.5	19762	9930	9097	13941	13704	5717	11088	10577	2595.5	18085	3171	7588.5	867	1942.5	831	5909	18127	13007.5	7754	23014	7704
Nutlin-3	0.00244141	2156.5	12665	12445	8538	3674	9452	13839	31314	5143.5	4578	10949	9217.5	8077	6893	9218.5	224	18372	13047	9130.5	9796	2162.5	5457	6396	1133	11489.5	39541.5	6587.5	19551	12786	9337	13194	5535	13476	11236	9480	4660	16187.5	3266.5	10256	1810	2759	803	4000	16604.5	13260.5	13175	20776	7713
Nutlin-3	0.00976563	2437	17104	20535	16547	5211	3438	11783	31608	5004	4728	15916	8484	16507.5	5078	8524	234	19410	17946	7276	8512.5	3748	4921	10817	1729	12297	35550	8325	25068.5	14663	5548	16794	5389.5	16059	15126	13807	5237	20801	4740	11055.5	2844	2517	1650	8196	17369	16075	11959	28385	8996.5
Nutlin-3	0.00976563	3674.5	9114.5	14294	13518	6569	5492	9478	31993	6391	6805.5	20149	12092.5	13732	14744	12115	268	22110	20253.5	11245	10367	1047	9219.5	9295	2186.5	13065	38616.5	9840	21877.5	14911	12425	18571.5	10965	3279.5	17160.5	15899	9207	20195.5	5695	11957.5	2196	4283	1359	6479	23502	11727.5	11909.5	26634	9450.5
Nutlin-3	0.00976563	5572	4652	15356	12042.5	5038	4781	19288	34622.5	4817.5	5340.5	21220	11693	12249	8285	13079	243.5	18299.5	12235.5	9634	8651	1784	6322	9124	1463.5	11321	38233	6441	19584.5	12743.5	9701.5	15726.5	6827.5	9116	14320	15068	4291	24024	3860	11129	3298	2517	1245	7385	19201.5	12244	16281.5	26992	9874
Nutlin-3	0.00976563	3458	14774	18601.5	15023	5290	8855	18348	31970	3797	7863	15732.5	10134.5	13641.5	10051	10088	256.5	22727	20987	6889	12120.5	3056	4658	9454	2211	8748	41260	9673.5	23442	13162	11756.5	16853	10800.5	13245	12057.5	10086	6570	12088.5	4107	8196.5	1983	683.5	1696	5722.5	19224	14050	8293	22866	10406
Nutlin-3	0.00976563	2395	17306	16439	11188	3665.5	6161	21907	28802	6789	7641	12005	10612	6740.5	5403	9059	264	18182	22714	10089.5	9057	1395	8092	5676	2216.5	11535	38429.5	7611	25216.5	10203	11323.5	12009	9734	8007	11966	17776.5	5881	10018.5	4333.5	6917	1056	1491	1713	2940	19569.5	10888	11263.5	21169	7780
Nutlin-3	0.00976563	5151	7252.5	15812.5	11515	3897	7120	11147	38224	4269	4204.5	20198	9290	11185	6654	9369	223.5	19020	16221	3922	10208	1617	5751.5	9675	2993	10279	37323	7395	22428.5	12126	13707	10975	8188	6476.5	7443.5	9139	4088	13637	2920	10622	1733	1729	687	5609	11302	17240	10801	25167	8723.5
Nutlin-3	0.0390625	2825	8660.5	16834	11538.5	5718	4162	18088	30761.5	6920	6035.5	16975	8447	357.5	7242.5	3101.5	198	19132	18366.5	9795	6809	1732	6051.5	8434	1355	11595	32791	10533	17513.5	20059.5	9362.5	18146	6808	2148	15759.5	13378	4796	13791	2372.5	11855.5	2030	1511.5	691	5292	14577	15776	8749	23144	11243
Nutlin-3	0.0390625	4776	18769	21715.5	10624	4007	4753	15485	31065	4222.5	7867	17315	8571	16086	8402.5	13909	255	27098	21066	6121.5	9246	2413	10141	8522	3079	15398.5	38976	8977	19337	14686	13941	18003	9178	9492	11971	19986.5	6172	15946	5836.5	9585	2186	2064	1000	6029	17771	19581	10985	25938	9781
Nutlin-3	0.0390625	6129	12870	14401	8316	5004	4605.5	15321	34903.5	6128	2233	20379	9761	13507	3912.5	9468.5	314	20011	20414	8534	10460.5	1602	9403.5	4512.5	4399.5	10858	37579	8162.5	25333	7922	9601	19454	6916.5	14773	13741.5	11613.5	6192	15145	4585	7930	1676.5	2727	1187	7777	19994.5	16143	11149	20028	9764
Nutlin-3	0.0390625	4727	6348	21309.5	13234	2805	4992.5	19316	27637	4433	7693.5	18463	9069	10584	4862	5671.5	215	21413	16914.5	8092.5	10674.5	2883	7390	5767.5	1826	14054	38378	7686	19581	14766.5	9409.5	16265	11520	4650.5	13795.5	15623	4275	12769.5	4309	12184	1548	2502	931	3515	16824.5	14380	15073	22600.5	13178
Nutlin-3	0.0390625	3244	9782.5	16187.5	6597	3779	3590	12397	29402	6371	4960	11848	9601	10471	6347	7347	207.5	17958	20362	6023	8617	1943	7974	3905	1941	11898	38487.5	7039.5	20350.5	8655	6580	16755.5	8841	10055	11472	15102	5166	15643.5	3149	6359	1294	2562	641	3587	17442	16677	9874	23878.5	7717.5
Nutlin-3	0.0390625	3553	8778	14682.5	9280	4132	5985	11225	30436	3918	3365	18419	8806	10652	9518	11046	237	17564	16901.5	7603	7917	1244	6228	7080.5	3839	6068	36513.5	8097.5	19377.5	14764.5	11773	18823	5941.5	14651.5	14760	15562	7078	12567	3042	9830	1071.5	1278.5	757	5754	16367	9822	13560	24312	8599.5
Nutlin-3	0.15625	4767.5	9131	18146.5	11515	5112	3262	19039	31306.5	6087	6997	11849	5413	13528.5	3650	10718	225	18668	15485	10204	8956	1722.5	6639	9515	1167	11230	36002.5	7522	21126	14669.5	13687.5	16278	7741.5	13495	14569	12450	6226	18297	5045	8756	2042	1616	1654	5517	18181	14689	12702.5	24952.5	7089
Nutlin-3	0.15625	5244.5	10361	16953	12694.5	4993	4293	25450	34800	6473	8485.5	17380.5	10643.5	13731	4866	8050	232	22573.5	24337	10622	15771	1779.5	8158	7040	2182	10868	38999	7431	29255	13018	8094.5	21460	10622	2330.5	12654	13746	8747	21274	3819	14535	3339	3075	2182	8058	17493	9226	16893	25033	8350
Nutlin-3	0.15625	4198	8216	15775	12937	6324	5288	15258	39215	6349.5	5492.5	19724	10147.5	8738.5	13387	8563	304	21383.5	21839	10993	12364	2183	7041	6652.5	3486	12189	40009	4668	21010	11732	6429	19333.5	11458	12463	13722	18318	7073	18096	4063	11166	2499	3188.5	1858	11041	27179.5	18797	15717.5	22879	11365
Nutlin-3	0.15625	3422	6806	15908	10261.5	4058	4203	15067	32570	3381	3772.5	20607	9446.5	12902	6251.5	7008	225	17190	21240.5	5540	13621	2831.5	7937	5233.5	1995.5	11690	35474	9264.5	21332.5	11222	8189	11798	10559	21967	10458	16581	4268.5	17810	3514.5	11243	2937	2766	1079	4539.5	16795.5	12809.5	14502.5	19754	8046
Nutlin-3	0.15625	5230	12712	18067	11621	3743.5	6024	16409	27188	3261	5432	14670	10160	15704.5	7119	11103	239	19970	18550	5061	9430	1354	5324	6594	2902	13572	35651	6582.5	23763.5	9018.5	9293	16794	11109	7655	13477	13364	5297	13357.5	3564	6922.5	1222	2908	626	6737	17400	14151	8491	21653	8953
Nutlin-3	0.15625	3328.5	15528	13073.5	3970.5	3060	4987	12559	29535	5183	4658	20707	10302.5	7119	5650	6819	289	17402	20198	9066	14740.5	2139	5107.5	7319	2650.5	12502	34503	7622	15504	9035	11532.5	12357	6333.5	9791	16344	10617	5748	10744	3703	6988.5	2089.5	2527	907.5	4309	11471	16120.5	9282	20868.5	11384.5
Nutlin-3	0.625	2842	18297	18030.5	7442	4826	4560.5	18529	27979	4289.5	6295	12761	10097	7402	5353	11695	201	14266	16960	7683.5	8579	1759	6414	5285	1005	11207.5	29637	8190	18308.5	16688	10652	19108.5	5112	7227.5	9630	11164	5124	17533	4542	7721	1827	2595	834	8056	18459	9263	12338	22680	7807
Nutlin-3	0.625	2699	12096.5	12669	9569.5	4081.5	7267	13944	32190	7487	7895	18757	12594	14787	5640	8655	244.5	21297.5	16022.5	5719	11547.5	1766	9848.5	7255	2165.5	15360	38373	6888	19928.5	11532	14200	16108	10121	14451	17678	16683	7630.5	15924	4037	13170.5	1539	2544.5	1794	3859	14239	16519	14737	22458	12303
Nutlin-3	0.625	3780	8193	14093	11771	6272.5	6489	17912	37299	5533.5	6034	18241	8730	15776	3688.5	9255	252	23674	23066	6921	7997.5	2966.5	7434	7915	2403	14399	38700.5	7668.5	22505	10137	15281	18437.5	8295	13467.5	12040	9565	5077	21909.5	4255.5	11836	1990	1741	2183.5	6926	21781	15860	11410	21898	10354
Nutlin-3	0.625	5111.5	8711.5	16005	8454	3218.5	7824.5	14453.5	30564.5	8752.5	7999.5	17007	10334.5	10415	8506	9770.5	237.5	15035	11599	6469	9390	2828	10294	7177	2568	15143	28467	7681	21437	12581	16525	16737	10506.5	11993	13795	17690.5	7848.5	15940	5136	5128	1631	1981	2152	8076	18244.5	14807.5	6881.5	21367	11604
Nutlin-3	0.625	4032	18239.5	19257.5	15211	7011	7114	14863	31949.5	8751	10259	15967	14855	10413	5629	10951	241	22276	19395	12220	7716	3116	8871	9182.5	2670.5	15088	39018	9702.5	30243.5	13704.5	9715.5	22956.5	13690	12526	18876	19057.5	10069.5	22656.5	5019.5	10685.5	2974	3741	988	6824.5	22668	16764	18276	31315	9999
Nutlin-3	0.625	4732	5287	15831.5	7822	4373.5	4315.5	14349	23999.5	6121	4992	13592	8957	11863	4286	7908.5	241	21261.5	13088	7404.5	8761	1568	5420	5119	2117	12967.5	27894	6675	19597	13855	12570.5	15050	7849	5673	11119	16666	3470	11898	4123.5	7253.5	1946	3126	556	4068	15448	19690	9696	23965	9904
Nutlin-3	2.5	1810.5	9796	8781	6365.5	4436	3976	15023	36072	3188	6040.5	14784	9511	15766	1492	4202	199	20349	9365.5	3943.5	4571	3386	8905.5	6890	1839	6961.5	21613	6993	21358	19537.5	12411.5	20430	9185	21752	11623	14115.5	8939	12325	5863.5	11148	1629	1593.5	1104	8011	6102	15207	13640	28825	8400
Nutlin-3	2.5	3880	9417.5	9479.5	4508	4678	7844	16857	41447	4709	4335	11739.5	10996	15405.5	1746	9703.5	238.5	25822	5737	3827	6637	2345	7668	8730	3099	6457.5	19836	9288	22133	15109	14638	19627	12910.5	16600	15448	21924	6261.5	23490	6152	9341	4134	2582	963	4107	6587	21228	15294	22376.5	13367.5
Nutlin-3	2.5	3504	9364.5	8722	4038	5263.5	7461.5	8744	27320	3089	4931	16798	12018	12507	1161	4251	353	18053	4503	4254	7891	2226.5	4865	7595	4690	6213.5	16162	6751	23206.5	13816.5	12405.5	21722.5	6467	14494.5	14391	16677	5709	16510.5	4520.5	11467	1972	2467	1607.5	6030.5	11184	17306	15321	27390	13027
Nutlin-3	2.5	1990.5	7513	8624	5548	5037.5	10128	11970	34079.5	5099	7079	20157.5	12794	12508	1393	4800	236	15756	9885.5	5441	11483.5	1348	9671	8122.5	3041.5	5296	14050.5	12811	25470	15275	11548	17656	9062	16653.5	13013.5	14443	5340.5	15623	6184.5	12831	3959	2290	1203	4140	12212.5	17636	14654	28801	11844
Nutlin-3	2.5	1919	11431	10248	6125	4657.5	3500	15485	33045	6601	4286	19430.5	8654	9593	2262.5	6338	237	22910	13185	3292	7147.5	1766	5183	4931	4461	5498	26588	5947	25827	8364	9818	18801	11098.5	16516	14563	15303	6857	13481.5	4555	9354	1750.5	4080	819.5	7643	12233	19546	15281	20823	8872
Nutlin-3	2.5	2762	5452	5553	3698.5	4223	8307.5	7447	36976	3153	2874	14879	10540	12933.5	1401	7181	230	25282	6009.5	4979	7966.5	2589	4788	8128.5	2733	9405	23387.5	6724	26900	14866.5	16818	17552	7785	6932	15630	15130	4908.5	13771	6079.5	9731.5	1804.5	1593	1490	5142	9234	16835	11599	21770	11837.5
Nutlin-3	10	2718	2707	2685.5	2722	5581	3121	13559	31793	2207.5	5157	15717.5	9778	15045.5	1198	1468	208.5	17983.5	980	1171	1441	1835	1264	8535	2164.5	1287	6122	11497	21045	17692	15215.5	17095	15429.5	15517.5	11417	17301.5	7685	17692	6822.5	14638.5	2006.5	1930	1286.5	447	3054	19155	11557	24859.5	6200.5
Nutlin-3	10	2762.5	1933	2823.5	2714.5	8267	6891.5	6144	43082.5	2080.5	3907	20694.5	16042	14375	1630	2508	256	23432	3468	1586	2102	1858.5	1416.5	10240	2769	1205	21762	10142.5	24569	17466.5	21088.5	23722	18826.5	13464	14117	15836	4422	29093	8705	16437	3881	1896	1818	707.5	3709	17148.5	23107	26935.5	13199
Nutlin-3	10	1430	2817.5	1405	1637.5	5595	9078	11096	30194	2062	3639.5	20928	13245	11084	1385	1226	267	18907.5	943	798.5	2100	2004	2044	6933	3356	1065	9756	7981	25730	8894	18342	15942.5	10505	10584	14490	14482	4153	13807.5	5086.5	7923	2635	3680	765	471	2682	15279	13760	21559	13488
Nutlin-3	10	3900	1436	3157	2110.5	4364.5	6962	12904	36557	1765.5	4562	21068	11023.5	16322	961.5	1493	344	23050	1788.5	588	2359.5	2819	1867	7651	4334.5	1196.5	8442	11982	25228.5	18947	15506	16642	15054.5	15544	17139	16396.5	6527	18371	6960	14751	2456.5	3109.5	634	730	1586.5	20756.5	15111	32178	6521
Nutlin-3	10	2254	3003	3412	1773	5688.5	4608	7946	34244	1381	5634	19279	10913	15054	2185.5	1312.5	238.5	23475	1482	1046	2660	3135	1361.5	6544	3568	1247	9888.5	7451	19505.5	10364.5	17305	18010	14769	12819	21884	13029	3995	13817	4948	8862.5	2174	3425.5	1575	2048	2688	17004.5	17932	24928	10091.5
Nutlin-3	10	2726	2495	1533	1258	4636.5	5416	5148.5	32215	1438.5	1985	22186	12636	10034	610.5	1387	252	21839	2693	1172	1448	2355	2213	9167.5	3775	1069	9389	8570.5	21272.5	15952	14374.5	18846	7300	18638.5	8031.5	8219	6223	15640.5	4914	11967	2020	2688	1366.5	774	2541	25906	9754.5	26045	9112.5
Nutlin-3	10	2214	554	2161	2205	6098	436	11291	41822.5	1391	4460.5	23317	3181	16074.5	1275	2773	324	25637.5	1709	1218	2505	2746	2913.5	8008	2437	1025.5	10053	10484.5	21580	16798	21648	22300	15546	12355	14143.5	22871.5	9256	17865	655	12433	1955	1954	1607.5	818	6789	18105	15081	33947	993
Nutlin-3	10	4228.5	5507.5	3106	2206	5102	8975	13971	32528.5	2466.5	5357	19255	15844	14843	1251	3254	277	27231.5	2590	561	2269.5	2151	5310.5	8167	4151	1064	10715	10245.5	27162	14360	22199	27645	15398	18252	18962	14606.5	10608	16542	10233	6407	2155.5	1615	1374.5	463	2992	17795	14310	19354	10913
Nutlin-3	10	2518	3032	3603.5	2724	8472	10424	10080	39859	1527.5	5380	22873.5	14482	20010	1028	1668	241.5	26864	1509	1079	2439	2316	2535	5910	6430.5	1633.5	12822	12669	34592	24713.5	18423	23402.5	12051.5	19906.5	19929.5	18561	9487.5	22770	9926	10561	2794.5	4279	2126.5	1476	2590	16866.5	14489.5	33729.5	12771
Nutlin-3	10	2559	1854.5	2115.5	1876	4859	5579	12597.5	21014	1233	4372	23345	13099	10696	967	2277	322	21457	1192.5	1136.5	1720	2562	2566	7096.5	3449	1472	9480	7905	20419.5	11365	17855	13025	11245	7885	11732.5	12532.5	6335	17622.5	4149	13599	3110	2162.5	914	870.5	2704.5	16527	6733	21189	8811.5
Nutlin-3	10	1611.5	2113.5	1774	1395.5	5601	2978.5	12217	23027	1526	2153	15439	8300	8270	917	2266	218	17065	2020	483	1591.5	2172	1286	7786	2254	1506	11160.5	7952.5	13497	9749.5	8954.5	17580.5	10355	11233.5	11886	12156	4134	14235.5	5400	8244	1929	2133	861	700	3026	15009	10233	14783	4642
Nutlin-3	10	1947	3099	3019	3640	4591	8170	11711	28072	1025.5	5711	22364.5	14126.5	23084	1052	2570.5	361	15584	1583	1499.5	4456.5	3076	2547	8580	3742	2546	9170	8832.5	20880	18514	14612	12173	8960	14624	12134	11048	3605	16970	7143	5226	2330	1947.5	3224	819	4381	19442	6073	30346	8149.5
XL177a	0.0012207	4314	13240	18313.5	12971	3770	4624	19604	34368	5834	6050.5	21805	10327	8553	5143	7651	211	17771.5	19961	6580	7506	3332.5	6723	6567.5	1502	13229	35543	6945.5	20123	11503	8307	13580.5	8763	22128	11490	7269	5715	16270.5	2488	12463.5	1682	2587	1052.5	4666	12307	15723	13656	26761	6294.5
XL177a	0.0012207	2901	12589	16348	9944	6423.5	7600.5	12578	36238.5	5829	6495.5	11067.5	10115	12585	7982	7713	231	22783.5	25101	9887	8211	2333.5	7334.5	7137.5	3795	13868	38037.5	5802	15389	9063	11730	18971.5	8099.5	13782	11212	15179	8271	17632.5	3730	11431	1396	1735	829	7128	15365	12893	12304	20396.5	6632
XL177a	0.0012207	2725	9911	15458	9898	4013.5	5908	12745	26507	5351.5	4648.5	20522	8181	19239	11620.5	10721	228	22394	21469.5	9817	8057	2082	4676	7559	3231	12414	39864.5	7007.5	19066	11626	6725.5	15126	9040	11598	10369	10482	5842	13310	2604	9370	2515	1981	2029	3951	18904	16107	7499.5	22001	8979
XL177a	0.00488281	3410	4354.5	17462	8040	5174	6167	18002	35635	8365	7183	5852	12375	13077	6423	10062	231.5	18555	16757.5	9305	12673.5	2648.5	9202.5	7510	2203	13036	37687	10136	21033	13171	7650	17424	5786	15458	13629	14071.5	2477	13783	1138.5	7922	1112	2083	1059	6618	15585	18924	13114.5	22831.5	10003
XL177a	0.00488281	3227	7899.5	19924	10082	2809.5	6380.5	17265	30947	8259	9038.5	17344	11647	16078	5967	9300.5	244.5	16142	18375	9845	12875	1613	7214.5	4705	2582	8185	41393	7369.5	24144	7656	6281.5	21031	11079.5	7975	12255	16768	4410.5	14103	2630	7362	1978	1856.5	1582	5146	25873	13128	10673.5	29263	10886
XL177a	0.00488281	2894	11180	14279	9466.5	5218	4946	21018.5	30632.5	2665	4564	14445.5	11362	14056.5	8426	8815	268	16968.5	17126	5902.5	10828	2282	7469	5598	1761	14856.5	36594.5	5831	23549	15775	13333	15972.5	7297	18188	16246	15878	5637	15334.5	4126	7535	2218	2254	1207.5	6746.5	19228	20568	6262	27882.5	8626.5
XL177a	0.0195313	4111	5130	21598	19155	3793	1109.5	16227	30483.5	5159	8413	3752.5	3241	12967	10744	8169	236	17327.5	13245	9724	8985	2867	8003	7872	2743	15553	29366	10557	26000	12423.5	12900	15142	11320	6736	11644	9920	1209	13024	3730	12014.5	3241	3562.5	758	7610.5	19201	13568	10006	20192	2145
XL177a	0.0195313	1971	11550	17068.5	12779	3045.5	7378	8542	26254	5390	7321	17679	9190	11930.5	5181	11257	205	14519	14452	4780.5	7757	2597	4334.5	5079.5	2500	12474.5	34013.5	5760	24974	12033	8293.5	15469	8073	3783.5	8526	13973.5	4204.5	13912	4506	7164	2346	1858.5	1121	5559	18995	9468	7958	20339	9209
XL177a	0.0195313	4135	10496	13216	12063	4690	4670	10552.5	25421	5552	6648	14533	9405	8416	5358	6340	229.5	16718	13779	3313.5	11104	1803	5427.5	4833	1783	14419.5	30829	6094	26114	12909	17017	13967	6415	15362	8498	7936	3628	10498	3224	7083	2286.5	2200.5	703	3321	13053.5	13859	13176.5	20083	9913.5
XL177a	0.078125	4434	7259	24733	19201	4975	881.5	16767	36211.5	5276	6825	19189	2988	16338	12537.5	7486	213	17357	21298	8479	5081	3918.5	14001.5	8624	1771	12669.5	39116	8208	30160.5	9209	15314	15410.5	10661	7388	15551	12007	3969	17625	2696	7830	1536	3499	2014	7553.5	16537	18694	14880	25009	1808
XL177a	0.078125	4873	11461.5	19052	12712.5	3714.5	5573	16218	36688.5	8395	6220	17462	8295.5	14481.5	10734	9231	230	17455.5	17471	9770	9223	1095	9981	7135.5	2482.5	12639	41162	9417	21918.5	13277	9105	15750	8802	11988	13858	17823.5	5413	20535	5517	8651	2046	1322	666	7314.5	27903	15036	12693	22460	10692
XL177a	0.078125	2723	12558	18049	16449	5058.5	6070.5	14665	11245	7291	6925	16573	11367	12896	5016	6413	247	16318	2497.5	7076	12480	3258	4775	7968.5	2701	3429	12664	8452	19528	13494	14591	17818	12156	1050.5	10323	13600	7951.5	16026	4438	8791.5	3606	2995	1242	3397	16254	6404	4333	20036	9717
XL177a	0.3125	3996	13206.5	17283	12314	4080.5	7398	12318	30541	4568	4951	14611.5	10523	15543	10371.5	8302.5	233	19754	14965	10637.5	10884	2548	7007.5	7642	2646	13055.5	29400.5	7159	27983	14649	15164	17033	9691	13342	9230	11879	4257	14859.5	3958	10246	3955	2605.5	884	11708	23857	14560	18279	22969.5	12884
XL177a	0.3125	3328	12237	20962	14956.5	2583	6810	13024.5	39605.5	6498.5	10192	18497	9705	12510	5152.5	6964	257	16350	16177.5	12552	7557	3011	9950	7953	2970	13155	36504	6314	22402.5	12349	9342	12949	11969	12407	14684	18358.5	5376	13024	5681	14672	3246	2236.5	1284.5	9471.5	24708.5	15173	12714	24836	9152.5
XL177a	0.3125	6156	11330	12537	14563	2810.5	5649	14266	27131	7265.5	6621	18719	11438.5	20036	7699	6136	244	15193	18557	8526	10094	892	8337	6338.5	1958	19146.5	35208	12798	16798	15581	10414.5	17344	8078	6243.5	13969	13797	3809	13132.5	3924	10885	2401	2583.5	1073	8018.5	21747	17760	12808	18384	10681
XL177a	1.25	8868.5	7858.5	19500	9088.5	6923	8032	14732	27960	7550.5	5442	16151.5	11016	16975.5	6313.5	8184.5	235	18140	11841	10469	8553.5	2025	10229	11116	2159	10529	29296.5	11465	25493	12399	10347	17910	8016	6071.5	8006	21920.5	4250.5	11353.5	3435	9521	4664.5	3323	1211	8034	25977	14803	7830	16981.5	11060
XL177a	1.25	3102	9801	22945	13382.5	3968	3714.5	19196.5	26427	7943	6187	16044	8202.5	13450	7194	10123	208	19739	9635	8082	8838	3948	8156	11094	2798	12614.5	33045	10771	29182.5	11698	17365	17991	10601	10388	13852	16962.5	3365	9313	2371	6082	2318.5	2730.5	686	4249	24720	12418	12006.5	23855.5	8139
XL177a	1.25	5845	18627	14832	10970.5	6235.5	10997	12800	37276	8764	9816	23642	14341	16144	7788	7859	255	24774	12892	13701	9933	3755	11127.5	10974	4688	16840	39564.5	14592	34919	15274	16422.5	12916	13198	12393	19169.5	23318	6552	20776	5264	6298.5	3987.5	3439	795	10492	22000.5	17667.5	18396	23306.5	17564
XL177a	5	4546	8368	14513.5	12753	1948.5	8047	5274.5	26070	6523.5	8068	11634	10770	12419	7610	10439	212	17156	11989	11128	11963.5	1332	10198	9343.5	1536	12172	28951	9236	23649	14972	12386	11258	11728	2881	11130.5	16028	4344	11590	2609	7930.5	2645	1960	533	5180	17679	13083	12255	16799	9077
XL177a	5	3591	9531	14384	8851	5619	11466	10945	35559	9265.5	8725	20293	10565	15196	7156	6832.5	244.5	20154	13147.5	10358	9674	2578.5	8779.5	12938	2655	11663	36020	7616.5	23844	19525.5	5290	19198	9542.5	7943	15996	13343	4364	9643	1638	5191	3141.5	1072	555	9449.5	20938	15075	14678	16718.5	12451.5
XL177a	5	4870.5	8348.5	8691	7360	3645	5416	11038.5	33810	7469	7212.5	19366.5	12275	13492	4541	5147	215.5	18211	17101	7511.5	9259.5	3235	7069	9618	2806.5	16044	32215	12827	21931	9221.5	16039	12286	11868.5	3296.5	11602.5	15904	5916.5	11328	3201	7574	2249	4180	888.5	5214	16763	11220	12082	17598.5	10960.5
XL177a	20	5123	13578	16807	12055	4960	8048.5	7426	29907.5	7648	7756	20699	13368	15396.5	10129	6242	224	24249	12937	15894	7661	2938.5	11031	5173	1399	13597	31532	6756	24041	15932	9695.5	17071.5	12703	2693	12854	19396.5	4033	13900	2916	10887	3079	1435.5	836	7342.5	22589	19662	11046.5	20607	10576
XL177a	20	4501.5	9439.5	15100	5380.5	4559	5814	11373.5	30624	6891	6938	21723	7975	17475	8549	15860	243	22103	6356	14110	6361	3953.5	8787	5158	3732.5	7879	32145.5	7347	18094	18796	9786.5	13674	14719	8181.5	11777	14841	5223.5	10355	1418	7419	3951	1770	1142	6919.5	24121	12865.5	15741	25954	7531.5
XL177a	20	4959	15460.5	13565	7723.5	9994	10813	13345	30447.5	5861	8165	9668	14108	17621.5	13504	18442	268	28367.5	16569	15946	9989	3942	13083	10155	4456	18360.5	37854.5	10342	25837	18973	16483	22417	12971.5	4380	16376.5	25652	4424	10262	2031	8995	3604	2519.5	945	13293	27200	20868	16508	22786	10848.5
XL177b	0.0012207	7023	13086.5	14139.5	10760	6349.5	5784.5	21413	29988	6399	5931	18970	8889	10501.5	8109	13101.5	233	18786	19385	10220	7319	2490	7932	4990.5	2775	12055	28801	8072	26300	10142	9366	13536	12224.5	7937.5	11997	15982	5770	9437	4074	10601.5	1414	5398.5	622	5358	24295	16520.5	10862	21114	9507
XL177b	0.0012207	4277	12535	21215	17307	4296.5	5859	16626.5	36688.5	5510	7997	11119	7542	12751	4636	12400	258.5	19624	19566	9695	11575	1650.5	6488	9637.5	4382.5	13959	38695	7267.5	23913	13425	16098	17750.5	7056.5	11173.5	10594	18442.5	4458	15446	3974.5	11022	1777	2141	1737	6268	11821	16853	15185	26311	6999
XL177b	0.0012207	3097.5	16987	16677	12506.5	4327	4839	22636	26657.5	4855	2856.5	20499	13215	13081	9490.5	10007	243.5	20267	22162.5	3707	10307	1124.5	4612	7413	1582.5	11947	37438	5225	14197	13555.5	11846	15315	8978	13095	13822	11186	6431	13759	5819	6687.5	1775	1878	538	6285	20071	17136.5	4916.5	25513	10847
XL177b	0.00488281	3343	11712.5	17795	17398	4913	3376	16188.5	30380	4152	6439	14238	8292	3250	5954	5445	223	15846	20376	7422	3994.5	1518	7268	5033	1058	9550	38297.5	9260	11817	5772.5	11743	13076	6463.5	24249	13401	10231	1619	15118	3994	11789	1716	2630	750	3393	18025	12195	9125	6075.5	6570
XL177b	0.00488281	2969	7080	13073.5	11255	4607	3703	11312	27972	3750.5	6032	10585.5	7249.5	12629	9817	7378	217	20419.5	17930.5	6243.5	8771	1415.5	4131.5	4334	2032	12430	35881.5	8166	16565	13012	7685.5	15543	8295.5	5150.5	8565.5	9431	5510	13729	3116.5	9620.5	1599	882	407	3923.5	18965.5	14052	8501	23578.5	5687.5
XL177b	0.00488281	4400.5	8325	13281	8169	2886	5513	10901	24381	6097.5	3209.5	19967	10630.5	12032.5	4283	10157	285	19597.5	8184	8207.5	9151.5	1957	8030	7708.5	3977	16382	17309	9557	21966	8565	10731	15685	6360	11164	11594.5	11381	6798	16256	2965.5	15110	1804	3802	1097	6025	21665.5	10476	3334	26045	7400
XL177b	0.0195313	4177	9985	17622.5	13913	5091.5	5200.5	17887	33779.5	7009.5	4877.5	21529	10466	8818	10781	12532.5	225	21252	17686.5	10040	15110.5	2225	7844	5460	2890	16965	37560	9875	21344	14551	10499	21137	8275	11665	12306	19639	8271.5	19247	4156	14613	2175	3242	1222.5	9208.5	18198	19477	12941	23165	9317
XL177b	0.0195313	3302	9747	20938	15495	5617	4190	21008	33033.5	7128	6428.5	15557.5	9506	8249	7662.5	7424	238	22702.5	21031	7414	12182	1683.5	5873	6915	5715	14060	40851	7156.5	19205	6712.5	8704.5	13316	10793	3942	10627	10494	6295	18364	4323.5	9387.5	2744.5	1652.5	1217	5555	22484	19207.5	14026	24974	7897
XL177b	0.0195313	2349.5	12579	15029	11847	3745	4666	14638	29072	6110	4086	22648	10077	8326	9668	8362	234	20522	16130	5702.5	15411.5	2815	7432	5388.5	1137	12837	36594.5	11061	23075.5	8902	14287	21053	6990	8666	11152	10122	8048	20059	3257	8895	1719.5	2134	1659.5	6567	21608	19782	7545.5	30297	10310.5
XL177b	0.078125	5308	14015.5	16529	18981.5	6526.5	8042.5	20999	25747	4519.5	6868	12890	10078	14423	4286.5	11797	232	17324	20238	9912	11038	1970	8723	6187.5	785	13336.5	37825	4585	15588.5	8545.5	11639	13760	8987.5	7227	10865	15477	2211.5	12565.5	4705	7839	1960	3614	1328	4892	14527	7401	12299	23626	12489
XL177b	0.078125	3235.5	13618	16202	8583.5	5233.5	5855	20027.5	33829	5814.5	5700	21123	9532	7526	10951	8920	254	19780	12008	10091	13091	2414	7689.5	7538	2458.5	14472	37449	7292.5	25620	10683	11621	21815	7321	6919	14839	15309	5560	11267	6012.5	11491.5	2160	946	1177	6574	23037	9034	8896	25873	9861
XL177b	0.078125	3836.5	9365.5	13180	12115.5	4639.5	6194	17064.5	27663	4924	6357	19089	11038	11951	8573	8118	300	22625	16407	8152	10471.5	2136	11281	5961	4082.5	13656.5	33013	9364	21700	13868.5	6920	17240	7577	8991	13719	11748.5	6344	16103.5	3153	12045.5	1887.5	3660	1723	4760	14875	13072	7839	26403.5	11171
XL177b	0.3125	3849	8779	13003	12167	4213	8505.5	16783	34921	5434	4272	23096	11897.5	13502	9070.5	10712.5	313	22128	20249.5	10534.5	14077.5	2340.5	9861	10622	4150.5	12756	40717.5	7476	26876	14456	13498	22162.5	7518	13223	15156	13211	5896	14895	5198	11024	2364	2894	1323	9596	22762	17967.5	6241	26634.5	11683
XL177b	0.3125	3140	10037	16624	10766.5	6932.5	7113	18802.5	37657	5585	6732	15848	7877	9776	5426.5	8381	231	20800	23083	11617	9239.5	2627	4902.5	6926.5	2331	11215	40240	8284.5	20558	10393	11049.5	21065.5	7772	5496	16344	13515.5	5343	12437.5	5945	8559.5	1742.5	1539	592	5820.5	16089	8821	17659.5	21907	12490
XL177b	0.3125	3172.5	12388	13284	5831	3385	7007	11353.5	27663	3752.5	5962	16570.5	8966	12103	3820	10269.5	222.5	20938	15372	9483.5	12006	1338	6735	3375	2170.5	20683	36236	5581.5	17344	12199.5	12221.5	14319.5	9468	11406	14327	12852.5	5513.5	18973	4185.5	7313	2053	1463	814	9309.5	19597	21018.5	9798	24046	8252
XL177b	1.25	4834	9003	16127	12341	3226	6727	17240.5	35543	4851.5	5670	15005	10642.5	13405	5423	9330	214	22600.5	18313.5	3701	14567	3303	5987	5283.5	1548.5	15570.5	38263	9586	19915	14207.5	11327	15913	13376	9192.5	10510	14323	5718	15783	7475	10615	1816	1870.5	1558.5	4642	14500	17296	16009	24490.5	11624
XL177b	1.25	3651	13606.5	19210.5	12187	3258.5	6869	20570	34740	4438	6844	20662	11160	9266.5	6393.5	10110	241	21503.5	19875	10817	11746.5	2269	7761	6779.5	3370	12045	37634	5388	24882	12664.5	11945	16729	11595.5	16331	9293	14825	6559	6002.5	2884	5819	1962.5	2070	2017	6061	20696.5	13734	8569.5	20570	9975.5
XL177b	1.25	3307	12027	12622.5	10959	5615	5959	8174	22486	4584	4407	13451	11523	8313.5	8112	5705	246	25167	8080	6892.5	13706	2465	6280	8864	2228	9104	37172.5	6509.5	25976	13814.5	14806	15945.5	4887.5	9799	7666	15117	7391	11576	3348	9604.5	1360	2260	1564	4888	16053	18199.5	6589	23526	13156
XL177b	5	5774	14224	20987	14867.5	4931	6636	16280	36258	8245	6034	21529	11100	10508.5	10780	8222.5	258	22819.5	13545	8151	12754	2071	9568	11200	4149	16827	38586	10170	26116	10574	12056	25977	9546.5	12269.5	14284	22335.5	5880.5	16646.5	3879	7233	2013	3473	1008	10219	28363	15822.5	18463	20837	12068
XL177b	5	3999	11384.5	16979	8759	5635	3583	20442.5	33921	4625	6713	18259	7199.5	15141	10578	3737	235	23637	21630	8964.5	12185	2077	10463	6369	1649.5	12901	34636	9053.5	22737	10760	11278	18060	7889	6915	12728.5	15931	5295	7784	3706.5	7244	2602	3686	1721	6847.5	21930	12949	11211	18672.5	13318
XL177b	5	4016	15645	16730	15747	4142	5262.5	12398	32400.5	4519	9864	14716	9312	15823	5895	8138	247	20995.5	19481.5	8129	11353.5	2367	6359.5	4389	2880	16574	35693.5	7870	23006	12656	14222.5	12895.5	10572.5	15856	12774	12799	3781	9368	6514	6405	1726	1409	1043	10881	17251.5	19042.5	7908.5	23329.5	10578
XL177b	20	7572	13633	16042	12798	6397	5296	13134	38171	6559.5	10257	19224	7836	10996	9648.5	13873	228	20215	15622	8174	7979.5	5475	13296	7545	3160	13189.5	34022	9912	21575	13143	13097	15078	12737.5	4784.5	12297	16822	6973	14510.5	3169	9499.5	4300.5	1692.5	1217	12010	26162	14166.5	11761	14007	7642
XL177b	20	5338	10834.5	21077	15281.5	5358.5	5051.5	9554	31200	10278	11642	15134.5	5125	16439	11570.5	9260	235	20143	15390	15493.5	7612.5	6643	13792	10136	784	12074	34716.5	11625	21169	14039	18666	16116	13686	3190	13682	19133.5	4957	16081	3163	8714	2065.5	4388.5	1370.5	12863	26150	12195	10986.5	18297	9026.5
XL177b	20	6160	13185	14899.5	12867	5132.5	5759	5125	27362	9140	7160.5	20510	11529	13851	7406	8544	266	17679	14086.5	12678	10924	2749	11006	12213	1869	17517	30459	5719.5	23318	11084	10310	15386.5	9369.5	8975	8776.5	11910.5	7361.5	13544	2461	12008	3512.5	1950	684	6085.5	20984	14339	8793	18396	10143.5
[truncated: 441 more columns]

## Sheet: Viability
pert_iname	pert_dose	22RV1_PROSTATE	2313287_STOMACH	253J_URINARY_TRACT	253JBV_URINARY_TRACT	42MGBA_CENTRAL_NERVOUS_SYSTEM	5637_URINARY_TRACT	639V_URINARY_TRACT	647V_URINARY_TRACT	769P_KIDNEY	786O_KIDNEY	8305C_THYROID	8505C_THYROID	8MGBA_CENTRAL_NERVOUS_SYSTEM	A101D_SKIN	A172_CENTRAL_NERVOUS_SYSTEM	A204_SOFT_TISSUE	A2058_SKIN	A2780_OVARY	A375_SKIN	A549_LUNG	A673_BONE	A704_KIDNEY	ABC1_LUNG	ACCMESO1_PLEURA	ACHN_KIDNEY	AGS_STOMACH	AN3CA_ENDOMETRIUM	ASPC1_PANCREAS	BC3C_URINARY_TRACT	BCPAP_THYROID	BECKER_CENTRAL_NERVOUS_SYSTEM	BEN_LUNG	BFTC905_URINARY_TRACT	BFTC909_KIDNEY	BHT101_THYROID	BICR16_UPPER_AERODIGESTIVE_TRACT	BICR31_UPPER_AERODIGESTIVE_TRACT	BICR56_UPPER_AERODIGESTIVE_TRACT	BICR6_UPPER_AERODIGESTIVE_TRACT	BT474_BREAST	BT549_BREAST	BXPC3_PANCREAS	CADOES1_BONE	CAKI1_KIDNEY	CAL120_BREAST	CAL12T_LUNG	CAL27_UPPER_AERODIGESTIVE_TRACT	CAL29_URINARY_TRACT
Nutlin-3	0.000610353	0.65696	0.934588	0.915508	1.59605	1.12316	1.83298	1.17451	1.11542	1.31374	0.897369	0.933366	1.23348	0.942753	1.28111	1.17052	NA	1.16454	NA	1.10637	1.17807	1.9367	NA	1.27752	0.722044	1.25547	NA	0.959923	1.13788	1.32771	0.929501	1.52524	1.0724	0.767599	1.22344	1.29355	1.26647	NA	0.901141	1.49732	1.76889	2.50708	1.60352	1.32579	1.28147	NA	1.33758	1.03141	1.55084
Nutlin-3	0.000610353	2.61495	1.94535	0.896873	1.26828	1.54252	1.20544	1.50105	1.26498	1.45223	1.32854	0.866769	1.07554	1.53687	0.556912	1.34111	1.07102	1.14072	1.09225	1.12963	1.09358	1.51457	0.877001	1.7625	1.24952	1.51814	1.33708	1.54938	1.32208	1.44861	0.676029	1.3226	1.21875	0.88647	1.65023	1.57952	1.25744	1.27434	1.10911	1.36225	1.0884	1.04736	0.83601	1.07285	1.0562	1.20312	1.36685	1.07337	1.16038
Nutlin-3	0.000610353	1.10014	0.730464	1.20837	1.02784	0.904303	1.21985	0.858802	0.969337	1.18486	1.26714	1.50543	0.812377	0.987336	1.00163	1.0253	NA	1.18148	NA	0.846915	1.24475	1.02177	0.983887	1.30017	0.842851	1.49076	1.01146	0.886812	1.08878	0.940556	1.17211	1.16528	0.759778	1.22799	1.36343	0.719458	1.12361	1.44953	0.793562	1.3756	1.15255	1.2121	0.675901	1.27507	1.2246	1.19991	0.918019	1.42077	1.14589
Nutlin-3	0.000610353	NA	1.85572	1.23347	0.623805	1.51242	0.804167	1.16325	0.915319	1.60467	1.25529	1.07032	0.885864	1.24084	1.15936	1.16868	NA	1.38284	0.901727	0.90643	1.54217	1.25256	1.50273	2.00639	1.82847	1.36662	1.2338	0.934294	1.14745	1.17166	0.86579	1.0078	1.25688	1.27673	1.22003	1.08217	1.43564	1.38919	1.4349	1.31901	1.30241	0.998755	1.30803	1.87728	0.875432	1.1615	1.42328	1.11826	0.873137
Nutlin-3	0.000610353	0.814191	1.32985	1.10621	1.1212	1.13702	0.926295	0.919003	1.34551	0.730771	1.02993	1.49792	1.25922	1.26451	1.07848	1.1796	0.908836	1.16166	NA	0.740372	1.07351	0.939583	1.56284	0.836898	1.35666	0.776554	1.29544	NA	1.12262	1.06754	1.61341	1.38279	1.314	1.0491	1.41873	1.4148	1.51692	1.23343	1.79326	1.79572	0.724169	1.07515	1.7031	1.22438	1.55934	0.9212	1.33947	1.3359	1.52393
Nutlin-3	0.000610353	1.20462	1.2312	1.05926	1.13962	0.924729	0.903918	1.50669	0.916687	1.01107	1.58851	0.845253	1.06408	1.12222	1.15907	1.3623	NA	1.30226	0.914768	1.90028	1.09971	1.42331	0.942043	1.07608	1.32129	0.964572	1.10546	1.08619	NA	1.12062	0.966275	0.945559	1.16504	1.9335	1.25645	1.47033	1.43295	1.35527	1.3329	1.04803	1.38899	1.19766	0.647856	0.793796	1.07495	1.22505	1.07478	1.10221	1.28143
Nutlin-3	0.00244141	1.32218	1.59063	1.20982	0.983653	1.06838	1.12133	1.52739	1.58732	1.04719	1.11603	0.948147	1.54455	0.740536	0.703617	1.68889	NA	1.03911	NA	0.844682	1.21184	0.875834	NA	1.58282	1.61596	1.57033	NA	1.15746	1.6614	1.81343	1.13162	1.47585	1.23948	0.953754	0.93002	1.16519	0.763667	NA	1.66085	1.257	1.49993	0.925965	1.11945	1.63854	1.49871	NA	2.06673	1.6402	1.56686
Nutlin-3	0.00244141	1.98995	1.52107	1.48739	0.898192	1.60981	1.62396	1.30704	1.1535	1.41615	1.95742	1.49192	1.53924	1.31164	1.56624	1.47769	1.3268	1.22972	0.821477	0.685026	1.14708	1.22633	1.21892	0.650558	1.0804	1.70034	1.34801	1.48879	1.23287	1.11351	1.5751	0.911776	1.8303	1.85005	1.24717	1.57613	0.928842	1.04978	1.11774	0.664073	1.55777	1.75915	1.52879	1.82629	1.39176	1.3642	2.06815	1.5278	1.21796
Nutlin-3	0.00244141	1.1543	1.30656	0.939666	1.21301	1.00654	2.25522	1.227	1.39316	2.21567	1.54586	0.912155	0.968592	1.90265	1.08149	0.953454	NA	1.53993	NA	1.24926	1.07092	1.19507	0.987808	1.76372	0.562083	2.25458	1.50272	1.27311	1.03744	1.62341	1.05234	1.20811	0.771025	2.05018	1.53854	1.3091	0.699367	1.38546	1.1203	0.789114	0.510891	1.13404	1.36473	2.73862	1.06807	1.14923	1.23293	1.1067	1.42066
Nutlin-3	0.00244141	NA	1.0927	1.16759	1.14173	1.4216	1.83835	1.14679	1.94443	1.17122	1.61715	0.6662	1.23809	1.34833	1.15091	1.16361	NA	1.16196	1.19847	1.0345	1.32114	2.00054	0.959304	1.11896	2.14929	0.908969	3.19782	1.00589	0.812177	1.18888	0.95445	0.973691	0.948326	1.15025	0.898532	0.992405	1.31333	1.86888	1.55891	1.18433	2.12568	1.9235	2.71879	1.08167	0.79758	1.16177	1.12089	1.05149	1.4225
Nutlin-3	0.00244141	0.546542	1.34439	1.40549	1.08308	1.67714	0.951945	1.0348	1.27756	2.06175	1.41055	1.73104	1.2825	1.88933	1.16233	1.71087	1.23987	1.47866	NA	1.26039	0.98128	1.52163	1.26935	1.88532	1.72445	1.89012	1.18372	NA	1.41728	1.32735	1.15291	1.28559	2.41787	0.906379	1.21108	1.1892	0.758818	2.05687	1.0447	1.21043	0.70115	1.36421	1.46004	1.60534	1.7071	1.3529	0.708607	1.49578	1.40911
Nutlin-3	0.00244141	0.598124	2.45084	1.13915	1.11785	1.18361	2.5903	1.35961	1.10962	1.4579	1.20746	1.02453	1.28146	0.692763	1.61783	1.00822	NA	1.36475	0.742299	1.72908	1.24228	1.33374	1.41949	1.06376	0.595513	1.78646	1.19242	1.46404	NA	1.19002	1.05712	0.967278	0.837898	1.87987	1.39232	0.792845	1.4947	1.21212	1.12011	1.20177	1.17026	1.14845	1.45463	0.974822	1.1599	1.58269	1.47377	0.934712	1.09857
Nutlin-3	0.00976563	0.72496	1.92992	1.17552	1.38316	1.10944	1.0403	0.688125	1.33993	0.876832	0.67296	1.10966	1.14307	1.58562	0.946361	0.817563	NA	0.9944	NA	0.94962	0.999726	1.97945	NA	1.64605	0.740537	1.15216	NA	1.12928	1.20528	1.40477	0.639648	1.17604	0.776659	1.54908	1.20051	1.29647	1.09317	NA	1.09996	1.18213	1.59457	1.14288	1.96038	1.73663	1.10437	NA	1.51109	1.39881	1.45226
Nutlin-3	0.00976563	1.33229	0.925962	1.00086	1.30401	1.35193	1.01218	0.652817	1.15558	1.17485	1.18304	1.3333	1.36402	1.26092	1.91848	1.36829	1.06954	1.00879	1.29424	1.12462	1.01606	0.814787	1.31106	1.50976	0.742438	1.35308	1.20367	1.18444	1.09616	1.38553	1.30186	0.859616	1.09608	0.533509	1.23985	0.893956	1.99607	1.26906	1.52688	1.04503	1.01655	1.90798	1.69399	0.869846	0.995735	0.787074	1.17452	1.27289	0.962686
Nutlin-3	0.00976563	1.9921	0.624457	0.951662	1.14394	1.07685	1.11667	1.29789	1.16307	0.989125	0.844096	1.52951	1.37601	1.13671	1.27294	1.41003	NA	0.954919	NA	1.23338	0.814196	1.00333	0.982484	1.60714	0.593825	1.31621	1.12767	0.854002	0.861445	1.15917	0.970377	0.986987	0.929249	1.04372	1.14966	1.11342	0.928777	1.57601	1.19986	1.16554	1.65673	1.21061	1.48445	1.32799	1.05473	1.03578	1.53417	1.32614	1.1944
Nutlin-3	0.00976563	NA	1.18342	1.00773	0.948857	1.36309	1.67595	0.995115	1.16625	0.853743	1.14042	1.15142	0.883908	1.36047	1.58012	1.28949	NA	1.34451	1.20448	0.942774	1.08818	1.6313	0.692253	1.32013	1.16495	0.914987	1.28186	1.11413	1.20747	1.22846	1.20698	1.16703	1.33623	1.56742	1.08127	0.810854	1.55441	1.072	0.823181	1.07643	1.34169	0.573999	1.58613	1.15848	1.26309	1.18104	0.837589	1.07121	1.12805
Nutlin-3	0.00976563	0.922335	1.73258	1.0629	0.996697	0.800916	1.19824	1.46117	1.2078	1.51578	1.24266	0.986022	1.14361	0.772211	0.936852	1.29588	1.10578	1.01946	NA	1.57762	0.674287	1.12465	1.4926	0.990421	0.897455	1.22678	1.39723	NA	1.21016	1.26311	1.24005	0.908681	1.371	1.24495	0.965823	1.41508	1.53081	1.02951	1.17164	1.06627	0.950276	1.01598	2.13883	0.68947	1.25324	0.796127	1.23368	1.26	0.823154
Nutlin-3	0.00976563	1.72764	1.03123	1.2042	1.25837	1.16565	1.38261	0.880369	1.34529	0.92799	0.9185	1.46827	0.974079	1.12775	1.37551	1.07471	NA	1.29238	1.01213	0.689013	0.987951	1.16518	1.22255	1.68573	1.51287	0.98973	1.12537	1.33619	NA	1.13138	1.32326	0.983016	1.3617	0.967663	0.859393	0.98076	0.990302	1.05952	0.845698	1.28696	1.16888	0.763152	0.978392	1.36544	0.945537	1.31437	1.16115	1.22581	0.971878
Nutlin-3	0.0390625	0.955452	1.07064	0.985875	0.984228	1.2414	1.14137	1.10608	1.26784	1.21747	0.871187	1.08149	1.00159	0.608983	1.14251	1.03467	NA	0.959323	NA	1.26326	0.703794	0.97814	NA	1.21646	0.510894	1.0267	NA	1.33343	1.02658	1.50904	0.692906	1.10215	0.791372	0.354465	1.30104	1.10326	0.88263	NA	0.632853	1.27168	1.17192	0.689284	0.812215	1.0143	0.771979	NA	1.12836	1.3435	1.57528
Nutlin-3	0.0390625	1.14332	1.43956	1.2275	0.837969	0.789205	0.984144	0.790151	0.905405	0.701175	1.12351	1.05852	1.00356	1.34537	1.28357	1.50501	0.947356	1.16286	1.08852	0.568414	1.01768	1.05577	1.28339	1.31389	0.945792	1.15301	0.981341	0.890811	1.01189	1.14097	0.965346	1.05093	0.891773	0.714505	0.82141	1.509	1.16244	1.00844	1.24563	0.820531	1.05347	0.851887	1.07274	1.01197	0.904947	1.09641	0.873246	0.953695	1.13746
Nutlin-3	0.0390625	2.23794	1.13808	0.997956	0.856783	1.16975	0.906852	1.10338	1.07812	1.13674	0.393862	1.46785	0.923976	1.57707	0.653049	1.0988	NA	1.12308	NA	1.21752	0.90105	0.841121	1.72943	0.771252	1.82192	0.983638	0.982388	1.14066	1.31045	0.797644	0.879939	1.25867	0.887061	1.60903	1.21805	0.907944	1.24167	1.01175	1.13264	0.725722	0.785516	1.50353	1.4945	1.43763	1.14182	1.16604	1.01707	1.08508	1.05746
Nutlin-3	0.0390625	NA	0.602539	1.48908	1.05729	0.85792	0.843115	1.34232	1.01661	0.885626	1.40984	1.22268	0.887954	1.00834	0.871298	0.663836	NA	1.22653	0.974285	1.1025	1.05729	1.36906	1.15724	1.02829	1.02036	1.1835	1.24687	0.948367	0.965343	1.37406	0.937978	1.19921	1.45419	0.581906	1.19279	1.26511	0.909957	0.77158	1.08398	1.19889	0.844799	0.995328	1.02685	0.783181	1.19081	0.723713	1.61762	1.03396	1.83669
Nutlin-3	0.0390625	1.05513	1.28642	1.35026	0.742778	0.917406	0.838737	1.05168	0.920621	1.31584	1.02782	0.892432	1.29447	1.16938	1.0354	1.05189	1.16903	1.11813	NA	0.968869	0.89384	1.16563	1.12378	0.881256	0.851117	1.05414	1.06142	NA	0.952999	1.07263	0.611094	1.13671	1.14624	1.17395	1.02121	1.23258	1.22329	1.20385	0.998559	0.794458	0.880005	1.28633	1.01018	0.786205	1.13167	1.19194	0.75544	1.47135	1.09712
Nutlin-3	0.0390625	1.05355	1.23502	1.26774	1.16654	1.1184	1.38185	1.02502	1.07722	0.665451	0.872537	1.26745	1.1516	0.955224	1.44697	1.18117	NA	1.09246	1.0307	1.16495	0.867369	0.928294	1.01735	1.0717	1.60812	0.749733	1.08596	1.11711	NA	1.30611	1.1913	1.09828	0.720895	2.14544	1.42168	1.08914	1.60164	1.03555	0.793543	1.19908	0.835978	0.693897	1.21924	1.11034	0.919028	0.89776	1.42703	1.07201	1.21778
Nutlin-3	0.15625	1.57793	1.07018	1.14342	1.07922	1.15229	0.977862	1.20883	1.22765	1.25867	1.11503	0.895767	0.557789	1.19103	0.809184	1.1663	NA	1.02487	NA	1.31252	1.1081	0.983589	NA	1.56816	0.593037	1.12417	NA	1.18775	1.078	1.35099	1.32043	1.21429	1.27944	1.32379	1.22275	1.2489	1.44356	NA	1.2851	1.26735	1.63031	0.963694	1.81768	1.284	1.21976	NA	1.51748	1.17257	1.1237
Nutlin-3	0.15625	1.77014	1.19695	0.96515	1.03604	1.22003	0.855186	1.36673	1.04568	1.07112	1.24222	1.01406	1.13762	1.19678	0.751035	0.83354	1.14103	1.18664	1.36277	1.23704	1.50516	1.09786	1.21269	1.31069	0.831616	1.13392	1.00181	0.939743	1.42959	1.13762	0.748984	1.54835	1.07676	0.448866	1.07791	1.1117	1.53528	1.44612	1.22785	1.40754	1.68141	1.42156	2.48819	1.72545	1.03322	0.701509	1.48871	1.12953	0.919465
Nutlin-3	0.15625	1.37983	0.832742	1.01066	1.24983	1.40334	1.29191	1.0139	1.23327	1.20577	0.908549	1.3245	1.16934	0.845388	1.62563	0.886714	NA	1.15894	NA	1.48074	1.32935	1.20471	1.19042	1.09478	1.36105	1.24856	1.0466	0.620874	1.10059	1.19127	0.773713	1.05064	1.47333	1.41353	1.17149	1.15152	1.38591	1.27163	1.21856	1.21795	1.34645	1.57589	2.23339	1.58052	1.24644	1.60495	1.59976	1.18229	1.42536
Nutlin-3	0.15625	NA	0.926848	1.3275	1.07153	1.37832	0.757383	1.27565	1.15593	0.807305	0.922562	1.635	1.02085	1.48763	1.17633	1.12542	NA	1.34985	1.2023	1.06801	1.50724	1.30539	1.23388	0.968726	1.36953	1.02011	1.04582	1.14057	1.30416	1.27522	1.09316	0.980584	1.77713	2.2749	1.25545	1.39276	1.09173	1.20257	1.124	1.13431	1.69493	1.16926	1.43204	1.07652	1.25852	0.767545	1.51918	1.16786	0.991153
Nutlin-3	0.15625	1.86156	1.71052	1.27737	1.1143	0.863448	1.36633	1.17885	1.19492	0.707083	0.926043	1.26518	1.29124	1.52679	1.11818	1.42501	1.0857	1.20033	NA	0.752699	0.942389	1.02419	0.93677	1.33263	1.29325	1.54019	1.30775	NA	1.22528	1.07593	1.08708	1.14095	1.34673	1.12511	1.16986	1.1257	1.34645	1.02866	1.1554	0.79106	0.769678	1.5393	0.797252	1.30075	1.12678	1.14628	0.988865	1.20548	1.21235
Nutlin-3	0.15625	1.15351	2.20812	1.15927	0.542361	0.836304	0.755907	1.14187	1.09601	0.915095	1.17079	1.29228	1.04175	0.903254	1.31008	0.965722	NA	1.15315	1.3414	1.60218	1.56242	1.66273	1.18045	1.35449	1.35741	1.4307	1.07149	1.57541	NA	1.01853	1.20858	1.08414	0.995669	1.56289	2.00007	1.10635	1.13308	0.910017	1.18233	0.929362	1.59634	1.22782	1.4611	1.20672	0.959554	1.44987	1.02153	1.16658	1.32257
Nutlin-3	0.625	0.901945	1.87087	1.23367	0.726828	1.20651	1.44149	1.30616	0.987076	0.89846	1.07374	0.990168	1.38785	0.574152	0.900299	1.22348	NA	0.889102	NA	1.15017	1.01925	1.10568	NA	1.05674	0.541195	1.17315	NA	1.33463	1.34806	1.49703	0.996035	1.20965	0.697947	0.855785	0.954302	0.977607	1.19394	NA	1.06206	0.920586	1.14757	1.27075	1.17347	1.58364	1.06443	NA	1.31908	1.00122	1.20433
Nutlin-3	0.625	0.928403	1.16305	0.950286	1.00545	1.05569	1.37218	0.965007	0.990563	1.32318	1.33555	1.16701	1.33988	1.38369	0.957508	1.01247	0.938184	1.18295	0.82124	0.708564	1.12759	1.09973	1.39744	1.07545	0.870225	1.54262	1.03115	0.810392	0.927949	1.1029	1.50554	1.06003	1.13421	1.43749	1.58311	1.27215	1.44712	1.04282	1.10317	1.22811	0.756146	1.13249	1.98889	0.787357	0.877897	1.26432	1.36936	1.10926	1.29035
Nutlin-3	0.625	1.11907	0.798794	0.979729	1.17676	1.33975	1.6647	1.23337	1.12013	1.10918	1.07002	1.34916	0.853831	1.82921	0.651073	0.989536	NA	1.2249	NA	0.931409	0.662561	1.48838	1.14756	1.57999	0.930731	1.20938	1.0016	0.983215	0.959664	0.996306	1.48263	1.18785	1.17888	1.37222	1.00026	0.783383	1.06279	1.70275	1.12525	1.33965	1.05402	0.79617	2.3053	1.27152	1.22355	0.909791	1.02134	1.12837	1.21707
Nutlin-3	0.625	NA	0.941151	1.0461	0.68425	0.958488	1.32659	0.957707	1.16708	1.55061	1.33621	1.00942	0.941761	1.06154	1.27135	1.29857	NA	1.02181	0.692395	0.986968	0.79804	1.27126	1.59791	1.16369	1.4914	1.43859	0.927301	0.829564	1.1714	1.22086	1.40225	1.04624	1.26149	1.20048	1.36337	1.22912	1.48344	1.3712	1.25532	0.661225	1.24492	1.06714	2.09906	1.49969	1.09665	0.964118	0.708657	1.04161	1.27811
Nutlin-3	0.625	0.946413	1.60762	1.05833	1.17916	1.15356	1.24546	0.788611	0.974792	1.18326	1.52615	0.873145	1.45301	0.792109	0.667637	1.01893	0.900296	0.943429	NA	1.29607	0.606845	1.53152	1.01866	1.73163	0.845209	1.26912	1.00945	NA	1.01771	1.08546	0.71009	1.19401	1.31325	1.2247	1.12524	1.23218	1.5523	1.30489	1.04497	0.998749	1.4168	1.39741	1.03105	0.986681	1.12369	1.04125	1.60064	1.17143	1.05023
Nutlin-3	0.625	1.46568	0.814132	1.17874	0.827936	1.19179	0.886608	1.09126	1.10174	1.52577	1.05068	1.21587	1.16452	1.28842	0.981633	1.02729	NA	1.33314	1.02244	1.15251	1.02126	1.14613	1.07469	0.917611	0.973486	1.36465	1.07224	1.12034	NA	1.37388	1.46346	1.22402	1.29012	0.819035	1.14945	1.63234	0.978317	1.08055	1.21532	1.04621	1.39163	1.42999	0.756983	1.09501	1.14441	1.66413	1.38262	1.25637	1.42149
Nutlin-3	2.5	0.506437	0.867464	0.754265	0.785004	0.952204	0.945019	1.1403	1.11331	0.554478	1.1238	0.869093	1.00901	1.11508	0.382034	0.211465	NA	1.03297	NA	0.479034	0.28639	1.45033	NA	0.905438	0.715273	0.558178	NA	0.866756	1.06605	1.62486	1.2384	1.08303	1.14017	1.74268	0.945121	1.04054	1.42707	NA	1.22649	1.6348	1.2449	0.926197	1.51397	1.24328	0.476371	NA	1.3435	1.07669	1.02056
Nutlin-3	2.5	1.22992	0.787298	0.771902	0.595163	1.01988	1.39654	1.08089	1.36692	0.818223	0.853791	0.714424	0.995645	0.965388	0.357698	0.603384	0.839064	1.16944	0.342279	0.480951	0.436501	1.08331	1.06229	1.27712	1.0417	0.522292	0.572781	1.10996	1.00136	0.943698	1.23968	1.13843	1.45461	1.43945	1.13939	1.43599	1.18341	1.41669	1.59368	0.738925	1.95623	1.01473	1.20717	0.772433	0.449465	1.40241	1.37665	0.581221	1.30526
Nutlin-3	2.5	1.18401	0.850092	0.907895	0.696137	1.0044	1.74925	0.933571	0.951187	0.616876	1.19553	1.29969	1.17036	0.943018	0.249496	0.251967	NA	0.816786	NA	0.471338	0.546978	1.01704	0.846671	1.16087	1.6199	0.428575	0.467565	0.968299	0.864397	1.03379	1.37163	1.12051	0.781248	1.42267	1.04294	1.04181	1.29637	1.08064	1.19718	1.1676	0.987517	1.15746	2.147	0.95045	0.621566	1.28097	1.66527	1.04797	1.46099
Nutlin-3	2.5	NA	0.633714	0.715307	0.586404	1.28928	1.41308	0.904688	1.19065	0.97808	1.23701	1.30588	0.917182	0.976106	0.251861	0.335472	NA	0.86253	0.518693	0.631989	0.75349	0.647934	1.23395	1.52469	1.63474	0.42264	0.394138	1.29219	1.21388	1.20988	1.08428	1.17213	1.11191	1.91868	1.10482	1.0667	1.10473	0.966338	1.32859	1.15375	1.98993	0.892615	1.27994	0.828328	0.804834	1.17586	1.40496	1.13177	0.991152
Nutlin-3	2.5	0.733044	1.13469	0.808659	0.697294	1.00342	0.506928	1.13219	1.05141	0.881957	0.83906	1.06416	0.799578	0.689092	0.313417	0.546931	1.03721	1.24463	NA	0.444009	0.439543	0.833479	0.810326	0.890406	1.81902	0.326238	0.680902	NA	1.07691	0.665065	0.855735	1.0419	1.30317	1.61033	1.14073	1.0526	1.1165	0.894634	1.06738	0.944435	0.975512	1.73119	1.11876	1.1748	0.665699	1.36946	1.29191	0.869646	0.905177
Nutlin-3	2.5	0.622736	0.651577	0.682423	0.660498	0.915118	1.21269	0.866005	1.20065	0.601698	0.910736	1.14315	0.805451	0.940275	0.357775	0.448835	NA	1.14412	0.325346	0.691008	0.464525	1.47669	0.848204	1.11134	0.984451	0.784121	0.628594	0.974667	NA	1.0389	1.42965	1.10748	1.10464	0.743252	1.16843	1.13377	1.19527	0.978223	1.55213	1.07362	1.10228	0.662884	2.2781	1.08388	0.634127	1.16964	1.13093	0.665796	1.05305
Nutlin-3	10	0.758248	0.130463	0.289281	0.390074	1.28165	0.686282	1.02294	1.08805	0.321611	0.965385	0.931025	0.986788	0.750668	0.27516	0.0469808	NA	1.0021	NA	0.201897	0.0946361	0.639146	NA	1.03719	0.953814	0.118129	NA	1.20866	0.875008	0.974017	1.21748	1.00281	1.31661	1.11086	1.0227	1.27575	1.42018	NA	1.09732	1.39885	1.03445	0.785381	1.6747	0.152358	0.251263	NA	1.19393	0.637544	0.678363
Nutlin-3	10	0.605533	0.103324	0.335185	0.416158	1.34201	0.827723	0.541067	1.04862	0.28682	0.789781	0.939442	1.10394	0.687861	0.267896	0.0752514	0.768951	0.884621	0.137529	0.179206	0.122664	0.633882	0.199404	1.0895	0.772909	0.102074	0.441387	0.947549	1.12305	0.918503	1.29313	0.979242	1.19248	0.870567	0.865772	0.835406	0.626251	1.32485	1.41645	1.07518	1.33275	0.611522	1.85733	0.160186	0.229266	0.853159	1.55953	0.663116	0.89107
Nutlin-3	10	0.383011	0.128059	0.227146	0.333871	1.13729	1.46011	0.982743	1.01906	0.268826	0.85668	1.06977	0.982207	0.964566	0.28576	0.0500159	NA	0.95003	NA	0.137926	0.121059	0.672946	0.26056	0.856117	1.18881	0.0874607	0.293681	0.727015	0.966409	0.684495	1.54781	0.941544	0.919196	0.736351	1.11877	0.99384	0.599972	0.785622	1.05206	0.688507	1.20474	1.60562	1.11424	0.140279	0.214351	0.851034	1.38854	0.916679	1.07625
Nutlin-3	10	NA	0.0763104	0.400303	0.335786	0.945387	0.974508	1.11843	1.02982	0.259232	1.05968	1.02666	0.882497	0.712814	0.220816	0.0388714	NA	1.10786	0.0948225	0.103421	0.18673	0.776565	0.211819	1.03143	1.67989	0.0909729	0.227787	0.971684	1.05145	0.806774	1.11421	1.0778	1.37635	0.99307	1.2032	1.15171	1.03418	0.997741	1.28346	1.18965	1.1823	1.05414	0.947851	0.209463	0.160128	1.06352	1.1477	0.659141	0.60229
Nutlin-3	10	0.442323	0.186134	0.389575	0.304185	0.937229	0.769211	0.744173	0.93695	0.169909	1.1198	1.07328	1.01149	0.924327	0.318259	0.0573692	0.861212	0.959697	NA	0.146611	0.205635	1.31297	0.186159	0.963936	1.05618	0.10458	0.22051	NA	0.75671	0.663578	1.14969	0.979769	1.1317	1.00196	1.24987	0.891085	0.629908	0.964691	0.961072	0.943582	1.28321	1.58349	1.96188	0.354629	0.174161	0.932925	1.2852	0.798441	0.997652
Nutlin-3	10	0.740818	0.184482	0.224332	0.256749	1.1029	0.818996	0.615227	1.01463	0.239345	0.649334	1.24572	1.13326	0.584706	0.156886	0.0462804	NA	1.17138	0.156226	0.222211	0.130579	1.17613	0.358441	1.18952	1.45197	0.108164	0.261232	0.980319	NA	0.993362	1.12535	1.15427	0.813831	2.64016	0.7804	0.670442	1.10322	1.00736	1.05923	1.1778	1.11395	0.979099	2.21807	0.218447	0.200529	1.2683	0.926896	0.791356	0.878228
Nutlin-3	10	NA	0.424349	0.206541	0.262802	0.982733	0.283226	0.802419	1.1405	0.16223	0.75772	NA	1.68523	0.677217	0.171429	0.0804213	0.902576	1.04088	0.0953621	0.136152	1.00627	0.986339	0.298629	0.952548	0.788552	0.0777092	0.250075	0.918538	0.876649	0.68367	1.33792	0.955204	1.25529	0.897784	0.954477	1.19639	1.291	1.05562	1.14878	0.972893	0.822482	0.589999	1.80526	0.138989	0.30076	0.890607	1.08644	0.827567	0.364289
Nutlin-3	10	0.860507	0.190451	0.287575	0.287519	0.922037	1.39866	0.990185	1.04111	0.302812	0.937806	0.887724	1.2076	0.910151	0.277395	0.117381	NA	1.06396	0.154784	0.103315	0.121208	0.661964	0.488655	0.99993	1.28044	0.103689	0.296156	0.841494	0.87061	0.884561	1.14958	1.4091	1.13015	1.75142	1.15196	0.964491	1.53608	0.846659	1.58518	0.528569	1.02273	0.498602	1.6785	0.122763	0.21981	0.86927	1.23141	0.535698	0.879454
Nutlin-3	10	0.475828	0.106112	0.299586	0.31007	1.24504	1.32727	0.645957	1.02707	0.185201	0.827915	0.908853	0.971988	0.782092	0.195188	0.0391435	NA	0.978608	0.071974	0.136941	0.151805	0.509408	0.225349	0.723542	1.66558	0.0746189	NA	0.845585	0.885403	1.10078	0.956768	1.07393	0.970775	0.904277	1.05461	1.01091	1.3129	1.06003	1.5296	0.70092	1.15364	1.13888	1.92583	0.278248	0.158277	0.743878	1.04734	0.607386	0.92258
Nutlin-3	10	0.67493	0.0942865	0.235079	0.257315	0.948244	1.04288	0.958313	0.965244	0.184378	0.92	1.14565	1.21343	0.594284	0.221195	0.0711213	NA	1.03523	0.0945508	0.171999	0.114913	1.11179	0.26123	0.988786	1.16635	0.112124	0.379647	0.673007	0.893889	0.612634	1.33847	0.927692	1.26603	0.583606	0.946226	1.177	0.872757	1.01196	0.951454	1.42037	1.74893	0.868848	1.08555	0.213522	NA	0.929812	0.879065	0.62823	0.922076
Nutlin-3	10	0.489176	0.136499	0.226942	NA	NA	0.841477	NA	0.990807	0.20108	0.547133	0.886375	1.15039	0.616513	0.199128	NA	NA	NA	0.157755	NA	0.147522	1.18839	NA	1.27011	0.795535	0.0622105	0.466688	NA	NA	0.718639	1.35272	1.03118	NA	1.05016	NA	0.958106	0.652151	1.30365	1.7326	1.20114	NA	1.19663	1.32894	0.156534	NA	0.786149	1.19313	NA	0.619397
Nutlin-3	10	0.306756	0.0857431	0.256259	0.389361	0.893149	1.26417	0.745453	1.02447	0.126446	0.890013	1.24281	1.05045	1.06236	0.168186	0.0559193	NA	0.713692	NA	0.186123	0.27938	1.00952	0.209903	1.19979	1.15593	0.164802	0.197799	0.730781	0.875753	0.697551	0.915652	0.749621	0.925932	1.26606	0.868851	0.841417	0.543065	0.762902	1.40291	0.501659	1.16	0.580359	2.65087	0.16682	0.26635	0.834828	0.619865	0.569747	0.734624
XL177a	0.0012207	NA	1.56033	1.23717	1.04757	1.30709	0.867684	1.31926	1.26335	1.20636	1.0907	1.48986	1.15686	0.827979	0.928327	0.986556	NA	1.44648	1.12605	1.1331	0.755612	1.64971	1.11968	1.15544	0.982226	1.19164	1.0783	0.941656	0.937544	1.11318	1.04568	1.00668	1.20354	2.53782	1.37277	0.679168	1.2602	1.02573	0.776337	1.19134	0.92651	1.01678	1.16358	1.00924	0.906824	1.06917	1.39639	1.36825	0.755996
XL177a	0.0012207	1.05817	1.70567	1.18539	1.03803	1.25355	1.752	0.991489	1.29962	1.10383	1.18256	0.851529	1.22126	1.29007	1.2035	0.975894	1.07886	1.09573	NA	1.26923	0.704947	1.67537	1.19841	1.44465	1.36132	1.42335	1.17946	NA	1.21278	0.993699	1.40027	1.23244	1.01202	1.92238	0.760303	1.22511	1.73674	1.32635	1.06025	1.31044	0.860086	0.833742	1.15674	1.29079	0.965853	0.935354	1.17859	1.09329	0.785595
XL177a	0.0012207	0.749832	1.29669	1.11993	1.05836	0.990898	1.3225	0.997692	0.879928	1.02666	1.0049	1.42278	1.03035	1.5929	1.78496	1.07843	NA	1.22552	1.3098	1.33173	0.899594	1.31627	0.787661	0.972655	1.31282	1.11823	1.16575	1.07935	NA	0.964732	0.550648	1.06969	1.29152	1.45824	0.975716	0.945387	1.26896	1.04001	0.670971	1.14224	1.66795	0.879187	2.05523	0.973407	1.16627	1.14688	0.724825	0.949956	1.27136
XL177a	0.00488281	NA	1.20943	1.22703	0.645901	1.39239	0.984699	1.27039	1.26082	1.76032	1.33423	0.783128	1.14728	1.26292	0.904378	1.25123	NA	1.13686	0.941163	1.28195	1.12581	1.19944	1.65349	0.977408	1.18828	1.17773	1.14432	1.45968	1.1753	1.2021	0.899161	1.04551	0.717286	1.54228	1.24468	0.92378	0.933328	1.16396	0.994703	0.99097	0.827788	1.09701	1.20936	1.16823	0.887605	1.33519	1.26116	1.06167	1.05214
XL177a	0.00488281	0.93682	0.895066	1.22675	0.752303	0.611955	1.20632	1.04584	1.08384	1.35093	1.46276	1.15127	1.24852	1.2775	0.826141	0.955768	0.916482	0.855301	NA	1.33537	1.01765	1.1839	1.12483	0.749165	0.993562	0.751513	1.20375	NA	1.20593	0.677616	0.614691	1.20966	1.19906	1.12597	0.935324	1.19893	0.898524	1.03755	0.69837	0.790302	1.26752	0.875473	2.15995	0.855999	1.40034	0.957584	0.984756	1.25161	1.24191
XL177a	0.00488281	0.775662	1.3442	1.03026	0.993293	1.25113	0.773661	1.40715	1.11076	0.590623	0.956466	1.03397	1.13559	1.08087	1.25446	0.72182	NA	0.937176	1.06272	0.820831	0.97	1.2095	1.26853	0.691588	0.734558	1.0378	1.11603	0.811184	NA	1.13103	1.15794	0.903906	0.998011	1.88595	1.47403	1.04164	1.22887	0.949554	0.866019	0.656045	1.3165	0.725825	1.45014	1.19121	0.975858	1.13908	0.641115	1.01921	0.880398
XL177a	0.0195313	NA	0.592478	1.05901	1.10235	0.851754	0.686646	0.804733	1.04072	1.4214	1.08569	0.787724	0.867584	1.11362	1.37093	0.870275	NA	0.892439	0.675029	1.12274	1.35765	1.16009	0.773746	1.16307	1.24393	1.26779	0.834965	0.850131	1.12809	0.988975	0.996563	0.811462	1.27043	0.56731	0.891057	0.584545	0.802906	0.578932	1.02646	0.857344	1.55288	1.12847	0.614735	1.19553	0.989119	0.777168	0.913412	0.788473	0.764372
XL177a	0.0195313	0.554148	1.20553	1.11586	1.15539	0.606208	1.28024	0.541987	1.02745	0.829969	1.20818	1.20243	0.834956	1.06435	0.614051	1.38835	0.76292	0.75647	NA	0.63109	0.514371	1.99096	0.532662	0.800819	1.02354	1.21336	1.14149	NA	1.01033	1.24984	0.627371	0.835799	0.963969	0.456944	0.614142	0.961505	0.722956	0.868395	1.09256	0.657741	1.30169	0.749933	1.42596	0.840185	1.01436	0.706639	0.770739	0.950628	0.903268
XL177a	0.0195313	1.00055	1.41291	0.989697	1.3493	1.23002	0.684052	0.786501	0.8584	1.12648	1.48503	1.02976	0.898732	0.707274	0.941596	0.583116	NA	1.02231	0.796935	0.545729	1.00983	0.891433	0.93293	0.837951	0.836216	1.33763	0.876077	0.881576	NA	1.10696	1.48948	0.878076	0.91857	1.64618	0.88049	0.632678	0.73757	0.792997	0.853744	0.831027	1.35035	0.91001	0.974322	0.717942	0.766845	0.937348	1.37384	0.841969	1.0576
XL177a	0.078125	NA	1.17396	1.15872	1.046	1.1024	0.683633	0.753494	0.923366	0.838331	0.811828	1.01285	0.890975	1.93229	1.67608	1.07071	NA	0.960658	0.862575	1.01529	1.08469	1.6715	1.89375	1.33149	0.89828	1.17686	0.86077	0.744998	0.915134	0.953774	1.00373	0.803575	1.15722	0.647583	1.14604	0.678131	0.658816	0.898985	1.06177	0.548459	0.661384	1.15987	1.58476	1.20103	0.830241	1.38389	1.01974	1.36532	0.769103
XL177a	0.078125	1.3241	1.03832	1.14215	1.05001	0.624115	1.12212	0.996012	1.10553	1.48351	0.933092	1.09823	0.871641	1.17629	1.2344	0.932443	0.790766	0.754581	NA	1.21012	0.725458	0.640298	0.954977	1.1511	0.794551	0.824891	1.01031	NA	1.04684	1.21489	0.612765	0.791276	0.764349	1.42148	0.89419	1.1018	0.95516	1.30663	1.19232	0.837948	1.09675	0.552207	0.758275	1.01966	1.31918	0.724229	0.935168	0.944186	1.35835
XL177a	0.078125	0.633276	1.53949	0.925651	1.33651	1.09789	0.784652	0.720759	1.03071	0.995982	1.03884	0.760201	0.941316	1.0593	0.88561	0.538543	NA	0.877788	0.617739	0.933277	0.954414	1.36136	0.765024	1.06101	1.02785	0.756177	1.00109	1.20128	NA	1.01899	1.00848	1.09121	1.75973	0.256712	0.912102	1.00391	1.30204	0.899517	1.0336	0.763253	1.87243	0.950601	1.28941	0.716463	0.921749	0.960974	1.11472	0.746466	0.812753
XL177a	0.3125	NA	1.38037	1.11205	0.937214	0.953327	1.03693	0.804695	1.07805	0.855643	0.847833	0.912065	0.81484	1.41204	1.18379	0.800991	NA	1.10377	0.773887	1.4352	0.808356	1.35359	1.01693	1.40439	1.38802	1.11829	0.841232	0.808798	1.71984	1.18231	1.27808	0.874755	1.21259	1.53861	0.661408	0.704407	0.846003	1.06632	0.932378	1.08994	2.36051	1.15932	0.931266	1.55512	1.11648	0.869084	2.01237	0.836648	1.20531
XL177a	0.3125	0.939316	1.15488	1.24122	1.22032	0.558753	1.31441	0.770134	1.27399	1.00944	1.53247	1.15313	1.00747	1.00976	0.617163	0.711697	0.763729	0.833675	NA	1.55211	0.565354	1.71823	1.26791	1.09154	1.07352	1.21649	0.934632	NA	1.05895	1.12458	0.783523	0.666363	1.22938	1.36294	1.05133	1.1397	0.967139	0.728736	1.3226	1.28868	1.59288	0.830047	1.46602	1.31295	1.17704	1.0053	1.02185	1.08455	1.01393
XL177a	0.3125	1.45634	1.31956	0.806621	1.43461	0.887595	0.922708	0.957654	0.708266	1.45128	1.27019	1.29616	1.15338	1.81775	1.2494	0.688763	NA	0.994755	0.91532	1.19699	0.909327	0.532582	1.23979	0.839214	0.976325	1.35567	0.812453	1.57602	NA	1.34116	1.08166	0.995099	1.11795	0.810586	1.25318	0.947243	0.695135	0.958905	0.907594	1.21353	1.45588	1.05092	1.35496	1.52474	1.13783	0.808037	1.23125	0.852796	1.14404
XL177a	1.25	NA	0.68423	1.1726	0.564164	1.85875	1.12231	0.836814	1.09377	1.29879	0.806674	0.887305	0.861867	1.4983	0.766579	0.871809	NA	0.945819	0.711084	1.32882	0.627806	0.761137	1.04022	1.40896	1.00415	0.899811	0.974278	0.910349	1.14809	0.981948	0.844583	0.874013	0.946727	0.469713	0.54048	1.08743	0.751027	0.726109	0.714532	0.883906	2.31239	1.24626	1.18673	1.06389	1.1117	0.980666	0.817848	0.649765	1.00222
XL177a	1.25	0.803939	1.00301	1.28375	0.989819	0.818258	0.706418	1.06993	0.8672	1.39604	0.804754	1.06733	0.905857	1.0088	0.927958	0.977901	0.835909	1.00635	NA	1.08502	0.749321	2.12713	0.883203	1.79539	1.04542	1.01841	0.914106	NA	1.43288	0.975671	1.53411	0.987697	1.09816	1.09668	1.02299	1.12445	0.601322	0.704349	0.584873	0.70225	1.23879	1.16303	0.656901	0.702103	1.23438	0.6882	1.02827	0.951266	0.967182
XL177a	1.25	0.997716	1.58341	0.874339	0.924776	0.80997	1.18436	0.780878	0.846612	1.12368	1.55502	1.08399	0.901563	1.03287	1.06026	0.547317	NA	0.704713	0.435723	1.12394	0.543397	1.64284	1.14113	1.08078	1.16074	1.069	0.731709	1.25826	NA	0.894359	0.829154	0.665425	1.10787	1.06818	1.01245	1.30205	0.941162	0.989801	0.802965	0.500899	1.5838	0.927746	0.869481	1.57918	0.977119	0.764737	1.40252	0.695094	1.21213
XL177a	5	NA	0.944194	1.27679	1.31505	0.705437	1.2577	0.504394	1.09494	1.68402	1.81337	0.961533	0.974273	1.09537	1.265	1.18459	NA	1.26333	0.779024	1.72162	1.03572	0.884467	1.53836	1.45209	1.03568	1.11092	1.038	1.1218	1.42498	1.24499	1.36245	0.828173	1.54994	0.381267	1.22546	1.24293	1.17667	0.969244	0.707675	0.982617	1.77288	1.01527	0.794574	1.08032	1.19745	0.882388	1.41886	0.711557	0.942274
XL177a	5	0.984503	0.950305	1.0065	0.823348	1.20168	1.72003	0.743506	1.29446	1.43349	1.68314	1.19787	0.964407	1.20147	0.858417	0.667017	0.81699	1.0245	NA	1.57448	0.725115	1.60847	1.10046	1.71994	0.976728	0.79068	1.03815	NA	1.50629	1.787	0.480911	0.970291	1.03081	0.959419	1.24789	0.857765	0.679006	0.701604	0.324827	0.571903	2.00002	0.508112	0.692285	1.26753	1.00372	0.805703	1.42848	0.678702	1.17789
XL177a	5	1.22529	1.03927	0.744658	0.897615	0.738479	0.892443	0.955703	1.03566	1.22769	1.67932	1.13427	1.19336	1.4364	0.819571	0.545078	NA	0.885993	0.90244	0.92837	0.845879	2.0512	0.796517	1.10311	1.0818	1.43388	0.831637	1.1502	NA	0.841851	1.49361	0.781154	1.37797	0.369503	0.96204	1.24545	1.08672	0.827194	0.787273	0.865751	1.40218	1.67422	1.36694	1.1252	0.986494	0.580842	1.11195	0.832612	1.13655
XL177a	20	NA	1.02787	0.99415	0.846892	0.989524	1.01875	0.463302	0.915334	1.17263	1.19384	0.984464	0.965366	1.21791	1.08654	0.474919	NA	1.13007	0.556317	1.76521	0.527644	1.19644	1.2226	0.802735	0.513208	0.847944	0.801243	0.57144	1.49915	1.17651	0.96259	0.798524	1.33145	0.205713	0.856183	0.979421	0.509018	0.862072	0.445959	0.992263	1.61522	0.572842	0.814803	0.981424	0.990913	0.94911	0.919968	0.639519	0.873881
XL177a	20	1.40579	1.09286	0.958241	0.486428	0.778295	1.04514	0.749434	1.03783	0.805522	1.09749	1.06584	0.806328	1.05038	1.01495	1.26172	0.85956	0.982573	NA	1.87589	0.510115	2.03629	1.02666	0.772186	1.28157	0.604096	0.898196	NA	0.886307	1.29548	0.866284	0.716784	1.54769	0.863786	0.713326	0.948368	0.686678	0.743896	0.393276	0.790122	1.6454	0.806536	1.36068	0.991967	1.16848	0.804162	1.45809	0.816508	0.811752
XL177a	20	0.875345	1.37278	0.858098	0.678292	1.47899	1.17079	0.865476	0.662779	0.84346	1.60842	0.486187	0.864509	1.00314	1.18976	1.21346	NA	0.921798	0.608043	1.3401	0.505578	1.18527	1.30382	1.08106	1.10147	1.06315	0.70198	0.877179	NA	0.998972	0.876624	0.802588	1.20124	0.329292	0.883359	1.01199	0.71105	0.505282	0.262732	0.666648	1.33814	0.669866	1.15901	1.32245	0.865048	0.908973	1.25304	0.602574	0.672335
XL177b	0.0012207	NA	1.41283	1.02366	0.941163	1.55726	1.26912	1.40151	1.20975	1.20109	1.10335	1.16553	1.08723	0.989812	1.14066	1.69224	NA	1.08922	1.23248	1.30637	0.823735	1.34447	1.44447	0.878762	1.3855	1.12244	0.995105	1.15036	1.41595	0.890992	1.02342	0.808916	1.6141	1.03862	1.03779	1.04837	1.15258	0.741431	1.00886	1.15137	0.946199	2.21544	0.795734	0.932616	1.37908	1.17633	1.19101	0.94822	1.38188
XL177b	0.0012207	1.28566	1.43578	1.19817	1.37359	1.07716	1.54952	0.93099	1.32197	0.996949	1.12316	0.804478	1.02197	1.25905	0.769319	1.60266	1.12736	1.23264	NA	1.62897	1.30378	1.22988	0.937165	1.70402	2.07013	1.52952	1.20192	NA	1.21298	1.49472	1.78229	1.24022	1.00945	1.55686	0.95276	1.58074	0.941781	1.05181	1.08519	1.16227	1.01465	0.945267	2.01026	1.2247	0.806042	1.40765	1.40249	1.40476	1.00809
XL177b	0.0012207	0.793994	2.13346	1.28678	1.3621	1.24206	0.898452	1.65082	1.29755	1.00266	0.745229	1.54068	1.62957	1.38425	1.73235	1.15798	NA	1.2956	1.73152	0.793253	1.09245	0.817669	0.997508	1.08704	0.924828	1.10605	1.48345	0.953111	NA	1.30943	1.17647	1.11527	1.38012	1.63967	1.40394	1.00344	1.51863	1.20148	1.43175	0.971587	1.31555	0.97776	0.872174	1.42061	1.28288	1.28307	0.80646	1.26976	1.38381
XL177b	0.00488281	NA	1.27325	1.13951	1.33215	1.36316	0.740221	1.02766	1.01467	0.851074	1.07953	0.950667	1.03163	0.810778	0.929665	1.1465	NA	1.02507	1.09079	1.07223	0.483815	0.718086	1.09924	0.783654	0.619532	1.01844	1.12072	1.13477	0.68115	1.0233	1.14566	0.865896	0.796667	1.82857	1.27193	0.754195	0.366794	0.898258	1.02676	1.02956	0.903193	0.969809	0.744958	0.667622	1.12541	0.980758	0.778966	0.771299	0.93793
XL177b	0.00488281	1.1092	0.971398	0.932568	1.0647	1.12308	0.802243	0.850894	0.919485	0.637819	1.044	0.713862	0.91406	1.19121	1.49394	0.872516	1.02436	1.21813	NA	1.02068	0.855813	1.05938	0.569594	0.827328	0.939643	1.31269	1.00404	NA	1.1585	1.39862	0.923687	1.04694	1.03413	0.664904	0.807739	0.804134	1.10941	1.06959	1.0106	1.14286	1.05037	0.454495	0.624307	0.756104	1.20716	1.14697	0.703169	1.19813	0.711534
XL177b	0.00488281	0.967141	1.16011	0.831351	0.7459	0.613091	1.03178	0.71324	1.40314	1.05082	0.596066	1.27268	1.19214	0.968467	0.731901	0.932098	NA	0.934973	0.976518	0.980123	0.948059	0.962334	1.20035	1.19809	1.40007	1.206	0.998073	1.20887	NA	0.62874	0.83436	0.941465	0.724275	1.16656	0.921966	0.82	1.38141	0.771895	0.803449	1.29073	0.736355	1.12345	1.2106	1.19327	1.18005	0.604025	0.780591	1.00799	0.888222
XL177b	0.0195313	NA	1.00081	1.07366	1.00565	1.37883	0.832249	1.09037	1.24064	1.24585	0.814763	1.25264	0.969074	0.839648	1.44771	1.56528	NA	1.32229	1.01016	1.3952	1.38656	1.0706	1.17577	0.788692	1.5679	1.27862	1.177	1.19733	1.00916	1.32552	1.17984	1.22227	0.98038	1.2337	1.14538	1.24941	1.5648	1.23623	0.990093	1.40346	1.23814	1.30356	1.19281	1.51606	1.03022	1.10391	1.29547	1.06384	0.990058
XL177b	0.0195313	1.10723	1.17919	1.25387	1.2796	1.2362	0.929304	1.29071	1.09031	1.35593	0.968256	1.2123	1.22065	0.98274	1.24736	1.15642	1.01542	1.24018	NA	1.14801	1.23535	1.31374	0.821435	1.29575	1.7069	1.21676	1.13647	NA	1.19148	0.89115	0.921256	0.856132	1.49267	0.67329	1.0134	0.832486	1.38447	1.39672	1.27094	1.08912	1.75972	0.828382	1.39006	1.0462	1.59768	1.35754	1.20679	1.64492	1.06364
XL177b	0.0195313	0.600756	1.56192	1.10288	1.2322	1.03702	0.822567	1.10022	1.16914	1.02094	0.876073	1.35875	1.15584	0.84105	1.6046	0.941583	NA	1.23894	1.12847	0.929953	1.80113	1.5762	1.07134	1.0517	0.616575	0.725611	1.22021	1.37237	NA	0.833514	1.2696	1.31339	0.88001	1.14889	1.14475	0.860824	1.51975	1.37829	0.785699	0.95017	1.02145	0.815471	2.08217	1.34835	1.24898	0.953978	0.96913	1.33339	1.28996
XL177b	0.078125	NA	1.22445	0.789838	1.06043	1.50306	1.44879	1.00207	0.869042	1.04761	0.863088	0.977556	0.929249	1.38315	0.641498	1.47092	NA	1.07661	1.08985	1.27165	0.993402	1.22191	1.29602	0.95536	0.579918	1.50908	1.10745	0.567886	0.886263	0.690713	1.33888	0.867358	1.05336	0.956231	1.02673	1.07446	0.542655	0.78977	0.952489	0.731869	1.09036	1.41468	1.02723	0.900325	0.878479	0.61437	1.14523	1.03501	1.47853
XL177b	0.078125	0.925917	1.4623	0.989666	0.734504	1.13756	1.11271	1.24071	1.21104	1.02802	0.878951	1.45572	1.01528	0.594921	1.32807	0.89652	1.14629	1.07612	NA	1.41166	1.09987	1.53679	1.04213	1.4229	0.989481	1.38819	1.12528	NA	1.14655	0.926052	0.996013	1.18177	0.829319	0.840528	1.16144	1.06305	1.13953	0.806064	1.52322	1.19477	1.23618	0.475804	1.35053	1.03531	1.18922	0.605638	0.813935	1.07068	1.12008
XL177b	0.078125	0.7947	1.11725	0.732588	0.975029	0.992678	0.953091	0.978248	1.10145	0.870133	1.01058	1.20124	1.07018	1.00875	1.46416	0.702993	NA	1.10026	1.12514	0.998355	0.849672	1.24287	1.68162	0.836876	1.46952	1.26682	1.10517	1.08228	NA	1.11578	0.808179	1.08172	0.958121	1.07365	1.11089	0.902771	1.25416	0.873493	0.771016	1.02098	0.890875	1.1116	1.81671	1.00094	0.875013	0.967147	0.928372	1.09714	1.21072
XL177b	0.3125	NA	0.839868	0.926451	1.04143	0.939792	1.37786	1.27315	1.27764	0.981701	0.775226	1.43856	1.14288	1.17147	1.20944	1.20268	NA	1.14124	1.16728	1.21999	1.27075	1.16214	1.49291	1.48829	1.92384	0.958766	1.27541	0.869664	1.1854	1.18647	1.05692	1.24979	0.931118	1.44984	1.16231	0.800351	1.15958	1.04472	1.1456	1.12646	1.37134	1.21848	1.72305	1.60387	1.23038	1.05986	0.619026	1.09108	1.26025
XL177b	0.3125	1.02219	1.20232	1.08437	0.976273	1.45892	1.55146	1.24568	1.13241	0.791282	1.10049	0.940503	0.938234	1.10193	0.867652	1.24808	0.852815	1.12044	NA	1.592	0.864165	2.1125	0.754992	1.17506	0.938713	1.19471	1.02124	NA	1.18674	1.35335	1.33052	1.63391	1.01059	0.944513	1.2603	1.23647	0.930587	0.932479	1.65693	0.973054	1.07937	0.779415	0.757295	1.18964	1.10883	0.717059	1.37546	1.37451	1.63255
XL177b	0.3125	1.01619	1.77809	1.20548	0.789006	0.943802	1.31394	1.06618	1.01921	0.865433	1.50579	1.37567	0.999638	1.32316	0.765831	1.27591	NA	1.19614	0.978401	1.3054	1.24097	1.04434	1.30673	0.728248	1.00597	1.53201	1.11187	0.941706	NA	1.22169	1.25971	0.960291	1.3749	1.54214	1.30859	1.01703	1.43975	1.28224	1.25245	0.800334	1.21245	0.587099	1.35592	1.78331	1.14816	1.03569	1.07895	1.25397	0.977354
XL177b	1.25	NA	0.668923	1.03579	0.928756	1.01848	1.05595	1.11251	1.20626	1.03315	0.957183	1.0512	0.899231	1.13494	0.976442	0.963395	NA	1.47999	1.0179	0.670999	1.38366	1.43953	0.788735	0.978979	0.992264	1.36809	1.12862	1.08525	1.13333	1.13505	1.22489	1.23895	1.47783	0.926506	1.1058	1.22905	1.41801	1.06629	1.48921	1.06493	1.08761	0.785064	1.648	1.0366	1.06686	1.12042	1.42263	0.929823	1.2803
XL177b	1.25	1.26994	1.54543	1.20708	1.06166	0.76233	1.32217	1.3216	1.12671	0.837308	1.08361	1.50419	1.19304	0.848407	1.03281	1.39875	1.06869	1.34822	NA	1.86741	0.97196	1.37944	1.12848	1.25905	1.58295	1.29008	0.988566	NA	1.49489	1.56718	1.24312	1.12425	1.52754	1.75391	0.787784	1.20231	1.41009	0.536323	0.931266	0.746587	1.2643	1.07381	2.35555	1.13409	1.2632	1.14643	0.598871	1.09698	1.13142
XL177b	1.25	0.873497	1.57438	0.998101	1.18849	1.27042	0.819071	0.722113	0.973853	0.897773	0.990659	0.946301	0.978703	0.875176	1.44477	0.718519	NA	1.30407	0.70726	0.851257	1.08743	1.38477	1.25382	1.08731	0.818753	0.729406	1.21194	1.07762	NA	1.2388	1.33004	1.05677	0.632514	1.14746	0.60373	1.17743	1.70194	0.783314	0.841655	1.0214	0.801273	0.861535	1.92208	1.07228	0.982345	1.20005	0.89529	1.12128	1.23097
XL177b	5	NA	1.50076	1.54633	1.24814	1.26875	1.06948	1.15301	1.29883	1.44722	1.11741	1.20835	1.00654	1.01599	1.15615	1.02347	NA	1.36349	0.737413	1.03978	1.14524	1.14373	1.3276	1.95542	2.4082	1.38004	1.17585	1.14661	1.3622	0.963666	1.2403	1.17339	1.39281	1.48074	1.24866	1.12057	1.05418	1.35534	0.919541	0.920106	1.44085	1.7118	1.1585	1.32386	1.22176	0.813124	1.83816	0.963733	1.34286
XL177b	5	1.57701	1.50515	1.13667	0.808289	1.17126	0.745815	1.40497	1.20759	0.789402	1.12749	1.31653	0.845539	1.62431	1.56353	0.570523	1.02365	1.22924	NA	1.23089	1.1462	1.38312	1.5402	1.15572	0.582594	1.33939	1.01064	NA	1.49951	1.31718	1.13551	1.20576	0.947672	0.878544	0.932283	1.30303	1.09821	0.756747	1.09482	0.974018	1.59666	1.71823	2.20224	1.26658	1.36715	0.934287	1.01029	1.11519	1.72953
XL177b	5	1.30221	1.4488	1.10131	1.56828	0.93646	0.884981	0.797597	1.386	1.00275	2.00951	1.17001	0.946352	1.70217	1.26126	0.975552	NA	1.17665	1.43631	1.1236	1.07072	1.33089	1.24431	0.829309	1.22905	1.53715	1.27749	1.30826	NA	1.24248	1.54232	1.0065	1.53475	1.69631	1.2016	1.17004	0.943612	0.901349	1.26399	0.959885	1.38186	0.77534	1.30473	2.48022	1.19838	1.28883	0.998311	1.18643	1.16153
XL177b	20	NA	1.18028	0.951623	0.901373	1.2168	0.750997	0.806221	1.0376	1.00882	1.47497	0.964884	0.634502	0.741834	1.03285	1.30995	NA	0.968748	0.624455	0.902948	0.620416	2.55968	1.29663	0.978843	1.21303	1.02661	0.758647	0.817881	1.03875	0.854208	1.0799	0.67339	1.2789	0.380283	0.901851	0.833528	1.1519	0.818125	0.596783	0.794932	2.18836	0.592091	1.13538	1.60404	1.13718	0.766717	0.844891	0.415501	0.708693
XL177b	20	1.32302	1.07371	1.19902	1.19904	1.01269	0.883004	0.592989	0.919561	1.46537	1.61877	0.842443	0.458192	1.10125	1.17553	0.738842	0.793667	0.962451	NA	1.65709	0.5507	2.81821	1.41517	1.37932	0.368043	0.991245	0.866145	NA	0.982692	1.04075	1.51159	0.801036	1.321	0.338722	0.950953	1.07317	0.812046	0.901778	0.672768	0.73677	0.981262	1.68034	1.46297	1.46569	1.1138	0.744497	0.848144	0.574648	0.953169
XL177b	20	1.38652	1.40354	1.12417	1.32073	1.179	0.859954	0.516605	0.867382	1.37087	1.41629	0.982593	1.07317	1.08578	1.11293	0.731258	NA	0.861879	0.753201	1.85257	0.909532	1.52397	1.48306	1.32302	0.636405	1.43737	0.803036	0.554339	NA	0.77369	0.731167	0.852683	1.35836	1.034	0.672758	0.79816	1.18042	0.82338	0.466616	1.10657	1.70979	0.681847	0.997073	1.07768	1.02926	0.937499	0.833588	0.653994	0.990908
[truncated: 438 more columns]

## Sheet: AUC
pert_mfc_id	Nutlin-3A	XL177A	XL177B
22RV1_PROSTATE	1.09573	0.961767	1.09328
2313287_STOMACH	1.16416	1.15373	1.32859
253J_URINARY_TRACT	0.913437	1.09499	1.08612
253JBV_URINARY_TRACT	0.902352	0.950205	1.05706
42MGBA_CENTRAL_NERVOUS_SYSTEM	1.10929	1.00004	1.14608
5637_URINARY_TRACT	1.13135	1.03751	0.91809
639V_URINARY_TRACT	1.08709	0.832021	1.06162
647V_URINARY_TRACT	1.10568	1.06033	1.14296
769P_KIDNEY	0.907893	1.12617	1.00428
786O_KIDNEY	1.09531	1.26628	1.05134
8305C_THYROID	1.08636	1.04775	1.19216
8505C_THYROID	1.08974	0.922101	0.98163
8MGBA_CENTRAL_NERVOUS_SYSTEM	1.12805	1.17422	1.05352
A101D_SKIN	0.831688	1.01266	1.21301
A172_CENTRAL_NERVOUS_SYSTEM	0.85269	0.847143	1.07927
A204_SOFT_TISSUE	0.961046	0.842168	1.02193
A2058_SKIN	1.11508	0.950702	1.19739
A2780_OVARY	0.814884	0.803973	1.07587
A375_SKIN	0.865706	1.22964	1.17942
A549_LUNG	0.859039	0.821737	1.07907
A673_BONE	1.11822	1.34889	1.27996
A704_KIDNEY	0.91643	1.10874	1.21695
ABC1_LUNG	1.19261	1.07	1.07514
ACCMESO1_PLEURA	1.06829	1.03488	0.992728
ACHN_KIDNEY	0.863179	1.12353	1.27272
AGS_STOMACH	1.09948	0.94079	1.10188
AN3CA_ENDOMETRIUM	1.0825	0.919847	1.09909
ASPC1_PANCREAS	1.06504	1.1544	1.16153
BC3C_URINARY_TRACT	1.14712	1.1182	1.11418
BCPAP_THYROID	1.12159	0.996486	1.19474
BECKER_CENTRAL_NERVOUS_SYSTEM	1.11721	0.851765	1.05764
BEN_LUNG	1.14624	1.12352	1.09129
BFTC905_URINARY_TRACT	1.2069	0.868647	1.11019
BFTC909_KIDNEY	1.16684	0.913765	1.1037
BHT101_THYROID	1.13305	0.980063	1.05571
BICR16_UPPER_AERODIGESTIVE_TRACT	1.20182	0.823578	1.16118
BICR31_UPPER_AERODIGESTIVE_TRACT	1.12787	0.86912	0.932242
BICR56_UPPER_AERODIGESTIVE_TRACT	1.15828	0.829819	0.986352
BICR6_UPPER_AERODIGESTIVE_TRACT	1.14028	0.844457	0.983564
BT474_BREAST	1.17248	1.42641	1.18678
BT549_BREAST	1.13326	0.918878	0.957538
BXPC3_PANCREAS	1.49043	1.18822	1.32047
CADOES1_BONE	1.1262	1.09725	1.11556
CAKI1_KIDNEY	0.890556	1.0035	1.16185
CAL120_BREAST	1.09221	0.887692	0.963231
CAL12T_LUNG	1.28383	1.06469	1
CAL27_UPPER_AERODIGESTIVE_TRACT	1.08508	0.857893	1.10362
CAL29_URINARY_TRACT	1.17652	0.971688	1.1383
CAL51_BREAST	1.0736	0.969794	1.01295
CAL54_KIDNEY	1.14846	1.12233	1.16706
CAL62_THYROID	1.13872	0.98966	1.09449
CAL78_BONE	1.14162	0.866853	1.0528
CALU1_LUNG	0.987243	1.40268	0.807432
CALU6_LUNG	1.10982	0.993345	1.05721
CAMA1_BREAST	1.15275	0.994025	1.09516
CAOV3_OVARY	1.21182	1.04619	1.09954
CAPAN2_PANCREAS	1.27916	1.08961	1.13843
CCFSTTG1_CENTRAL_NERVOUS_SYSTEM	0.99971	0.902785	0.96447
CFPAC1_PANCREAS	1.13343	1.13104	1.13615
CHL1_SKIN	1.10061	1.02819	1.08137
CJM_SKIN	1.18099	0.911734	1.28365
CL34_LARGE_INTESTINE	1.02506	1.2091	1.20292
COLO668_LUNG	1.10014	0.932536	1.11342
COLO679_SKIN	0.879982	0.927053	1.00248
COLO680N_OESOPHAGUS	1.15944	0.902978	1.0645
COLO741_SKIN	1.07771	1.18075	1.15917
COLO783_SKIN	1.12536	0.896021	1.10045
COLO792_SKIN	0.853658	1.21708	1.07847
COLO800_SKIN	0.945648	0.930615	1.00829
CORL105_LUNG	0.92926	0.915103	1.1478
CORL23_LUNG	1.08196	0.909942	1.06985
COV362_OVARY	1.11221	0.950054	1.09134
COV434_OVARY	0.499042	0.613382	0.999156
DANG_PANCREAS	1.18332	1.10345	1.06624
DAOY_CENTRAL_NERVOUS_SYSTEM	1.06298	0.901903	0.994629
DBTRG05MG_CENTRAL_NERVOUS_SYSTEM	0.856467	0.98604	1.14066
DETROIT562_UPPER_AERODIGESTIVE_TRACT	1.16534	0.898409	1.07182
DKMG_CENTRAL_NERVOUS_SYSTEM	0.827415	1.05503	1.0187
DMS273_LUNG	1.07299	0.975607	1.13384
DU145_PROSTATE	1.07934	0.995256	1.13674
DV90_LUNG	0.835313	0.642869	0.906155
EBC1_LUNG	1.0742	0.851348	1.13282
ECGI10_OESOPHAGUS	1.17682	1.10548	1.10917
EFM192A_BREAST	1.20284	1.04225	0.981512
EFO21_OVARY	1.10587	0.944254	1.19196
EFO27_OVARY	1.1574	0.9949	1.16547
EN_ENDOMETRIUM	1.07546	1.05582	1.13687
ES2_OVARY	1.08886	1.06933	1.07709
ESS1_ENDOMETRIUM	1.12867	0.995204	1.33821
EWS502_BONE	1.10948	1.4146	1.03613
FADU_UPPER_AERODIGESTIVE_TRACT	1.16877	1.15557	1.23406
FTC133_THYROID	1.15642	0.852567	0.976488
FTC238_THYROID	1.26397	0.865757	0.986375
G292CLONEA141B1_BONE	1.14821	1.27592	1.03481
G361_SKIN	1.03111	1.1047	1.11555
G401_SOFT_TISSUE	0.813774	0.640689	0.737579
G402_SOFT_TISSUE	0.831217	0.579863	0.890247
GAMG_CENTRAL_NERVOUS_SYSTEM	1.10365	1.10201	1.16184
GB1_CENTRAL_NERVOUS_SYSTEM	1.07985	1.08971	1.06506
GCIY_STOMACH	1.0178	1.0232	0.955617
GCT_SOFT_TISSUE	1.1243	1.01171	1.09297
GI1_CENTRAL_NERVOUS_SYSTEM	1.1989	1.11092	0.984048
GMS10_CENTRAL_NERVOUS_SYSTEM	1.19633	1.00732	0.94028
GOS3_CENTRAL_NERVOUS_SYSTEM	0.889296	0.741493	0.965909
GP2D_LARGE_INTESTINE	0.866364	1.07314	1.18544
H4_CENTRAL_NERVOUS_SYSTEM	0.87415	0.812847	1.04952
HARA_LUNG	1.14779	1.28995	1.20224
HCC1143_BREAST	1.17306	1.08341	1.16285
HCC1195_LUNG	0.989604	0.84826	0.886647
HCC1359_LUNG	1.20464	1.12299	1.19698
HCC1419_BREAST	1.15697	1.04662	1.10709
HCC1428_BREAST	1.0418	0.806491	0.959706
HCC1438_LUNG	1.06361	0.76153	0.93979
HCC15_LUNG	1.08257	0.955864	1.14311
HCC1588_LUNG	0.867401	1.23029	1.12431
HCC1806_BREAST	1.22344	0.981176	1.26182
HCC1937_BREAST	1.25876	1.01528	0.965139
HCC366_LUNG	1.1015	0.991387	1.06485
HCC38_BREAST	1.13007	1.2075	1.10328
HCC4006_LUNG	1.07508	0.962523	1.10188
HCC44_LUNG	1.14309	0.951537	1.11188
HCC56_LARGE_INTESTINE	1.11606	1.40722	1.10261
HCC78_LUNG	1.12907	1.02438	1.10579
HCC827_LUNG	1.21558	0.86118	0.953502
HCC95_LUNG	1.13302	0.916519	1.09594
HCT116_LARGE_INTESTINE	0.970252	0.942133	1.02048
HCT15_LARGE_INTESTINE	1.23109	1.18999	1.19325
HDQP1_BREAST	1.14419	0.997252	0.999925
HEC108_ENDOMETRIUM	0.981307	0.805794	0.935006
HEC151_ENDOMETRIUM	0.892291	0.776916	0.941857
HEC1A_ENDOMETRIUM	0.952212	1.13062	1.10388
HEC1B_ENDOMETRIUM	1.07341	0.926687	1.09587
HEC251_ENDOMETRIUM	1.05127	0.792038	0.827894
HEC265_ENDOMETRIUM	0.862003	0.832731	0.882452
HEC59_ENDOMETRIUM	1.06205	1.14926	1.13048
HEC6_ENDOMETRIUM	1.18485	0.9564	1.02022
HEP3B217_LIVER	1.16802	1.13044	1.22989
HEYA8_OVARY	0.873248	0.992879	1.19952
HGC27_STOMACH	1.11602	1.01415	1.22619
HLF_LIVER	1.15274	1.11066	0.793989
HMC18_BREAST	1.21386	0.91527	1.22812
HOS_BONE	1.0473	1.0422	1.14538
HPAC_PANCREAS	1.49139	1.47709	1.28799
HS294T_SKIN	0.864878	0.876229	1.03756
HS618T_LUNG	1.11858	0.95428	1.09695
HS729_SOFT_TISSUE	1.05264	0.980632	1.1211
HS766T_PANCREAS	1.16493	0.87701	1.2108
HS852T_SKIN	0.950016	1.35921	1.08921
HS939T_SKIN	0.884671	1.06901	1.11595
HS944T_SKIN	1.08201	1.04668	1.02629
HSC2_UPPER_AERODIGESTIVE_TRACT	0.985977	0.968035	1.10225
HSC3_UPPER_AERODIGESTIVE_TRACT	1.14114	0.838059	1.09391
HT1080_SOFT_TISSUE	0.784156	1.01105	0.973315
HT1376_URINARY_TRACT	1.19289	1.12703	0.917268
HT144_SKIN	0.877772	1.07635	1.10555
HT29_LARGE_INTESTINE	1.33958	1.29965	1.23037
HT55_LARGE_INTESTINE	1.14899	1.16759	1.21152
HUCCT1_BILIARY_TRACT	1.09466	0.972384	1.07808
HUH28_BILIARY_TRACT	1.07479	1.16506	1.09268
HUH6_LIVER	1.03768	0.876807	0.971853
HUH7_LIVER	1.41366	1.02687	1.13158
HUPT3_PANCREAS	1.10806	1.00328	1.10208
IALM_LUNG	1.09334	0.931319	1.16547
IGR1_SKIN	0.939659	0.998045	1.12961
IGR37_SKIN	1.08764	0.990549	1.05993
IGROV1_OVARY	0.965187	0.72662	0.903588
IM95_STOMACH	0.89175	0.684636	0.952379
IPC298_SKIN	1.10204	0.897003	1.07078
ISHIKAWAHERAKLIO02ER_ENDOMETRIUM	1.14841	1.0984	1.08664
ISTMES1_PLEURA	0.888557	0.991229	0.901985
ISTMES2_PLEURA	1.13818	1.07277	1.13801
J82_URINARY_TRACT	1.1759	1.01199	1.06162
JHH1_LIVER	0.945322	0.787515	0.988917
JHH4_LIVER	1.01328	1.30267	0.854099
JHH5_LIVER	1.1112	1.31291	1.20072
JHH6_LIVER	1.19531	1.14627	1.18249
JHH7_LIVER	1.09688	1.08948	1.12465
JHOC5_OVARY	0.896338	0.929895	1.06392
JHOM1_OVARY	1.06067	1.09989	1.07992
JHOS2_OVARY	1.19885	1.08439	1.28116
JHUEM2_ENDOMETRIUM	0.81076	0.652649	0.848323
JIMT1_BREAST	1.15045	0.966827	0.99225
JMSU1_URINARY_TRACT	1.15698	1.40537	1.00363
K029AX_SKIN	1.07786	0.950145	1.1273
KALS1_CENTRAL_NERVOUS_SYSTEM	1.08861	0.912585	1.10238
KELLY_AUTONOMIC_GANGLIA	1.12766	1.08568	1.13352
KMBC2_URINARY_TRACT	0.903792	0.776054	0.991085
KMRC1_KIDNEY	0.861917	1.1591	1.14639
KMRC20_KIDNEY	1.07473	1.19977	1.14594
KMRC3_KIDNEY	1.05862	1.03285	1.05768
KNS42_CENTRAL_NERVOUS_SYSTEM	1.09376	1.18283	1.09998
KNS60_CENTRAL_NERVOUS_SYSTEM	1.16853	1.16013	1.09049
KNS62_LUNG	1.29233	0.825129	1.11752
KNS81_CENTRAL_NERVOUS_SYSTEM	0.907915	0.947547	1.07483
KP2_PANCREAS	1.09095	1.06605	0.992649
KP3_PANCREAS	1.10739	1.01021	1.08878
KP4_PANCREAS	1.1795	0.895433	0.96617
KPL1_BREAST	0.874225	0.921052	1.21718
KU1919_URINARY_TRACT	0.850833	0.869746	0.966685
KURAMOCHI_OVARY	1.12585	NA	NA
KYSE140_OESOPHAGUS	1.1498	1.14715	1.1657
KYSE150_OESOPHAGUS	1.13811	0.993513	1.10103
KYSE180_OESOPHAGUS	1.14291	1.01022	1.13476
KYSE270_OESOPHAGUS	0.972611	0.974069	1.03024
KYSE30_OESOPHAGUS	0.985005	0.8748	1.06308
KYSE410_OESOPHAGUS	1.08784	1.03057	1.09114
KYSE510_OESOPHAGUS	0.992369	0.935068	1.03419
KYSE520_OESOPHAGUS	1.08007	0.867614	1.13267
KYSE70_OESOPHAGUS	1.1193	0.864558	1.0546
L33_PANCREAS	1.29471	1.23599	1.42598
LC1SQSF_LUNG	1.14209	1.12446	1.11453
LCLC103H_LUNG	1.11759	1.10386	1.23055
LI7_LIVER	1.22571	1.1644	0.960089
LK2_LUNG	1.16906	1.45458	1.12553
LMSU_STOMACH	1.20307	0.925702	1.05309
LN18_CENTRAL_NERVOUS_SYSTEM	0.997274	0.892142	1.12876
LN229_CENTRAL_NERVOUS_SYSTEM	1.06417	1.18527	1.03441
LNCAPCLONEFGC_PROSTATE	0.905969	0.724364	0.917303
LOUNH91_LUNG	1.06584	1.17461	1.09717
LOVO_LARGE_INTESTINE	1.19895	1.153	1.325
LOXIMVI_SKIN	0.890662	0.928552	1.08975
LS1034_LARGE_INTESTINE	1.25109	1.38521	1.50594
LS180_LARGE_INTESTINE	0.889727	0.896225	1.07511
LS411N_LARGE_INTESTINE	1.29049	1.32838	1.3262
LS513_LARGE_INTESTINE	0.884385	1.15757	1.3335
LU99_LUNG	0.892345	0.99747	0.995882
LUDLU1_LUNG	1.18102	1.11945	0.978923
LXF289_LUNG	1.10936	0.927249	1.11879
MALME3M_SKIN	0.914267	0.956821	0.98785
MCAS_OVARY	1.21659	0.987002	1.03011
MCF7_BREAST	0.937354	0.937502	1.18754
MDAMB175VII_BREAST	0.808895	1.11794	1.1488
MDAMB231_BREAST	1.11145	0.991122	1.06252
MDAMB435S_SKIN	1.08115	0.92739	1.11664
MDAMB436_BREAST	1.06269	0.93117	1.14727
MDAMB468_BREAST	1.11304	0.90197	1.0692
MELHO_SKIN	1.19774	0.995127	1.01593
MELJUSO_SKIN	0.854993	0.982729	1.07233
MESSA_SOFT_TISSUE	0.86348	0.544365	0.902669
MEWO_SKIN	1.1265	0.967409	1.12593
MFE280_ENDOMETRIUM	1.18497	1.20185	1.16773
MFE296_ENDOMETRIUM	1.07311	1.10585	1.03137
MFE319_ENDOMETRIUM	1.2827	1.09729	1.07219
MG63_BONE	1.19512	1.14725	1.28913
MHHES1_BONE	1.21774	0.985422	1.02137
MIAPACA2_PANCREAS	1.09735	0.781511	1.02403
MKN1_STOMACH	1.37899	1.27119	1.13358
MKN45_STOMACH	0.866548	0.572343	0.937033
MKN7_STOMACH	1.0858	0.849413	0.918814
MKN74_STOMACH	1.25166	0.930557	1.1384
MON_SOFT_TISSUE	0.717934	0.2802	0.867981
MPP89_PLEURA	1.08748	1.20695	1.10424
MSTO211H_PLEURA	0.821967	0.906902	1.14889
NB1_AUTONOMIC_GANGLIA	0.87768	0.829322	0.981484
NCIH1048_LUNG	1.2735	1.07706	1.22108
NCIH1299_LUNG	1.10782	1.10141	1.13232
NCIH1339_LUNG	1.0925	0.992331	1.0827
NCIH1355_LUNG	1.11889	0.947989	1.00001
NCIH1373_LUNG	1.05961	0.857651	1.00034
NCIH1435_LUNG	1.3405	1.15647	1.10263
NCIH1437_LUNG	1.10833	0.926241	1.1299
NCIH1563_LUNG	0.952076	0.720245	1.10623
NCIH1568_LUNG	1.03786	0.895319	1.0425
NCIH1573_LUNG	1.07282	1.23498	1.2267
NCIH1581_LUNG	1.04278	0.982921	1
NCIH1623_LUNG	1.14478	0.967321	0.936709
NCIH1648_LUNG	1.12319	0.940944	0.979687
NCIH1650_LUNG	0.972966	0.827114	1.00001
NCIH1651_LUNG	1.18251	1.04179	1.09318
NCIH1693_LUNG	1.13263	0.988382	0.989912
NCIH1703_LUNG	1.13665	1.04101	1.01409
NCIH1792_LUNG	1.25911	1.0161	1.03921
NCIH1793_LUNG	1.1676	1.09557	1.20408
NCIH1838_LUNG	1.19854	0.977789	1.05005
NCIH1915_LUNG	1.09893	0.903739	1.11423
NCIH1944_LUNG	0.830345	0.973617	1.06868
NCIH1975_LUNG	1.11465	0.922974	0.971044
NCIH2009_LUNG	0.970277	0.791206	1.11513
NCIH2023_LUNG	1.15935	1.0442	1.24117
NCIH2030_LUNG	1.1142	1.08958	1.10449
NCIH2052_PLEURA	0.846346	0.719613	1.07689
NCIH2077_LUNG	0.969578	1.06005	1.13405
NCIH2087_LUNG	1.21143	0.914717	1.22566
NCIH2110_LUNG	1.14258	1.04905	1.05759
NCIH2122_LUNG	0.801612	0.751032	0.940805
NCIH2126_LUNG	1.1108	0.947355	1.23563
NCIH2170_LUNG	1.15362	1.03203	1.10065
NCIH2172_LUNG	1.14701	1.06754	1.09177
NCIH2228_LUNG	1.08711	0.94465	1.11778
NCIH226_LUNG	0.873845	0.884914	1.00004
NCIH23_LUNG	0.98573	0.714731	1.15885
NCIH2347_LUNG	0.953085	0.941367	1.18831
NCIH2444_LUNG	1.32389	0.98098	1.19221
NCIH2452_PLEURA	1.02795	1.23092	1.12582
NCIH28_PLEURA	0.861935	1.11733	1.09998
NCIH292_LUNG	0.85813	1.01208	1.19424
NCIH322_LUNG	1.16229	0.997709	1.14172
NCIH358_LUNG	1.10733	0.842039	0.869522
NCIH446_LUNG	1.18139	1.12538	1.09749
NCIH460_LUNG	0.892634	1.08249	1.18189
NCIH520_LUNG	1.32188	1.35723	1.11476
NCIH522_LUNG	1.21179	0.914614	1.14411
NCIH596_LUNG	1.19949	0.855883	1.0995
NCIH650_LUNG	1.24851	0.817525	0.962523
NCIH661_LUNG	1.08118	1.08058	1.09725
NCIH727_LUNG	1.02574	1.19623	0.880154
NCIH747_LARGE_INTESTINE	1.18858	0.962124	1.19243
NCIH838_LUNG	0.962161	0.947287	1.10207
NCIH841_LUNG	1.11743	0.966955	0.919097
NCIN87_STOMACH	1.46467	1.28905	1.49034
NUGC3_STOMACH	1.1161	0.91461	1.06048
NUGC4_STOMACH	0.887966	0.811299	0.988453
OAW42_OVARY	1.01066	0.906123	1.24115
OC314_OVARY	0.96396	1.05111	1.07413
OC316_OVARY	0.975606	1.07609	1.03995
OE19_OESOPHAGUS	1.19915	1.10846	1.17468
OE21_OESOPHAGUS	1.08667	0.973857	1.03078
OE33_OESOPHAGUS	0.976279	1.00526	1.15093
ONCODG1_OVARY	1.1325	0.91209	0.943253
ONS76_CENTRAL_NERVOUS_SYSTEM	0.88649	0.748184	0.941507
OSRC2_KIDNEY	0.847672	0.95988	0.98595
OUMS23_LARGE_INTESTINE	1.06536	0.99423	0.905222
OV56_OVARY	1.19243	0.908245	1.20807
OVCAR8_OVARY	1.20679	1.07031	0.993864
OVISE_OVARY	0.857818	0.84692	0.935856
OVK18_OVARY	0.859541	0.834918	1.04369
OVSAHO_OVARY	1.15592	0.946931	1.00983
OVTOKO_OVARY	0.90387	1.10298	1.08081
PANC0203_PANCREAS	1.16579	0.897093	0.984227
PANC0327_PANCREAS	1.40879	1.19551	1.28014
PANC0403_PANCREAS	1.13809	0.999957	1.18496
PANC0813_PANCREAS	1.0676	0.936461	1.0849
PANC1_PANCREAS	1.10017	0.869177	0.994911
PANC1005_PANCREAS	1.21594	1.14214	1.23055
PATU8902_PANCREAS	1.15432	1.12489	1.2352
PATU8988S_PANCREAS	1.23373	1.23722	1.1933
PATU8988T_PANCREAS	1.16217	0.988772	1.0752
PC14_LUNG	1.1376	0.898335	1.02299
PC3_PROSTATE	0.975973	0.927182	0.911346
PECAPJ15_UPPER_AERODIGESTIVE_TRACT	1.09539	0.846097	0.934232
PECAPJ41CLONED2_UPPER_AERODIGESTIVE_TRACT	1.01918	0.755116	0.962076
PECAPJ49_UPPER_AERODIGESTIVE_TRACT	1.2004	0.693028	1.06694
PK1_PANCREAS	1.12152	1.00948	1.02353
PK45H_PANCREAS	1.1189	1.08129	1.10882
PK59_PANCREAS	1.0633	1.04145	1.206
PLCPRF5_LIVER	1.23405	1.06944	1.09092
PSN1_PANCREAS	1.12638	0.972705	1.221
QGP1_PANCREAS	1.08705	1.09517	0.96704
RCC10RGB_KIDNEY	0.883203	1.13985	1.11423
RCM1_LARGE_INTESTINE	1.20156	1.18997	1.24289
RD_SOFT_TISSUE	1.04204	0.890227	1.11125
RERFLCAD1_LUNG	1.14703	1.19054	1.05904
RERFLCAD2_LUNG	1.18338	1.13874	1.0662
RERFLCAI_LUNG	1.0697	0.882873	0.900796
RERFLCKJ_LUNG	1.11046	0.800159	0.927618
RERFLCMS_LUNG	1.09062	1.04534	1.05817
RH30_SOFT_TISSUE	1.04115	0.9309	1.10415
RKN_SOFT_TISSUE	1.06028	0.853396	0.818888
RKO_LARGE_INTESTINE	0.923552	0.755163	0.970545
RL952_ENDOMETRIUM	0.968875	0.97808	1.08597
RMGI_OVARY	0.914539	0.954271	1.14773
RMUGS_OVARY	1.15116	0.888825	0.99266
RT112_URINARY_TRACT	0.935777	1.22714	0.981607
RT4_URINARY_TRACT	1.19865	1.35586	1.66092
RVH421_SKIN	1.08689	0.79332	0.899515
S117_SOFT_TISSUE	1.19262	0.895212	0.995468
SBC5_LUNG	1.06618	1.12073	1.05324
SCABER_URINARY_TRACT	1.15627	0.84611	1.10136
SCC25_UPPER_AERODIGESTIVE_TRACT	1.21316	0.764912	0.900351
SF126_CENTRAL_NERVOUS_SYSTEM	0.929758	1.05908	0.927061
SF295_CENTRAL_NERVOUS_SYSTEM	1.19408	1.36693	1.23546
SF539_CENTRAL_NERVOUS_SYSTEM	1.11389	0.790115	0.949821
SH10TC_STOMACH	1.17141	0.940937	1.08555
SH4_SKIN	0.998091	0.835482	0.922378
SIMA_AUTONOMIC_GANGLIA	1.06742	1.15251	1.19084
SJSA1_BONE	0.873734	0.945447	1.13037
SKES1_BONE	1.10889	1.12263	0.980866
SKHEP1_LIVER	0.825186	1.00289	0.948143
SKLU1_LUNG	1.24932	1.14465	1.19538
SKMEL2_SKIN	1.0683	1.15969	0.945046
SKMEL24_SKIN	0.857495	1.29692	1.27491
SKMEL3_SKIN	1.13672	1.11939	1.22357
SKMEL30_SKIN	1.21119	0.991987	1.1049
SKMEL5_SKIN	0.899519	1.14689	1.13686
SKMES1_LUNG	0.991133	0.951907	1.03485
SKNAS_AUTONOMIC_GANGLIA	1.24239	1.0969	1.16178
SKNBE2_AUTONOMIC_GANGLIA	1.13747	1.09854	0.966134
SKOV3_OVARY	1.10051	0.902483	1.11322
SKUT1_SOFT_TISSUE	1.05707	1.15022	1.09805
SNB75_CENTRAL_NERVOUS_SYSTEM	1.20007	0.934407	1.02858
SNGM_ENDOMETRIUM	1.19662	1.14417	1.21391
SNU1041_UPPER_AERODIGESTIVE_TRACT	1.09767	1.03644	1.13448
SNU1066_UPPER_AERODIGESTIVE_TRACT	1.27309	1.43369	1.17997
SNU1076_UPPER_AERODIGESTIVE_TRACT	1.22231	1.03236	0.982511
SNU1077_ENDOMETRIUM	1.25635	1.07522	1.08268
SNU1079_BILIARY_TRACT	1.07916	1.10099	1.16558
SNU1105_CENTRAL_NERVOUS_SYSTEM	1.1033	1.01463	1.10475
SNU1196_BILIARY_TRACT	1.00763	1.09549	1.08954
SNU1214_UPPER_AERODIGESTIVE_TRACT	1.18546	0.718135	0.956368
SNU213_PANCREAS	1.08899	0.750052	0.92528
SNU245_BILIARY_TRACT	1.20698	1.4902	1.17212
SNU308_BILIARY_TRACT	1.14692	1.15851	1.2193
SNU398_LIVER	1.13517	0.955682	1.03752
SNU407_LARGE_INTESTINE	0.953474	0.992079	0.876662
SNU410_PANCREAS	1.25714	1.10412	1.12688
SNU423_LIVER	0.994598	0.904871	1.11475
SNU449_LIVER	1.20221	1.07201	0.980693
SNU46_UPPER_AERODIGESTIVE_TRACT	1.12478	1.07523	1.02297
SNU466_CENTRAL_NERVOUS_SYSTEM	1.10775	0.610371	0.867163
SNU601_STOMACH	1.15834	1.06191	1.05616
SNU61_LARGE_INTESTINE	1.27548	1.29296	1.35702
SNU668_STOMACH	0.961397	0.813382	0.950214
SNU685_ENDOMETRIUM	1.162	0.819828	0.982268
SNU719_STOMACH	1.11401	0.600502	1.03715
SNU738_CENTRAL_NERVOUS_SYSTEM	1.18147	0.945114	1.11528
SNU761_LIVER	1.16279	1.35767	1.16375
SNU81_LARGE_INTESTINE	1.08813	1.34293	1.46921
SNU840_OVARY	0.883025	0.95533	1.11512
SNU869_BILIARY_TRACT	1.14891	1.23734	1.11798
SNU886_LIVER	1.1718	1.08455	1.23085
SNUC2A_LARGE_INTESTINE	1.02107	1.08846	1.04172
SNUC4_LARGE_INTESTINE	0.915868	1.036	1.11669
SNUC5_LARGE_INTESTINE	1.06568	1.14666	1.09701
SQ1_LUNG	1.09992	0.987512	1.09918
SUIT2_PANCREAS	1.12415	0.981583	1.02057
SW1088_CENTRAL_NERVOUS_SYSTEM	1.21584	1.16318	1.12122
SW1271_LUNG	0.951624	1.0015	1.01524
SW1353_BONE	1.03585	0.782597	0.679256
SW1573_LUNG	0.911869	1.09661	1.09655
SW1710_URINARY_TRACT	1.11278	0.955281	1.10209
SW1990_PANCREAS	1.0624	0.979123	1.08318
SW48_LARGE_INTESTINE	0.683162	NA	NA
SW480_LARGE_INTESTINE	1.18478	1.09474	1.08432
SW579_THYROID	1.03344	0.883691	1.20944
SW620_LARGE_INTESTINE	1.19335	1.16134	1.16534
SW780_URINARY_TRACT	0.831897	0.874306	1.23568
SW837_LARGE_INTESTINE	1.12066	1.13873	1.0717
SW900_LUNG	1.19703	1.08269	1.23543
SW948_LARGE_INTESTINE	1.0613	1.14766	1.13226
T24_URINARY_TRACT	1.09647	1.03295	1.07142
T3M10_LUNG	1.16712	1.00287	1.12032
T47D_BREAST	1.04129	1.05033	1.06624
T98G_CENTRAL_NERVOUS_SYSTEM	0.959678	0.913848	0.996897
TCCPAN2_PANCREAS	1.06648	1.16714	1.11767
TCCSUP_URINARY_TRACT	1.25687	1.30131	1.10364
TE1_OESOPHAGUS	1.11774	1.2696	1.32791
TE10_OESOPHAGUS	1.05239	0.933472	0.985551
TE11_OESOPHAGUS	1.13502	1.04986	1.07557
TE4_OESOPHAGUS	1.16882	1.04414	1.03319
TE5_OESOPHAGUS	1.11614	0.951903	0.956522
TE6_OESOPHAGUS	1.1488	0.81654	1.06002
TE8_OESOPHAGUS	1.27894	1.00291	0.9218
TE9_OESOPHAGUS	0.940215	1.14096	1.29759
TEN_ENDOMETRIUM	1.22947	0.821647	0.987358
TM31_CENTRAL_NERVOUS_SYSTEM	1.14472	1.2102	1.10475
TM87_SOFT_TISSUE	0.852814	1.18757	1.03932
TOV112D_OVARY	1.15026	1.08536	0.97781
TOV21G_OVARY	0.857317	0.518934	0.771792
TT_OESOPHAGUS	1.11501	1.05976	1.18893
TT_THYROID	0.85437	0.86094	0.95323
TT2609C02_THYROID	1.11344	0.946436	1.02255
TUHR4TKB_KIDNEY	0.823352	1.10231	1.09296
U118MG_CENTRAL_NERVOUS_SYSTEM	1.12432	1.06861	1.3332
U251MG_CENTRAL_NERVOUS_SYSTEM	1.1855	0.940326	1.03979
U2OS_BONE	0.875293	1.29597	1.26419
UACC257_SKIN	0.909897	0.800952	0.968792
UACC62_SKIN	0.840988	0.995689	0.992469
UBLC1_URINARY_TRACT	1.20048	0.853976	1.0896
UMUC1_URINARY_TRACT	1.10256	0.893321	1.04489
UO31_KIDNEY	0.922788	1.10588	1.14289
VMCUB1_URINARY_TRACT	1.10812	0.978644	0.950824
VMRCRCW_KIDNEY	1.09785	1.01271	1.06899
VMRCRCZ_KIDNEY	1.13896	1.09866	1.08253
WM1799_SKIN	0.881689	0.52194	0.761052
WM2664_SKIN	0.865269	0.926202	1.16822
WM793_SKIN	0.871287	1.12532	1.13262
WM88_SKIN	0.816053	1.17648	1.09298
WM983B_SKIN	0.995722	1.09285	1.14269
YAPC_PANCREAS	1.20104	1.21845	1.43938
YD10B_UPPER_AERODIGESTIVE_TRACT	1.16974	0.949901	0.976864
YD15_SALIVARY_GLAND	1.20012	0.771311	0.972262
YD38_UPPER_AERODIGESTIVE_TRACT	1.22716	0.87806	1.11732
YD8_UPPER_AERODIGESTIVE_TRACT	1.22631	0.880956	1.12664
YH13_CENTRAL_NERVOUS_SYSTEM	1.10863	0.948424	1.06777
YKG1_CENTRAL_NERVOUS_SYSTEM	1.14615	0.956338	1.10699
ZR751_BREAST	1.12131	0.759463	0.953849
