# Supplementary material for: Selective USP7 inhibition elicits cancer cell killing through a p53-dependent mechanism
Source: Sci Rep. 2020 Mar 24;10:5324. doi: 10.1038/s41598-020-62076-x (PMC7093416; doi:10.1038/s41598-020-62076-x)
Supplement: Supplementary file 6 — Supplementary information6 [file 41598_2020_62076_MOESM6_ESM.xlsx]

## Sheet: Figure_S5_DGE_RNAseq_DE_results
agent	concentration	gene	log2FoldChange	padj	p53 Gene
XL177A	0.1	ABCA12	0.471026	NA	ABCA12
XL177A	1	ABCA12	0.498307	NA	ABCA12
XL177B	0.1	ABCA12	0.147257	0.996675	ABCA12
XL177B	1	ABCA12	0.261229	0.999278	ABCA12
nutlin3a	1	ABCA12	0.94729	NA	ABCA12
nutlin3a	10	ABCA12	2.68024	5.42e-11	ABCA12
XL177A	0.1	ABHD4	0.190318	0.999998	ABHD4
XL177A	1	ABHD4	0.410493	0.262915	ABHD4
XL177B	0.1	ABHD4	0.171448	0.996675	ABHD4
XL177B	1	ABHD4	0.169099	0.999278	ABHD4
nutlin3a	1	ABHD4	0.404995	0.727494	ABHD4
nutlin3a	10	ABHD4	1.47184	8.33e-09	ABHD4
XL177A	0.1	ABTB2	0.064184	NA	ABTB2
XL177A	1	ABTB2	0.0816435	NA	ABTB2
XL177B	0.1	ABTB2	-0.0978463	0.996675	ABTB2
XL177B	1	ABTB2	0.0215182	0.999278	ABTB2
nutlin3a	1	ABTB2	-0.15575	NA	ABTB2
nutlin3a	10	ABTB2	0.0620572	0.920356	ABTB2
XL177A	0.1	ACER2	-0.00573726	NA	ACER2
XL177A	1	ACER2	0.000354196	NA	ACER2
XL177B	0.1	ACER2	-0.00691329	0.996675	ACER2
XL177B	1	ACER2	-0.00735348	0.999278	ACER2
nutlin3a	1	ACER2	0.0256741	NA	ACER2
nutlin3a	10	ACER2	0.0822122	NA	ACER2
XL177A	0.1	ACTA2	0.329111	NA	ACTA2
XL177A	1	ACTA2	1.31618	1.07e-05	ACTA2
XL177B	0.1	ACTA2	-0.0642962	0.996675	ACTA2
XL177B	1	ACTA2	0.0331312	0.999278	ACTA2
nutlin3a	1	ACTA2	1.0439	0.188956	ACTA2
nutlin3a	10	ACTA2	2.53938	8.13e-13	ACTA2
XL177A	0.1	ACYP2	-0.276207	0.999998	ACYP2
XL177A	1	ACYP2	0.0759791	0.912056	ACYP2
XL177B	0.1	ACYP2	0.12052	0.996675	ACYP2
XL177B	1	ACYP2	0.023252	0.999278	ACYP2
nutlin3a	1	ACYP2	-0.0849046	0.972632	ACYP2
nutlin3a	10	ACYP2	0.527508	0.207117	ACYP2
XL177A	0.1	ADGRG1	0.101702	0.999998	ADGRG1
XL177A	1	ADGRG1	0.384494	0.317857	ADGRG1
XL177B	0.1	ADGRG1	0.295339	0.996675	ADGRG1
XL177B	1	ADGRG1	0.0939787	0.999278	ADGRG1
nutlin3a	1	ADGRG1	0.104626	0.988568	ADGRG1
nutlin3a	10	ADGRG1	0.738988	0.0449478	ADGRG1
XL177A	0.1	AEN	0.555053	0.0231826	AEN
XL177A	1	AEN	0.810903	1.13e-08	AEN
XL177B	0.1	AEN	-0.190301	0.996675	AEN
XL177B	1	AEN	0.0903506	0.999278	AEN
nutlin3a	1	AEN	0.496294	0.0611256	AEN
nutlin3a	10	AEN	1.89614	4.1e-40	AEN
XL177A	0.1	AIFM2	0.228271	0.999998	AIFM2
XL177A	1	AIFM2	0.255796	0.579141	AIFM2
XL177B	0.1	AIFM2	-0.234666	0.996675	AIFM2
XL177B	1	AIFM2	-0.0668	0.999278	AIFM2
nutlin3a	1	AIFM2	0.111416	0.987397	AIFM2
nutlin3a	10	AIFM2	0.528839	0.236188	AIFM2
XL177A	0.1	AK3	-0.151235	0.999998	AK3
XL177A	1	AK3	0.00533379	0.992242	AK3
XL177B	0.1	AK3	0.142617	0.996675	AK3
XL177B	1	AK3	-0.113772	0.999278	AK3
nutlin3a	1	AK3	0.114791	0.947437	AK3
nutlin3a	10	AK3	0.173524	0.715746	AK3
XL177A	0.1	AKAP9	0.0758586	0.999998	AKAP9
XL177A	1	AKAP9	0.417596	0.00820379	AKAP9
XL177B	0.1	AKAP9	0.0948319	0.996675	AKAP9
XL177B	1	AKAP9	0.0529589	0.999278	AKAP9
nutlin3a	1	AKAP9	0.240317	0.59522	AKAP9
nutlin3a	10	AKAP9	0.773172	1.04e-06	AKAP9
XL177A	0.1	ALDH1A3	-0.0426804	NA	ALDH1A3
XL177A	1	ALDH1A3	0.1897	NA	ALDH1A3
XL177B	0.1	ALDH1A3	0.0252987	0.996675	ALDH1A3
XL177B	1	ALDH1A3	-0.062151	0.999278	ALDH1A3
nutlin3a	1	ALDH1A3	0.450192	NA	ALDH1A3
nutlin3a	10	ALDH1A3	1.73191	0.000109548	ALDH1A3
XL177A	0.1	ALOX5	-0.0253742	NA	ALOX5
XL177A	1	ALOX5	-0.0286515	NA	ALOX5
XL177B	0.1	ALOX5	-0.0285821	0.996675	ALOX5
XL177B	1	ALOX5	-0.0166657	0.999278	ALOX5
nutlin3a	1	ALOX5	-0.00813118	NA	ALOX5
nutlin3a	10	ALOX5	0.204476	NA	ALOX5
XL177A	0.1	AMOTL1	-0.515436	NA	AMOTL1
XL177A	1	AMOTL1	-0.476091	0.423019	AMOTL1
XL177B	0.1	AMOTL1	-0.335919	0.996675	AMOTL1
XL177B	1	AMOTL1	-0.534349	0.999278	AMOTL1
nutlin3a	1	AMOTL1	-0.527483	NA	AMOTL1
nutlin3a	10	AMOTL1	-0.267334	0.874373	AMOTL1
XL177A	0.1	AMZ2	0.348369	0.492645	AMZ2
XL177A	1	AMZ2	0.368134	0.0357841	AMZ2
XL177B	0.1	AMZ2	-0.0595241	0.996675	AMZ2
XL177B	1	AMZ2	0.0494788	0.999278	AMZ2
nutlin3a	1	AMZ2	0.0268314	0.996451	AMZ2
nutlin3a	10	AMZ2	0.859613	1.58e-07	AMZ2
XL177A	0.1	ANKRA2	0.168701	0.999998	ANKRA2
XL177A	1	ANKRA2	0.172379	0.78882	ANKRA2
XL177B	0.1	ANKRA2	-0.0595366	0.996675	ANKRA2
XL177B	1	ANKRA2	-0.0628779	0.999278	ANKRA2
nutlin3a	1	ANKRA2	0.440206	0.77704	ANKRA2
nutlin3a	10	ANKRA2	1.63477	7.01e-08	ANKRA2
XL177A	0.1	ANXA4	0.286709	0.902532	ANXA4
XL177A	1	ANXA4	0.587208	0.000244803	ANXA4
XL177B	0.1	ANXA4	0.169343	0.996675	ANXA4
XL177B	1	ANXA4	0.192232	0.999278	ANXA4
nutlin3a	1	ANXA4	0.525311	0.043704	ANXA4
nutlin3a	10	ANXA4	1.56622	2.38e-23	ANXA4
XL177A	0.1	APAF1	0.046748	NA	APAF1
XL177A	1	APAF1	0.601482	0.0877185	APAF1
XL177B	0.1	APAF1	0.0116375	0.996675	APAF1
XL177B	1	APAF1	-0.182303	0.999278	APAF1
nutlin3a	1	APAF1	-0.00844679	NA	APAF1
nutlin3a	10	APAF1	0.227909	0.816635	APAF1
XL177A	0.1	APOBEC3C	0.328571	0.999998	APOBEC3C
XL177A	1	APOBEC3C	0.167282	0.852312	APOBEC3C
XL177B	0.1	APOBEC3C	0.0982897	0.996675	APOBEC3C
XL177B	1	APOBEC3C	0.153153	0.999278	APOBEC3C
nutlin3a	1	APOBEC3C	0.168898	0.989689	APOBEC3C
nutlin3a	10	APOBEC3C	1.46978	1.04e-05	APOBEC3C
XL177A	0.1	APOBEC3H	0.746923	NA	APOBEC3H
XL177A	1	APOBEC3H	0.874322	NA	APOBEC3H
XL177B	0.1	APOBEC3H	0.112332	0.996675	APOBEC3H
XL177B	1	APOBEC3H	0.151481	0.999278	APOBEC3H
nutlin3a	1	APOBEC3H	1.09462	NA	APOBEC3H
nutlin3a	10	APOBEC3H	2.07455	1.15e-06	APOBEC3H
XL177A	0.1	ARC	-0.0514504	NA	ARC
XL177A	1	ARC	0.10851	NA	ARC
XL177B	0.1	ARC	-0.0386637	0.996675	ARC
XL177B	1	ARC	0.077731	0.999278	ARC
nutlin3a	1	ARC	0.346733	NA	ARC
nutlin3a	10	ARC	0.691166	NA	ARC
XL177A	0.1	ARHGEF3	0.500309	NA	ARHGEF3
XL177A	1	ARHGEF3	0.507033	NA	ARHGEF3
XL177B	0.1	ARHGEF3	0.122048	0.996675	ARHGEF3
XL177B	1	ARHGEF3	0.218596	0.999278	ARHGEF3
nutlin3a	1	ARHGEF3	0.178789	NA	ARHGEF3
nutlin3a	10	ARHGEF3	0.192945	0.97544	ARHGEF3
XL177A	0.1	ARVCF	0.140484	NA	ARVCF
XL177A	1	ARVCF	0.378464	0.418091	ARVCF
XL177B	0.1	ARVCF	0.0334432	0.996675	ARVCF
XL177B	1	ARVCF	-0.0436828	0.999278	ARVCF
nutlin3a	1	ARVCF	0.499625	NA	ARVCF
nutlin3a	10	ARVCF	1.33744	0.00177992	ARVCF
XL177A	0.1	ASCC3	0.275778	0.999998	ASCC3
XL177A	1	ASCC3	0.281044	0.60166	ASCC3
XL177B	0.1	ASCC3	0.269722	0.996675	ASCC3
XL177B	1	ASCC3	-0.0738554	0.999278	ASCC3
nutlin3a	1	ASCC3	0.52498	0.663566	ASCC3
nutlin3a	10	ASCC3	1.66518	5.8e-08	ASCC3
XL177A	0.1	ASTN2	0.0335856	0.999998	ASTN2
XL177A	1	ASTN2	0.544013	0.0764931	ASTN2
XL177B	0.1	ASTN2	0.177128	0.996675	ASTN2
XL177B	1	ASTN2	-0.00288781	0.999278	ASTN2
nutlin3a	1	ASTN2	0.113666	0.988568	ASTN2
nutlin3a	10	ASTN2	0.890989	0.00717208	ASTN2
XL177A	0.1	ATF3	0.246221	NA	ATF3
XL177A	1	ATF3	0.108346	NA	ATF3
XL177B	0.1	ATF3	0.237587	0.996675	ATF3
XL177B	1	ATF3	0.10458	0.999278	ATF3
nutlin3a	1	ATF3	0.287337	NA	ATF3
nutlin3a	10	ATF3	0.521283	NA	ATF3
XL177A	0.1	BAX	0.220405	0.999998	BAX
XL177A	1	BAX	0.45157	0.227993	BAX
XL177B	0.1	BAX	-0.418287	0.996675	BAX
XL177B	1	BAX	-0.0280666	0.999278	BAX
nutlin3a	1	BAX	0.313604	0.921073	BAX
nutlin3a	10	BAX	1.20251	0.000432603	BAX
XL177A	0.1	BBC3	0.316976	NA	BBC3
XL177A	1	BBC3	0.778556	0.0167124	BBC3
XL177B	0.1	BBC3	0.0399686	0.996675	BBC3
XL177B	1	BBC3	-0.0709672	0.999278	BBC3
nutlin3a	1	BBC3	0.873136	0.313692	BBC3
nutlin3a	10	BBC3	2.5493	2.29e-15	BBC3
XL177A	0.1	BBS2	0.341263	0.999998	BBS2
XL177A	1	BBS2	0.00110742	0.976578	BBS2
XL177B	0.1	BBS2	0.0558905	0.996675	BBS2
XL177B	1	BBS2	0.0942488	0.999278	BBS2
nutlin3a	1	BBS2	-0.393972	0.726568	BBS2
nutlin3a	10	BBS2	-0.0365944	0.961498	BBS2
XL177A	0.1	BCL2L1	0.312687	0.999998	BCL2L1
XL177A	1	BCL2L1	0.223694	0.721551	BCL2L1
XL177B	0.1	BCL2L1	0.104717	0.996675	BCL2L1
XL177B	1	BCL2L1	-0.0275659	0.999278	BCL2L1
nutlin3a	1	BCL2L1	0.257631	0.936153	BCL2L1
nutlin3a	10	BCL2L1	0.97768	0.00741477	BCL2L1
XL177A	0.1	BCL6	0.0385795	0.999998	BCL6
XL177A	1	BCL6	-0.0832639	0.926037	BCL6
XL177B	0.1	BCL6	-0.193259	0.996675	BCL6
XL177B	1	BCL6	-0.0323732	0.999278	BCL6
nutlin3a	1	BCL6	0.0515979	0.990441	BCL6
nutlin3a	10	BCL6	0.287874	0.605867	BCL6
XL177A	0.1	BHLHE40	0.151036	NA	BHLHE40
XL177A	1	BHLHE40	0.296763	NA	BHLHE40
XL177B	0.1	BHLHE40	-0.170685	0.996675	BHLHE40
XL177B	1	BHLHE40	0.0168527	0.999278	BHLHE40
nutlin3a	1	BHLHE40	0.462642	NA	BHLHE40
nutlin3a	10	BHLHE40	1.51284	0.000478298	BHLHE40
XL177A	0.1	BLCAP	0.213026	0.999998	BLCAP
XL177A	1	BLCAP	0.235193	0.717614	BLCAP
XL177B	0.1	BLCAP	0.100608	0.996675	BLCAP
XL177B	1	BLCAP	0.0856628	0.999278	BLCAP
nutlin3a	1	BLCAP	0.614564	0.530675	BLCAP
nutlin3a	10	BLCAP	1.48622	9.73e-06	BLCAP
XL177A	0.1	BLOC1S2	-0.0134185	0.999998	BLOC1S2
XL177A	1	BLOC1S2	0.277775	0.447776	BLOC1S2
XL177B	0.1	BLOC1S2	-0.13915	0.996675	BLOC1S2
XL177B	1	BLOC1S2	-0.28593	0.999278	BLOC1S2
nutlin3a	1	BLOC1S2	0.00609503	0.989689	BLOC1S2
nutlin3a	10	BLOC1S2	1.14065	2.85e-06	BLOC1S2
XL177A	0.1	BMP7	0.223467	0.923346	BMP7
XL177A	1	BMP7	0.942368	2.84e-18	BMP7
XL177B	0.1	BMP7	-0.145706	0.996675	BMP7
XL177B	1	BMP7	-0.0413473	0.999278	BMP7
nutlin3a	1	BMP7	0.144634	0.832651	BMP7
nutlin3a	10	BMP7	-0.0277858	0.898409	BMP7
XL177A	0.1	BORCS7	0.414697	0.879957	BORCS7
XL177A	1	BORCS7	0.387073	0.332147	BORCS7
XL177B	0.1	BORCS7	0.30411	0.996675	BORCS7
XL177B	1	BORCS7	0.113807	0.999278	BORCS7
nutlin3a	1	BORCS7	0.445306	0.613463	BORCS7
nutlin3a	10	BORCS7	0.637722	0.104145	BORCS7
XL177A	0.1	BTBD10	0.280436	0.999998	BTBD10
XL177A	1	BTBD10	0.00736771	0.992768	BTBD10
XL177B	0.1	BTBD10	0.107731	0.996675	BTBD10
XL177B	1	BTBD10	0.00739176	0.999278	BTBD10
nutlin3a	1	BTBD10	0.084797	0.987397	BTBD10
nutlin3a	10	BTBD10	0.385838	0.382465	BTBD10
XL177A	0.1	BTG1	0.0455014	0.999998	BTG1
XL177A	1	BTG1	-0.131917	0.873295	BTG1
XL177B	0.1	BTG1	-0.116925	0.996675	BTG1
XL177B	1	BTG1	-0.212809	0.999278	BTG1
nutlin3a	1	BTG1	0.14417	0.9682	BTG1
nutlin3a	10	BTG1	0.738133	0.0502786	BTG1
XL177A	0.1	BTG2	0.770563	0.133745	BTG2
XL177A	1	BTG2	1.02193	0.000298739	BTG2
XL177B	0.1	BTG2	0.0157877	0.996675	BTG2
XL177B	1	BTG2	0.157753	0.999278	BTG2
nutlin3a	1	BTG2	0.744616	0.507344	BTG2
nutlin3a	10	BTG2	2.50457	2.33e-15	BTG2
XL177A	0.1	BTG3	-0.365833	0.999998	BTG3
XL177A	1	BTG3	-0.203743	0.775544	BTG3
XL177B	0.1	BTG3	-0.0824323	0.996675	BTG3
XL177B	1	BTG3	0.000710358	0.999278	BTG3
nutlin3a	1	BTG3	-0.487696	0.679199	BTG3
nutlin3a	10	BTG3	-0.0354726	0.960272	BTG3
XL177A	0.1	CAPN2	0.244904	0.999998	CAPN2
XL177A	1	CAPN2	0.626437	0.0672438	CAPN2
XL177B	0.1	CAPN2	0.26388	0.996675	CAPN2
XL177B	1	CAPN2	0.388711	0.999278	CAPN2
nutlin3a	1	CAPN2	0.627393	0.450226	CAPN2
nutlin3a	10	CAPN2	1.50041	1.39e-06	CAPN2
XL177A	0.1	CASP6	-0.226437	0.999998	CASP6
XL177A	1	CASP6	-0.00582659	0.994129	CASP6
XL177B	0.1	CASP6	0.116731	0.996675	CASP6
XL177B	1	CASP6	0.144781	0.999278	CASP6
nutlin3a	1	CASP6	-0.22932	0.902877	CASP6
nutlin3a	10	CASP6	-0.256596	0.643684	CASP6
XL177A	0.1	CATSPERG	-0.00469069	0.999998	CATSPERG
XL177A	1	CATSPERG	0.26298	0.608188	CATSPERG
XL177B	0.1	CATSPERG	-0.156298	0.996675	CATSPERG
XL177B	1	CATSPERG	-0.0420261	0.999278	CATSPERG
nutlin3a	1	CATSPERG	0.0269686	0.988568	CATSPERG
nutlin3a	10	CATSPERG	0.678158	0.169171	CATSPERG
XL177A	0.1	CAV1	0.278076	0.999998	CAV1
XL177A	1	CAV1	-0.0420284	0.948715	CAV1
XL177B	0.1	CAV1	-0.0285852	0.996675	CAV1
XL177B	1	CAV1	-0.056199	0.999278	CAV1
nutlin3a	1	CAV1	0.288707	0.86597	CAV1
nutlin3a	10	CAV1	0.481368	0.304742	CAV1
XL177A	0.1	CCDC51	0.403346	0.999998	CCDC51
XL177A	1	CCDC51	0.399899	0.466487	CCDC51
XL177B	0.1	CCDC51	0.391288	0.996675	CCDC51
XL177B	1	CCDC51	0.322998	0.999278	CCDC51
nutlin3a	1	CCDC51	0.677941	0.521489	CCDC51
nutlin3a	10	CCDC51	2.16057	1.13e-11	CCDC51
XL177A	0.1	CCDC90B	0.386221	0.541326	CCDC90B
XL177A	1	CCDC90B	0.292761	0.26583	CCDC90B
XL177B	0.1	CCDC90B	-0.00909408	0.996675	CCDC90B
XL177B	1	CCDC90B	-0.214983	0.999278	CCDC90B
nutlin3a	1	CCDC90B	-0.119144	0.914047	CCDC90B
nutlin3a	10	CCDC90B	0.790094	9.32e-05	CCDC90B
XL177A	0.1	CCNG1	0.761725	4.43e-05	CCNG1
XL177A	1	CCNG1	0.899604	4.15e-11	CCNG1
XL177B	0.1	CCNG1	0.0250901	0.998625	CCNG1
XL177B	1	CCNG1	-0.0877819	0.999278	CCNG1
nutlin3a	1	CCNG1	0.595184	0.0103299	CCNG1
nutlin3a	10	CCNG1	1.72658	1.36e-30	CCNG1
XL177A	0.1	CCNK	-0.101383	0.999998	CCNK
XL177A	1	CCNK	-0.248114	0.68049	CCNK
XL177B	0.1	CCNK	-0.0822651	0.996675	CCNK
XL177B	1	CCNK	-0.201324	0.999278	CCNK
nutlin3a	1	CCNK	-0.249823	0.858201	CCNK
nutlin3a	10	CCNK	1.07729	0.000553063	CCNK
XL177A	0.1	CD82	-0.477177	NA	CD82
XL177A	1	CD82	-0.292945	0.679703	CD82
XL177B	0.1	CD82	-0.254762	0.996675	CD82
XL177B	1	CD82	-0.0871752	0.999278	CD82
nutlin3a	1	CD82	-0.412807	NA	CD82
nutlin3a	10	CD82	-0.222703	0.888513	CD82
XL177A	0.1	CDH8	-0.0867263	NA	CDH8
XL177A	1	CDH8	-0.0194836	NA	CDH8
XL177B	0.1	CDH8	-0.0631364	0.996675	CDH8
XL177B	1	CDH8	-0.0674317	0.999278	CDH8
nutlin3a	1	CDH8	-0.0892409	NA	CDH8
nutlin3a	10	CDH8	-0.0556984	NA	CDH8
XL177A	0.1	CDIP1	-0.0294279	NA	CDIP1
XL177A	1	CDIP1	0.00132772	NA	CDIP1
XL177B	0.1	CDIP1	-0.0348539	0.996675	CDIP1
XL177B	1	CDIP1	-0.0359467	0.999278	CDIP1
nutlin3a	1	CDIP1	0.0560029	NA	CDIP1
nutlin3a	10	CDIP1	0.418794	NA	CDIP1
XL177A	0.1	CDKN1A	0.96058	0.000155093	CDKN1A
XL177A	1	CDKN1A	1.78157	2.34e-26	CDKN1A
XL177B	0.1	CDKN1A	-0.0238114	0.996675	CDKN1A
XL177B	1	CDKN1A	0.0943277	0.999278	CDKN1A
nutlin3a	1	CDKN1A	1.43669	3.72e-11	CDKN1A
nutlin3a	10	CDKN1A	4.33216	1.58e-142	CDKN1A
XL177A	0.1	CEL	0.0155182	NA	CEL
XL177A	1	CEL	0.184787	NA	CEL
XL177B	0.1	CEL	0.109811	0.996675	CEL
XL177B	1	CEL	0.0666118	0.999278	CEL
nutlin3a	1	CEL	0.548021	NA	CEL
nutlin3a	10	CEL	2.05176	3.24e-06	CEL
XL177A	0.1	CERS5	0.247734	0.999998	CERS5
XL177A	1	CERS5	0.217398	0.72349	CERS5
XL177B	0.1	CERS5	0.198208	0.996675	CERS5
XL177B	1	CERS5	0.275885	0.999278	CERS5
nutlin3a	1	CERS5	0.697602	0.170554	CERS5
nutlin3a	10	CERS5	0.56736	0.203322	CERS5
XL177A	0.1	CES2	0.0306975	0.999998	CES2
XL177A	1	CES2	0.118588	0.888274	CES2
XL177B	0.1	CES2	-0.0183186	0.996675	CES2
XL177B	1	CES2	0.244513	0.999278	CES2
nutlin3a	1	CES2	0.219564	0.968578	CES2
nutlin3a	10	CES2	1.61749	6.39e-07	CES2
XL177A	0.1	CFLAR	0.295283	0.999998	CFLAR
XL177A	1	CFLAR	0.388729	0.188988	CFLAR
XL177B	0.1	CFLAR	0.192825	0.996675	CFLAR
XL177B	1	CFLAR	-0.0115811	0.999278	CFLAR
nutlin3a	1	CFLAR	0.46804	0.472543	CFLAR
nutlin3a	10	CFLAR	0.763112	0.0143921	CFLAR
XL177A	0.1	CGB7	NA	NA	CGB7
XL177A	1	CGB7	NA	NA	CGB7
XL177B	0.1	CGB7	NA	NA	CGB7
XL177B	1	CGB7	NA	NA	CGB7
nutlin3a	1	CGB7	0.00887727	NA	CGB7
nutlin3a	10	CGB7	0.0328941	NA	CGB7
XL177A	0.1	CHST14	-0.0894605	NA	CHST14
XL177A	1	CHST14	-0.160152	0.859949	CHST14
XL177B	0.1	CHST14	0.0304497	0.996675	CHST14
XL177B	1	CHST14	-0.366161	0.999278	CHST14
nutlin3a	1	CHST14	0.278645	NA	CHST14
nutlin3a	10	CHST14	-0.269464	0.641903	CHST14
XL177A	0.1	CLCA2	-0.000174132	NA	CLCA2
XL177A	1	CLCA2	-0.00369493	NA	CLCA2
XL177B	0.1	CLCA2	-0.0169284	0.996675	CLCA2
XL177B	1	CLCA2	-0.0177299	0.999278	CLCA2
nutlin3a	1	CLCA2	0.491349	NA	CLCA2
nutlin3a	10	CLCA2	1.93305	8.46e-06	CLCA2
XL177A	0.1	CLDN1	0.00656121	NA	CLDN1
XL177A	1	CLDN1	-0.017387	NA	CLDN1
XL177B	0.1	CLDN1	0.0191844	0.996675	CLDN1
XL177B	1	CLDN1	-0.0183857	0.999278	CLDN1
nutlin3a	1	CLDN1	-0.000944479	NA	CLDN1
nutlin3a	10	CLDN1	0.00838717	NA	CLDN1
XL177A	0.1	CLP1	-0.0324469	0.999998	CLP1
XL177A	1	CLP1	0.0546428	0.946637	CLP1
XL177B	0.1	CLP1	-0.128364	0.996675	CLP1
XL177B	1	CLP1	0.119126	0.999278	CLP1
nutlin3a	1	CLP1	0.230432	0.910768	CLP1
nutlin3a	10	CLP1	-0.107455	0.860841	CLP1
XL177A	0.1	CMBL	0.692814	0.0179176	CMBL
XL177A	1	CMBL	0.998088	1.09e-08	CMBL
XL177B	0.1	CMBL	0.160777	0.996675	CMBL
XL177B	1	CMBL	-0.0903253	0.999278	CMBL
nutlin3a	1	CMBL	0.759762	0.00417799	CMBL
nutlin3a	10	CMBL	2.04216	3.52e-31	CMBL
XL177A	0.1	COBLL1	0.00338298	0.999998	COBLL1
XL177A	1	COBLL1	0.422202	0.299334	COBLL1
XL177B	0.1	COBLL1	0.0905522	0.996675	COBLL1
XL177B	1	COBLL1	0.134085	0.999278	COBLL1
nutlin3a	1	COBLL1	0.27814	0.90547	COBLL1
nutlin3a	10	COBLL1	0.253223	0.735355	COBLL1
XL177A	0.1	COL7A1	-0.206927	NA	COL7A1
XL177A	1	COL7A1	0.0651206	NA	COL7A1
XL177B	0.1	COL7A1	-0.0649544	0.996675	COL7A1
XL177B	1	COL7A1	-0.214317	0.999278	COL7A1
nutlin3a	1	COL7A1	0.273223	NA	COL7A1
nutlin3a	10	COL7A1	0.668127	0.205691	COL7A1
XL177A	0.1	CPE	-0.177664	NA	CPE
XL177A	1	CPE	0.183435	0.773538	CPE
XL177B	0.1	CPE	0.100742	0.996675	CPE
XL177B	1	CPE	0.109552	0.999278	CPE
nutlin3a	1	CPE	-0.0530854	NA	CPE
nutlin3a	10	CPE	0.538541	0.269618	CPE
XL177A	0.1	CPEB2	0.200237	NA	CPEB2
XL177A	1	CPEB2	0.171329	NA	CPEB2
XL177B	0.1	CPEB2	0.126062	0.996675	CPEB2
XL177B	1	CPEB2	0.0845777	0.999278	CPEB2
nutlin3a	1	CPEB2	0.459096	NA	CPEB2
nutlin3a	10	CPEB2	0.821828	NA	CPEB2
XL177A	0.1	CPEB4	0.0766777	NA	CPEB4
XL177A	1	CPEB4	0.743234	0.0208229	CPEB4
XL177B	0.1	CPEB4	-0.0759187	0.996675	CPEB4
XL177B	1	CPEB4	0.0488285	0.999278	CPEB4
nutlin3a	1	CPEB4	0.304247	0.954078	CPEB4
nutlin3a	10	CPEB4	1.1335	0.00540823	CPEB4
XL177A	0.1	CPSF4	-0.408028	0.879957	CPSF4
XL177A	1	CPSF4	-0.240919	0.65953	CPSF4
XL177B	0.1	CPSF4	-0.182734	0.996675	CPSF4
XL177B	1	CPSF4	0.0770472	0.999278	CPSF4
nutlin3a	1	CPSF4	-0.155633	0.929129	CPSF4
nutlin3a	10	CPSF4	1.25427	7.74e-07	CPSF4
XL177A	0.1	CROT	0.169395	NA	CROT
XL177A	1	CROT	0.549568	0.144132	CROT
XL177B	0.1	CROT	0.296744	0.996675	CROT
XL177B	1	CROT	0.0601657	0.999278	CROT
nutlin3a	1	CROT	0.25279	0.962016	CROT
nutlin3a	10	CROT	1.32802	0.000151796	CROT
XL177A	0.1	CSF1	-0.00593773	NA	CSF1
XL177A	1	CSF1	-0.0148784	NA	CSF1
XL177B	0.1	CSF1	-0.0147424	0.996675	CSF1
XL177B	1	CSF1	-0.0411005	0.999278	CSF1
nutlin3a	1	CSF1	0.243748	NA	CSF1
nutlin3a	10	CSF1	0.841782	NA	CSF1
XL177A	0.1	CSNK1G1	-0.044988	0.999998	CSNK1G1
XL177A	1	CSNK1G1	0.185843	0.736475	CSNK1G1
XL177B	0.1	CSNK1G1	0.0798288	0.996675	CSNK1G1
XL177B	1	CSNK1G1	-0.0733338	0.999278	CSNK1G1
nutlin3a	1	CSNK1G1	0.0555673	0.998747	CSNK1G1
nutlin3a	10	CSNK1G1	1.35118	5.26e-06	CSNK1G1
XL177A	0.1	CYFIP2	0.460781	0.923097	CYFIP2
XL177A	1	CYFIP2	0.839925	0.00344911	CYFIP2
XL177B	0.1	CYFIP2	0.16364	0.996675	CYFIP2
XL177B	1	CYFIP2	0.216695	0.999278	CYFIP2
nutlin3a	1	CYFIP2	0.817145	0.166906	CYFIP2
nutlin3a	10	CYFIP2	1.78666	9.93e-10	CYFIP2
XL177A	0.1	CYP4F3	0.0210119	NA	CYP4F3
XL177A	1	CYP4F3	0.0556668	NA	CYP4F3
XL177B	0.1	CYP4F3	0.236103	0.996675	CYP4F3
XL177B	1	CYP4F3	-0.0560838	0.999278	CYP4F3
nutlin3a	1	CYP4F3	0.21033	NA	CYP4F3
nutlin3a	10	CYP4F3	0.652228	0.221729	CYP4F3
XL177A	0.1	DAPK1	-0.0233739	NA	DAPK1
XL177A	1	DAPK1	0.0215955	NA	DAPK1
XL177B	0.1	DAPK1	-0.057305	0.996675	DAPK1
XL177B	1	DAPK1	0.11244	0.999278	DAPK1
nutlin3a	1	DAPK1	0.190934	NA	DAPK1
nutlin3a	10	DAPK1	0.386798	NA	DAPK1
XL177A	0.1	DCP1B	0.144073	NA	DCP1B
XL177A	1	DCP1B	0.0943026	0.954558	DCP1B
XL177B	0.1	DCP1B	0.0316489	0.996675	DCP1B
XL177B	1	DCP1B	0.323686	0.999278	DCP1B
nutlin3a	1	DCP1B	0.49387	NA	DCP1B
nutlin3a	10	DCP1B	0.794658	0.134767	DCP1B
XL177A	0.1	DDB2	0.471581	0.121277	DDB2
XL177A	1	DDB2	0.562522	0.000389786	DDB2
XL177B	0.1	DDB2	0.0807894	0.996675	DDB2
XL177B	1	DDB2	0.0536757	0.999278	DDB2
nutlin3a	1	DDB2	0.506122	0.0391686	DDB2
nutlin3a	10	DDB2	1.79159	3.68e-37	DDB2
XL177A	0.1	DDIT4	0.848368	0.00148964	DDIT4
XL177A	1	DDIT4	1.4772	9.63e-19	DDIT4
XL177B	0.1	DDIT4	-0.0715395	0.996675	DDIT4
XL177B	1	DDIT4	0.200747	0.999278	DDIT4
nutlin3a	1	DDIT4	0.964315	5.29e-05	DDIT4
nutlin3a	10	DDIT4	2.19722	2.07e-35	DDIT4
XL177A	0.1	DGKA	0.123669	0.999998	DGKA
XL177A	1	DGKA	0.713483	0.0145405	DGKA
XL177B	0.1	DGKA	-0.195688	0.996675	DGKA
XL177B	1	DGKA	-0.0629043	0.999278	DGKA
nutlin3a	1	DGKA	0.579885	0.545049	DGKA
nutlin3a	10	DGKA	1.31397	7.46e-05	DGKA
XL177A	0.1	DHRS3	0.1112	0.999998	DHRS3
XL177A	1	DHRS3	0.258475	0.593029	DHRS3
XL177B	0.1	DHRS3	-0.127296	0.996675	DHRS3
XL177B	1	DHRS3	-0.19556	0.999278	DHRS3
nutlin3a	1	DHRS3	0.467474	0.754148	DHRS3
nutlin3a	10	DHRS3	2.22907	1.65e-16	DHRS3
XL177A	0.1	DNAJB2	0.265422	0.999998	DNAJB2
XL177A	1	DNAJB2	0.239001	0.740959	DNAJB2
XL177B	0.1	DNAJB2	0.192832	0.996675	DNAJB2
XL177B	1	DNAJB2	0.375336	0.999278	DNAJB2
nutlin3a	1	DNAJB2	0.724765	0.308979	DNAJB2
nutlin3a	10	DNAJB2	1.97246	1.73e-11	DNAJB2
XL177A	0.1	DOCK8	-0.0943649	NA	DOCK8
XL177A	1	DOCK8	0.169891	0.772396	DOCK8
XL177B	0.1	DOCK8	-0.093934	0.996675	DOCK8
XL177B	1	DOCK8	-0.0227443	0.999278	DOCK8
nutlin3a	1	DOCK8	0.177897	0.969495	DOCK8
nutlin3a	10	DOCK8	0.610644	0.233111	DOCK8
XL177A	0.1	DRAM1	-0.343377	NA	DRAM1
XL177A	1	DRAM1	0.201077	0.699713	DRAM1
XL177B	0.1	DRAM1	0.00779472	0.996675	DRAM1
XL177B	1	DRAM1	-0.0469931	0.999278	DRAM1
nutlin3a	1	DRAM1	0.563324	0.518755	DRAM1
nutlin3a	10	DRAM1	1.04518	0.00420699	DRAM1
XL177A	0.1	DUSP11	0.19173	0.999998	DUSP11
XL177A	1	DUSP11	0.207581	0.654106	DUSP11
XL177B	0.1	DUSP11	0.233415	0.996675	DUSP11
XL177B	1	DUSP11	0.163142	0.999278	DUSP11
nutlin3a	1	DUSP11	-0.162933	0.916748	DUSP11
nutlin3a	10	DUSP11	0.099358	0.86371	DUSP11
XL177A	0.1	DUSP5	0.315278	NA	DUSP5
XL177A	1	DUSP5	0.228586	NA	DUSP5
XL177B	0.1	DUSP5	0.178617	0.996675	DUSP5
XL177B	1	DUSP5	0.256188	0.999278	DUSP5
nutlin3a	1	DUSP5	0.147882	NA	DUSP5
nutlin3a	10	DUSP5	0.708288	NA	DUSP5
XL177A	0.1	DUSP7	-0.230352	NA	DUSP7
XL177A	1	DUSP7	-0.26707	0.694025	DUSP7
XL177B	0.1	DUSP7	-0.0260503	0.996675	DUSP7
XL177B	1	DUSP7	-0.316788	0.999278	DUSP7
nutlin3a	1	DUSP7	-0.566548	NA	DUSP7
nutlin3a	10	DUSP7	-0.361694	0.775708	DUSP7
XL177A	0.1	DYRK3	-0.0590485	NA	DYRK3
XL177A	1	DYRK3	-0.0416078	NA	DYRK3
XL177B	0.1	DYRK3	-0.0681721	0.996675	DYRK3
XL177B	1	DYRK3	-0.0430707	0.999278	DYRK3
nutlin3a	1	DYRK3	-0.0424442	NA	DYRK3
nutlin3a	10	DYRK3	-0.0226667	NA	DYRK3
XL177A	0.1	E2F7	-0.203629	NA	E2F7
XL177A	1	E2F7	-0.633273	0.0855336	E2F7
XL177B	0.1	E2F7	-0.0302297	0.996675	E2F7
XL177B	1	E2F7	-0.326319	0.999278	E2F7
nutlin3a	1	E2F7	-0.891216	NA	E2F7
nutlin3a	10	E2F7	0.568326	0.148303	E2F7
XL177A	0.1	EBI3	NA	NA	EBI3
XL177A	1	EBI3	NA	NA	EBI3
XL177B	0.1	EBI3	NA	NA	EBI3
XL177B	1	EBI3	NA	NA	EBI3
nutlin3a	1	EBI3	NA	NA	EBI3
nutlin3a	10	EBI3	NA	NA	EBI3
XL177A	0.1	EDA2R	0.472623	NA	EDA2R
XL177A	1	EDA2R	0.638492	NA	EDA2R
XL177B	0.1	EDA2R	-0.0532045	0.996675	EDA2R
XL177B	1	EDA2R	-0.0295999	0.999278	EDA2R
nutlin3a	1	EDA2R	1.13127	NA	EDA2R
nutlin3a	10	EDA2R	1.82521	1.08e-05	EDA2R
XL177A	0.1	EDN2	0.179287	NA	EDN2
XL177A	1	EDN2	0.34312	NA	EDN2
XL177B	0.1	EDN2	0.0537999	0.996675	EDN2
XL177B	1	EDN2	0.110446	0.999278	EDN2
nutlin3a	1	EDN2	0.269263	NA	EDN2
nutlin3a	10	EDN2	0.730846	0.186395	EDN2
XL177A	0.1	EFNB1	-0.102569	NA	EFNB1
XL177A	1	EFNB1	0.13085	NA	EFNB1
XL177B	0.1	EFNB1	-0.0855492	0.996675	EFNB1
XL177B	1	EFNB1	-0.181276	0.999278	EFNB1
nutlin3a	1	EFNB1	-0.16269	NA	EFNB1
nutlin3a	10	EFNB1	0.359104	0.503827	EFNB1
XL177A	0.1	EI24	0.0380943	0.999998	EI24
XL177A	1	EI24	0.11512	0.425383	EI24
XL177B	0.1	EI24	-0.0332709	0.996675	EI24
XL177B	1	EI24	0.0667534	0.999278	EI24
nutlin3a	1	EI24	0.0761567	0.8857	EI24
nutlin3a	10	EI24	0.0721215	0.689299	EI24
XL177A	0.1	EML2	0.090794	NA	EML2
XL177A	1	EML2	0.372704	0.427892	EML2
XL177B	0.1	EML2	0.0564531	0.996675	EML2
XL177B	1	EML2	0.110206	0.999278	EML2
nutlin3a	1	EML2	0.156259	0.98756	EML2
nutlin3a	10	EML2	0.869526	0.0382987	EML2
XL177A	0.1	ENC1	-0.04113	NA	ENC1
XL177A	1	ENC1	-0.210866	NA	ENC1
XL177B	0.1	ENC1	-0.0728479	0.996675	ENC1
XL177B	1	ENC1	-0.0877811	0.999278	ENC1
nutlin3a	1	ENC1	0.185539	NA	ENC1
nutlin3a	10	ENC1	0.334035	0.539351	ENC1
XL177A	0.1	ENPP2	-0.0281063	NA	ENPP2
XL177A	1	ENPP2	-0.0317352	NA	ENPP2
XL177B	0.1	ENPP2	-0.0175923	0.996675	ENPP2
XL177B	1	ENPP2	-0.0325056	0.999278	ENPP2
nutlin3a	1	ENPP2	-0.0162513	NA	ENPP2
nutlin3a	10	ENPP2	0.0203371	NA	ENPP2
XL177A	0.1	EPHA2	-0.0314724	NA	EPHA2
XL177A	1	EPHA2	0.296061	NA	EPHA2
XL177B	0.1	EPHA2	-0.178331	0.996675	EPHA2
XL177B	1	EPHA2	-0.0735776	0.999278	EPHA2
nutlin3a	1	EPHA2	0.225016	NA	EPHA2
nutlin3a	10	EPHA2	0.985601	0.0305531	EPHA2
XL177A	0.1	EPN3	0.243216	0.999998	EPN3
XL177A	1	EPN3	0.0649145	0.976794	EPN3
XL177B	0.1	EPN3	0.212338	0.996675	EPN3
XL177B	1	EPN3	0.210372	0.999278	EPN3
nutlin3a	1	EPN3	-0.169425	0.928162	EPN3
nutlin3a	10	EPN3	0.527233	0.265202	EPN3
XL177A	0.1	EPS8L2	0.390139	0.999998	EPS8L2
XL177A	1	EPS8L2	0.635457	0.0336831	EPS8L2
XL177B	0.1	EPS8L2	0.11327	0.996675	EPS8L2
XL177B	1	EPS8L2	0.271246	0.999278	EPS8L2
nutlin3a	1	EPS8L2	0.379789	0.832651	EPS8L2
nutlin3a	10	EPS8L2	1.46145	4.96e-07	EPS8L2
XL177A	0.1	ETV7	0.114914	NA	ETV7
XL177A	1	ETV7	0.0774025	NA	ETV7
XL177B	0.1	ETV7	0.129869	0.996675	ETV7
XL177B	1	ETV7	0.14385	0.999278	ETV7
nutlin3a	1	ETV7	0.236069	NA	ETV7
nutlin3a	10	ETV7	0.281688	NA	ETV7
XL177A	0.1	FAM13C	0.0744809	NA	FAM13C
XL177A	1	FAM13C	-0.0114234	NA	FAM13C
XL177B	0.1	FAM13C	0.116735	0.996675	FAM13C
XL177B	1	FAM13C	0.0182175	0.999278	FAM13C
nutlin3a	1	FAM13C	0.233504	NA	FAM13C
nutlin3a	10	FAM13C	0.761595	NA	FAM13C
XL177A	0.1	FAM196A	-0.10685	NA	FAM196A
XL177A	1	FAM196A	-0.0593923	NA	FAM196A
XL177B	0.1	FAM196A	0.105582	0.996675	FAM196A
XL177B	1	FAM196A	-0.104701	0.999278	FAM196A
nutlin3a	1	FAM196A	0.0908253	NA	FAM196A
nutlin3a	10	FAM196A	0.842675	0.0602181	FAM196A
XL177A	0.1	FAM198B	-0.363559	NA	FAM198B
XL177A	1	FAM198B	-0.274645	0.729172	FAM198B
XL177B	0.1	FAM198B	-0.211486	0.996675	FAM198B
XL177B	1	FAM198B	-0.287517	0.999278	FAM198B
nutlin3a	1	FAM198B	0.549067	0.530675	FAM198B
nutlin3a	10	FAM198B	0.623906	0.192226	FAM198B
XL177A	0.1	FAM210B	0.370585	0.994925	FAM210B
XL177A	1	FAM210B	0.692272	0.00830724	FAM210B
XL177B	0.1	FAM210B	0.0285685	0.996675	FAM210B
XL177B	1	FAM210B	0.0730155	0.999278	FAM210B
nutlin3a	1	FAM210B	0.350493	0.857659	FAM210B
nutlin3a	10	FAM210B	1.5452	8.8e-09	FAM210B
XL177A	0.1	FAM212B	-0.0234575	NA	FAM212B
XL177A	1	FAM212B	0.40729	0.367522	FAM212B
XL177B	0.1	FAM212B	0.133607	0.996675	FAM212B
XL177B	1	FAM212B	0.0819319	0.999278	FAM212B
nutlin3a	1	FAM212B	0.0669945	NA	FAM212B
nutlin3a	10	FAM212B	1.00735	0.0177061	FAM212B
XL177A	0.1	FAM49A	-0.000873402	NA	FAM49A
XL177A	1	FAM49A	0.263425	NA	FAM49A
XL177B	0.1	FAM49A	-0.0434384	0.996675	FAM49A
XL177B	1	FAM49A	-0.0886375	0.999278	FAM49A
nutlin3a	1	FAM49A	0.253116	NA	FAM49A
nutlin3a	10	FAM49A	0.0377741	NA	FAM49A
XL177A	0.1	FAM84B	0.00885319	0.999998	FAM84B
XL177A	1	FAM84B	-0.0391266	0.960628	FAM84B
XL177B	0.1	FAM84B	-0.132477	0.996675	FAM84B
XL177B	1	FAM84B	0.103642	0.999278	FAM84B
nutlin3a	1	FAM84B	-0.230561	0.86597	FAM84B
nutlin3a	10	FAM84B	0.494642	0.167375	FAM84B
XL177A	0.1	FAM98C	0.153583	0.999998	FAM98C
XL177A	1	FAM98C	0.352097	0.418091	FAM98C
XL177B	0.1	FAM98C	0.143586	0.996675	FAM98C
XL177B	1	FAM98C	0.255329	0.999278	FAM98C
nutlin3a	1	FAM98C	0.349886	0.817366	FAM98C
nutlin3a	10	FAM98C	0.629136	0.145901	FAM98C
XL177A	0.1	FAS	0.648009	NA	FAS
XL177A	1	FAS	0.882496	0.00820379	FAS
XL177B	0.1	FAS	0.0908452	0.996675	FAS
XL177B	1	FAS	0.17225	0.999278	FAS
nutlin3a	1	FAS	1.29094	0.0267687	FAS
nutlin3a	10	FAS	2.77364	1.94e-14	FAS
XL177A	0.1	FBXO22	0.0995846	0.999998	FBXO22
XL177A	1	FBXO22	0.42648	0.0672438	FBXO22
XL177B	0.1	FBXO22	0.0313059	0.996675	FBXO22
XL177B	1	FBXO22	-0.0142518	0.999278	FBXO22
nutlin3a	1	FBXO22	0.428712	0.363036	FBXO22
nutlin3a	10	FBXO22	1.43456	8.88e-14	FBXO22
XL177A	0.1	FBXO32	-0.0696363	NA	FBXO32
XL177A	1	FBXO32	0.289438	NA	FBXO32
XL177B	0.1	FBXO32	0.121709	0.996675	FBXO32
XL177B	1	FBXO32	-0.0404321	0.999278	FBXO32
nutlin3a	1	FBXO32	0.323187	NA	FBXO32
nutlin3a	10	FBXO32	0.783927	0.136567	FBXO32
XL177A	0.1	FBXW7	-0.0308831	0.999998	FBXW7
XL177A	1	FBXW7	0.253736	0.620312	FBXW7
XL177B	0.1	FBXW7	-0.162645	0.996675	FBXW7
XL177B	1	FBXW7	0.162752	0.999278	FBXW7
nutlin3a	1	FBXW7	0.477177	0.693468	FBXW7
nutlin3a	10	FBXW7	1.32171	3.83e-05	FBXW7
XL177A	0.1	FCHO2	0.124125	NA	FCHO2
XL177A	1	FCHO2	0.28505	0.585162	FCHO2
XL177B	0.1	FCHO2	-0.0827661	0.996675	FCHO2
XL177B	1	FCHO2	0.0363996	0.999278	FCHO2
nutlin3a	1	FCHO2	0.091591	NA	FCHO2
nutlin3a	10	FCHO2	0.603418	0.2418	FCHO2
XL177A	0.1	FCHSD2	-0.105017	NA	FCHSD2
XL177A	1	FCHSD2	-0.0830975	0.996086	FCHSD2
XL177B	0.1	FCHSD2	-0.494669	0.996675	FCHSD2
XL177B	1	FCHSD2	-0.47482	0.999278	FCHSD2
nutlin3a	1	FCHSD2	-0.16544	0.947131	FCHSD2
nutlin3a	10	FCHSD2	0.0424324	0.945453	FCHSD2
XL177A	0.1	FDXR	0.962613	0.00536352	FDXR
XL177A	1	FDXR	1.36599	1.51e-09	FDXR
XL177B	0.1	FDXR	0.152941	0.996675	FDXR
XL177B	1	FDXR	0.494092	0.999278	FDXR
nutlin3a	1	FDXR	1.05228	0.00546321	FDXR
nutlin3a	10	FDXR	2.95446	1.59e-38	FDXR
XL177A	0.1	FHL2	0.436724	0.965426	FHL2
XL177A	1	FHL2	0.558518	0.155526	FHL2
XL177B	0.1	FHL2	0.251446	0.996675	FHL2
XL177B	1	FHL2	0.0785323	0.999278	FHL2
nutlin3a	1	FHL2	0.316951	0.932869	FHL2
nutlin3a	10	FHL2	1.03425	0.0090872	FHL2
XL177A	0.1	FLRT2	0.128424	0.999998	FLRT2
XL177A	1	FLRT2	0.444874	0.147151	FLRT2
XL177B	0.1	FLRT2	0.181097	0.996675	FLRT2
XL177B	1	FLRT2	-0.0349411	0.999278	FLRT2
nutlin3a	1	FLRT2	-0.0517418	0.965005	FLRT2
nutlin3a	10	FLRT2	0.739355	0.0246093	FLRT2
XL177A	0.1	FOSL1	0.336053	NA	FOSL1
XL177A	1	FOSL1	0.743516	NA	FOSL1
XL177B	0.1	FOSL1	-0.0138886	0.996675	FOSL1
XL177B	1	FOSL1	0.11693	0.999278	FOSL1
nutlin3a	1	FOSL1	0.552973	NA	FOSL1
nutlin3a	10	FOSL1	2.42206	4.37e-10	FOSL1
XL177A	0.1	FUCA1	-0.0128941	NA	FUCA1
XL177A	1	FUCA1	-0.0337993	0.988969	FUCA1
XL177B	0.1	FUCA1	-0.439424	0.996675	FUCA1
XL177B	1	FUCA1	0.110971	0.999278	FUCA1
nutlin3a	1	FUCA1	-0.213567	0.910768	FUCA1
nutlin3a	10	FUCA1	0.365869	0.499807	FUCA1
XL177A	0.1	GADD45A	0.560521	0.554423	GADD45A
XL177A	1	GADD45A	1.07631	4.87e-05	GADD45A
XL177B	0.1	GADD45A	-0.240343	0.996675	GADD45A
XL177B	1	GADD45A	-0.208051	0.999278	GADD45A
nutlin3a	1	GADD45A	0.629449	0.682093	GADD45A
nutlin3a	10	GADD45A	2.78041	1.04e-22	GADD45A
XL177A	0.1	GBE1	0.0913675	NA	GBE1
XL177A	1	GBE1	0.553132	0.149008	GBE1
XL177B	0.1	GBE1	0.313967	0.996675	GBE1
XL177B	1	GBE1	-0.0357027	0.999278	GBE1
nutlin3a	1	GBE1	0.612175	0.655182	GBE1
nutlin3a	10	GBE1	1.56058	2.68e-05	GBE1
XL177A	0.1	GCC2	0.0909226	0.999998	GCC2
XL177A	1	GCC2	0.0869074	0.883897	GCC2
XL177B	0.1	GCC2	-0.0280418	0.996675	GCC2
XL177B	1	GCC2	-0.039677	0.999278	GCC2
nutlin3a	1	GCC2	0.390908	0.545049	GCC2
nutlin3a	10	GCC2	0.626223	0.0382511	GCC2
XL177A	0.1	GDF15	0.821415	3e-05	GDF15
XL177A	1	GDF15	1.29369	3.71e-22	GDF15
XL177B	0.1	GDF15	-0.0753465	0.996675	GDF15
XL177B	1	GDF15	-0.141346	0.999278	GDF15
nutlin3a	1	GDF15	1.16058	5.16e-13	GDF15
nutlin3a	10	GDF15	3.64548	1.13e-185	GDF15
XL177A	0.1	GLS2	0.385577	NA	GLS2
XL177A	1	GLS2	0.645587	NA	GLS2
XL177B	0.1	GLS2	0.213992	0.996675	GLS2
XL177B	1	GLS2	0.373885	0.999278	GLS2
nutlin3a	1	GLS2	0.726568	NA	GLS2
nutlin3a	10	GLS2	2.29097	3.86e-07	GLS2
XL177A	0.1	GNAI1	-0.0238569	NA	GNAI1
XL177A	1	GNAI1	0.0153239	NA	GNAI1
XL177B	0.1	GNAI1	0.0178583	0.996675	GNAI1
XL177B	1	GNAI1	-0.0354686	0.999278	GNAI1
nutlin3a	1	GNAI1	0.02541	NA	GNAI1
nutlin3a	10	GNAI1	0.0138131	NA	GNAI1
XL177A	0.1	GPC1	0.153591	0.999998	GPC1
XL177A	1	GPC1	0.219238	0.655416	GPC1
XL177B	0.1	GPC1	0.210325	0.996675	GPC1
XL177B	1	GPC1	-0.121822	0.999278	GPC1
nutlin3a	1	GPC1	0.408442	0.661369	GPC1
nutlin3a	10	GPC1	1.13753	2.76e-05	GPC1
XL177A	0.1	GPR87	0.693677	NA	GPR87
XL177A	1	GPR87	1.03668	0.000996774	GPR87
XL177B	0.1	GPR87	0.169711	0.999595	GPR87
XL177B	1	GPR87	0.223093	0.999278	GPR87
nutlin3a	1	GPR87	1.53699	0.000512457	GPR87
nutlin3a	10	GPR87	3.63446	3.96e-31	GPR87
XL177A	0.1	GPX1	0.016705	NA	GPX1
XL177A	1	GPX1	0.00302978	NA	GPX1
XL177B	0.1	GPX1	0.0343485	0.996675	GPX1
XL177B	1	GPX1	-0.000673097	0.999278	GPX1
nutlin3a	1	GPX1	0.00633085	NA	GPX1
nutlin3a	10	GPX1	0.115144	NA	GPX1
XL177A	0.1	GRHL3	-0.157679	NA	GRHL3
XL177A	1	GRHL3	-0.0153532	NA	GRHL3
XL177B	0.1	GRHL3	-0.14961	0.996675	GRHL3
XL177B	1	GRHL3	-0.187407	0.999278	GRHL3
nutlin3a	1	GRHL3	-0.136639	NA	GRHL3
nutlin3a	10	GRHL3	0.519841	NA	GRHL3
XL177A	0.1	HES1	0.45262	0.504785	HES1
XL177A	1	HES1	0.286286	0.406123	HES1
XL177B	0.1	HES1	0.208866	0.996675	HES1
XL177B	1	HES1	-0.0223024	0.999278	HES1
nutlin3a	1	HES1	0.37774	0.554633	HES1
nutlin3a	10	HES1	0.878657	0.000305595	HES1
XL177A	0.1	HES2	0.421466	NA	HES2
XL177A	1	HES2	0.543017	0.190631	HES2
XL177B	0.1	HES2	0.0454968	0.996675	HES2
XL177B	1	HES2	0.0972313	0.999278	HES2
nutlin3a	1	HES2	0.0874236	NA	HES2
nutlin3a	10	HES2	1.05545	0.0227792	HES2
XL177A	0.1	HHAT	0.0320028	NA	HHAT
XL177A	1	HHAT	0.0625295	NA	HHAT
XL177B	0.1	HHAT	0.0252459	0.996675	HHAT
XL177B	1	HHAT	0.00516205	0.999278	HHAT
nutlin3a	1	HHAT	0.196327	NA	HHAT
nutlin3a	10	HHAT	0.236876	NA	HHAT
XL177A	0.1	HRAS	-0.225364	NA	HRAS
XL177A	1	HRAS	0.0908891	NA	HRAS
XL177B	0.1	HRAS	-0.0971348	0.996675	HRAS
XL177B	1	HRAS	-0.1439	0.999278	HRAS
nutlin3a	1	HRAS	0.256868	NA	HRAS
nutlin3a	10	HRAS	0.546742	0.318117	HRAS
XL177A	0.1	HSD17B3	NA	NA	HSD17B3
XL177A	1	HSD17B3	NA	NA	HSD17B3
XL177B	0.1	HSD17B3	NA	NA	HSD17B3
XL177B	1	HSD17B3	NA	NA	HSD17B3
nutlin3a	1	HSD17B3	NA	NA	HSD17B3
nutlin3a	10	HSD17B3	NA	NA	HSD17B3
XL177A	0.1	HSPA4L	0.236787	0.999998	HSPA4L
XL177A	1	HSPA4L	0.315834	0.432619	HSPA4L
XL177B	0.1	HSPA4L	-0.19841	0.996675	HSPA4L
XL177B	1	HSPA4L	-0.0114641	0.999278	HSPA4L
nutlin3a	1	HSPA4L	0.334191	0.821778	HSPA4L
nutlin3a	10	HSPA4L	1.28294	1.47e-06	HSPA4L
XL177A	0.1	ICOSLG	0.0370282	NA	ICOSLG
XL177A	1	ICOSLG	0.387727	0.377145	ICOSLG
XL177B	0.1	ICOSLG	0.0679989	0.996675	ICOSLG
XL177B	1	ICOSLG	-0.120956	0.999278	ICOSLG
nutlin3a	1	ICOSLG	0.0654037	0.999993	ICOSLG
nutlin3a	10	ICOSLG	0.485251	0.385262	ICOSLG
XL177A	0.1	IER5	-0.0495829	0.999998	IER5
XL177A	1	IER5	0.485198	0.0223566	IER5
XL177B	0.1	IER5	-0.203648	0.996675	IER5
XL177B	1	IER5	-0.0215493	0.999278	IER5
nutlin3a	1	IER5	0.283282	0.747618	IER5
nutlin3a	10	IER5	1.86445	6.24e-26	IER5
XL177A	0.1	IGDCC4	0.178129	NA	IGDCC4
XL177A	1	IGDCC4	0.141581	NA	IGDCC4
XL177B	0.1	IGDCC4	0.239916	0.996675	IGDCC4
XL177B	1	IGDCC4	0.141583	0.999278	IGDCC4
nutlin3a	1	IGDCC4	-0.083897	NA	IGDCC4
nutlin3a	10	IGDCC4	0.137222	0.857323	IGDCC4
XL177A	0.1	IGFBP7	-0.358069	NA	IGFBP7
XL177A	1	IGFBP7	-0.342953	NA	IGFBP7
XL177B	0.1	IGFBP7	-0.135511	0.996675	IGFBP7
XL177B	1	IGFBP7	-0.272307	0.999278	IGFBP7
nutlin3a	1	IGFBP7	-0.63037	NA	IGFBP7
nutlin3a	10	IGFBP7	-0.325451	0.95605	IGFBP7
XL177A	0.1	IKBIP	0.480374	0.879957	IKBIP
XL177A	1	IKBIP	0.436011	0.38526	IKBIP
XL177B	0.1	IKBIP	0.373387	0.996675	IKBIP
XL177B	1	IKBIP	0.20781	0.999278	IKBIP
nutlin3a	1	IKBIP	0.36017	0.935385	IKBIP
nutlin3a	10	IKBIP	2.17327	1.31e-13	IKBIP
XL177A	0.1	IL1B	-0.0129652	NA	IL1B
XL177A	1	IL1B	-0.0141751	NA	IL1B
XL177B	0.1	IL1B	-0.0141352	0.996675	IL1B
XL177B	1	IL1B	-0.0145754	0.999278	IL1B
nutlin3a	1	IL1B	-0.00545796	NA	IL1B
nutlin3a	10	IL1B	0.00387368	NA	IL1B
XL177A	0.1	INPP1	0.612757	NA	INPP1
XL177A	1	INPP1	0.862289	NA	INPP1
XL177B	0.1	INPP1	0.236411	0.996675	INPP1
XL177B	1	INPP1	0.321673	0.999278	INPP1
nutlin3a	1	INPP1	0.435883	NA	INPP1
nutlin3a	10	INPP1	1.52361	0.000552923	INPP1
XL177A	0.1	ISCU	0.333958	0.823453	ISCU
XL177A	1	ISCU	0.343029	0.155526	ISCU
XL177B	0.1	ISCU	0.0454964	0.996675	ISCU
XL177B	1	ISCU	0.0253298	0.999278	ISCU
nutlin3a	1	ISCU	0.40507	0.338522	ISCU
nutlin3a	10	ISCU	1.67303	4.88e-23	ISCU
XL177A	0.1	ISYNA1	0.29448	0.999998	ISYNA1
XL177A	1	ISYNA1	0.28399	0.661753	ISYNA1
XL177B	0.1	ISYNA1	0.308976	0.996675	ISYNA1
XL177B	1	ISYNA1	0.310745	0.999278	ISYNA1
nutlin3a	1	ISYNA1	0.00804237	0.992021	ISYNA1
nutlin3a	10	ISYNA1	0.100568	0.939503	ISYNA1
XL177A	0.1	ITGA3	0.032024	0.999998	ITGA3
XL177A	1	ITGA3	0.318667	0.525961	ITGA3
XL177B	0.1	ITGA3	0.262007	0.996675	ITGA3
XL177B	1	ITGA3	-0.0862861	0.999278	ITGA3
nutlin3a	1	ITGA3	0.134125	0.992021	ITGA3
nutlin3a	10	ITGA3	1.11744	0.00234615	ITGA3
XL177A	0.1	JAG1	0.127944	NA	JAG1
XL177A	1	JAG1	0.437111	NA	JAG1
XL177B	0.1	JAG1	0.0704014	0.996675	JAG1
XL177B	1	JAG1	0.133081	0.999278	JAG1
nutlin3a	1	JAG1	0.44419	NA	JAG1
nutlin3a	10	JAG1	1.06999	0.0296397	JAG1
XL177A	0.1	KCNN4	0.380503	NA	KCNN4
XL177A	1	KCNN4	0.562759	0.140356	KCNN4
XL177B	0.1	KCNN4	0.0299857	0.996675	KCNN4
XL177B	1	KCNN4	-0.0436931	0.999278	KCNN4
nutlin3a	1	KCNN4	0.642756	0.497335	KCNN4
nutlin3a	10	KCNN4	0.34636	0.762072	KCNN4
XL177A	0.1	KITLG	0.0928726	0.999998	KITLG
XL177A	1	KITLG	-0.0705202	0.905714	KITLG
XL177B	0.1	KITLG	0.172463	0.996675	KITLG
XL177B	1	KITLG	-0.0365408	0.999278	KITLG
nutlin3a	1	KITLG	0.0268529	0.999552	KITLG
nutlin3a	10	KITLG	0.527551	0.155426	KITLG
XL177A	0.1	KLHDC7A	0.142323	NA	KLHDC7A
XL177A	1	KLHDC7A	0.0807319	NA	KLHDC7A
XL177B	0.1	KLHDC7A	-0.0900175	0.996675	KLHDC7A
XL177B	1	KLHDC7A	0.204459	0.999278	KLHDC7A
nutlin3a	1	KLHDC7A	0.194688	NA	KLHDC7A
nutlin3a	10	KLHDC7A	0.462665	0.426197	KLHDC7A
XL177A	0.1	KRT15	0.0074491	NA	KRT15
XL177A	1	KRT15	0.31096	0.505569	KRT15
XL177B	0.1	KRT15	-0.114472	0.996675	KRT15
XL177B	1	KRT15	-0.162454	0.999278	KRT15
nutlin3a	1	KRT15	0.27596	NA	KRT15
nutlin3a	10	KRT15	0.95807	0.0301897	KRT15
XL177A	0.1	KRT8	0.272153	0.180518	KRT8
XL177A	1	KRT8	0.411219	3.96e-06	KRT8
XL177B	0.1	KRT8	-0.0599743	0.996675	KRT8
XL177B	1	KRT8	0.0321081	0.999278	KRT8
nutlin3a	1	KRT8	0.124394	0.732834	KRT8
nutlin3a	10	KRT8	-0.196441	0.142023	KRT8
XL177A	0.1	KSR1	0.171561	NA	KSR1
XL177A	1	KSR1	0.37199	NA	KSR1
XL177B	0.1	KSR1	0.127621	0.996675	KSR1
XL177B	1	KSR1	0.0737794	0.999278	KSR1
nutlin3a	1	KSR1	0.326154	NA	KSR1
nutlin3a	10	KSR1	0.372789	0.662229	KSR1
XL177A	0.1	LACC1	0.269933	NA	LACC1
XL177A	1	LACC1	0.621957	0.0747119	LACC1
XL177B	0.1	LACC1	0.172751	0.996675	LACC1
XL177B	1	LACC1	-0.114596	0.999278	LACC1
nutlin3a	1	LACC1	0.407574	0.89608	LACC1
nutlin3a	10	LACC1	1.54766	9.12e-06	LACC1
XL177A	0.1	LAPTM5	0.00474536	NA	LAPTM5
XL177A	1	LAPTM5	0.0434145	NA	LAPTM5
XL177B	0.1	LAPTM5	0.000383622	0.996675	LAPTM5
XL177B	1	LAPTM5	0.0138878	0.999278	LAPTM5
nutlin3a	1	LAPTM5	0.265482	NA	LAPTM5
nutlin3a	10	LAPTM5	0.242196	NA	LAPTM5
XL177A	0.1	LCE1E	-0.00573726	NA	LCE1E
XL177A	1	LCE1E	-0.00695326	NA	LCE1E
XL177B	0.1	LCE1E	0.000394165	0.996675	LCE1E
XL177B	1	LCE1E	-0.00735348	0.999278	LCE1E
nutlin3a	1	LCE1E	0.0424326	NA	LCE1E
nutlin3a	10	LCE1E	0.177178	NA	LCE1E
XL177A	0.1	LIF	-0.0339934	NA	LIF
XL177A	1	LIF	0.168977	NA	LIF
XL177B	0.1	LIF	-0.0154352	0.996675	LIF
XL177B	1	LIF	0.0276408	0.999278	LIF
nutlin3a	1	LIF	0.40939	NA	LIF
nutlin3a	10	LIF	1.20273	0.00558711	LIF
XL177A	0.1	LIMK2	0.104605	NA	LIMK2
XL177A	1	LIMK2	0.146768	0.842872	LIMK2
XL177B	0.1	LIMK2	0.23574	0.996675	LIMK2
XL177B	1	LIMK2	-0.202097	0.999278	LIMK2
nutlin3a	1	LIMK2	0.409283	NA	LIMK2
nutlin3a	10	LIMK2	1.50478	0.000125491	LIMK2
XL177A	0.1	LMNA	0.309357	0.541598	LMNA
XL177A	1	LMNA	0.322717	0.0499815	LMNA
XL177B	0.1	LMNA	-0.102211	0.996675	LMNA
XL177B	1	LMNA	0.0806994	0.999278	LMNA
nutlin3a	1	LMNA	0.00664592	0.996502	LMNA
nutlin3a	10	LMNA	0.936502	9.34e-11	LMNA
XL177A	0.1	LPXN	-0.282489	NA	LPXN
XL177A	1	LPXN	-0.201363	NA	LPXN
XL177B	0.1	LPXN	-0.173446	0.996675	LPXN
XL177B	1	LPXN	-0.214409	0.999278	LPXN
nutlin3a	1	LPXN	0.122122	NA	LPXN
nutlin3a	10	LPXN	0.0413715	0.847017	LPXN
XL177A	0.1	LRP1	0.0440299	NA	LRP1
XL177A	1	LRP1	0.328268	NA	LRP1
XL177B	0.1	LRP1	0.0454122	0.998992	LRP1
XL177B	1	LRP1	-0.00502082	0.999278	LRP1
nutlin3a	1	LRP1	0.52943	NA	LRP1
nutlin3a	10	LRP1	1.07796	0.0281309	LRP1
XL177A	0.1	LRPAP1	0.0444939	0.999998	LRPAP1
XL177A	1	LRPAP1	0.347875	0.0168666	LRPAP1
XL177B	0.1	LRPAP1	-0.0294349	0.996675	LRPAP1
XL177B	1	LRPAP1	0.134214	0.999278	LRPAP1
nutlin3a	1	LRPAP1	0.0934766	0.933361	LRPAP1
nutlin3a	10	LRPAP1	0.767196	7.14e-08	LRPAP1
XL177A	0.1	MAST4	0.145922	0.999998	MAST4
XL177A	1	MAST4	0.151552	0.43961	MAST4
XL177B	0.1	MAST4	0.0166724	0.996675	MAST4
XL177B	1	MAST4	0.0892757	0.999278	MAST4
nutlin3a	1	MAST4	0.265027	0.178129	MAST4
nutlin3a	10	MAST4	0.379996	0.00373143	MAST4
XL177A	0.1	MCC	0.197737	NA	MCC
XL177A	1	MCC	0.205207	0.827881	MCC
XL177B	0.1	MCC	0.278684	0.996675	MCC
XL177B	1	MCC	0.301624	0.999278	MCC
nutlin3a	1	MCC	0.235106	0.980862	MCC
nutlin3a	10	MCC	1.37355	0.000222399	MCC
XL177A	0.1	MDM2	0.933891	7.71e-09	MDM2
XL177A	1	MDM2	1.28259	4.12e-26	MDM2
XL177B	0.1	MDM2	0.000809623	0.996675	MDM2
XL177B	1	MDM2	0.206468	0.999278	MDM2
nutlin3a	1	MDM2	1.02156	1.66e-11	MDM2
nutlin3a	10	MDM2	4.25461	1.52e-290	MDM2
XL177A	0.1	METTL8	-0.0847864	0.999998	METTL8
XL177A	1	METTL8	0.211412	0.616737	METTL8
XL177B	0.1	METTL8	0.0131984	0.996675	METTL8
XL177B	1	METTL8	-0.182142	0.999278	METTL8
nutlin3a	1	METTL8	-0.176447	0.929129	METTL8
nutlin3a	10	METTL8	-0.195762	0.710358	METTL8
XL177A	0.1	MFAP3L	-0.0797332	NA	MFAP3L
XL177A	1	MFAP3L	0.0589168	NA	MFAP3L
XL177B	0.1	MFAP3L	0.00369337	0.998246	MFAP3L
XL177B	1	MFAP3L	0.0354158	0.999278	MFAP3L
nutlin3a	1	MFAP3L	-0.0948355	NA	MFAP3L
nutlin3a	10	MFAP3L	0.042427	NA	MFAP3L
XL177A	0.1	MICALL1	0.0867457	NA	MICALL1
XL177A	1	MICALL1	0.332252	0.51058	MICALL1
XL177B	0.1	MICALL1	-0.12024	0.996675	MICALL1
XL177B	1	MICALL1	0.204554	0.999278	MICALL1
nutlin3a	1	MICALL1	0.523358	NA	MICALL1
nutlin3a	10	MICALL1	0.87601	0.0778364	MICALL1
XL177A	0.1	MKNK2	0.256411	0.999998	MKNK2
XL177A	1	MKNK2	0.608914	0.0786495	MKNK2
XL177B	0.1	MKNK2	0.0892949	0.996675	MKNK2
XL177B	1	MKNK2	0.2024	0.999278	MKNK2
nutlin3a	1	MKNK2	0.706366	0.34859	MKNK2
nutlin3a	10	MKNK2	1.55865	1.12e-06	MKNK2
XL177A	0.1	MLF2	-0.0646652	0.999998	MLF2
XL177A	1	MLF2	0.175982	0.621532	MLF2
XL177B	0.1	MLF2	0.0274563	0.996675	MLF2
XL177B	1	MLF2	-0.048845	0.999278	MLF2
nutlin3a	1	MLF2	0.123744	0.94158	MLF2
nutlin3a	10	MLF2	0.943075	2.81e-06	MLF2
XL177A	0.1	MON2	0.289466	0.999998	MON2
XL177A	1	MON2	0.343631	0.549639	MON2
XL177B	0.1	MON2	0.196439	0.996675	MON2
XL177B	1	MON2	0.260582	0.999278	MON2
nutlin3a	1	MON2	0.543673	0.685293	MON2
nutlin3a	10	MON2	1.00818	0.0166563	MON2
XL177A	0.1	MR1	-0.0253375	0.999998	MR1
XL177A	1	MR1	0.0920488	0.890715	MR1
XL177B	0.1	MR1	0.0456439	0.996675	MR1
XL177B	1	MR1	0.0622163	0.999278	MR1
nutlin3a	1	MR1	0.448564	0.530675	MR1
nutlin3a	10	MR1	0.293192	0.58081	MR1
XL177A	0.1	MRPL49	-0.109898	0.999998	MRPL49
XL177A	1	MRPL49	-0.242648	0.582878	MRPL49
XL177B	0.1	MRPL49	-0.0200918	0.997446	MRPL49
XL177B	1	MRPL49	-0.178701	0.999278	MRPL49
nutlin3a	1	MRPL49	-0.0906835	0.979598	MRPL49
nutlin3a	10	MRPL49	-0.175787	0.767211	MRPL49
XL177A	0.1	MYBPHL	0.0185426	NA	MYBPHL
XL177A	1	MYBPHL	-0.00277718	NA	MYBPHL
XL177B	0.1	MYBPHL	-0.00272578	0.996675	MYBPHL
XL177B	1	MYBPHL	0.00610611	0.999278	MYBPHL
nutlin3a	1	MYBPHL	0.0388789	NA	MYBPHL
nutlin3a	10	MYBPHL	0.106932	NA	MYBPHL
XL177A	0.1	MYLK	-0.127532	0.999998	MYLK
XL177A	1	MYLK	0.0187677	0.977495	MYLK
XL177B	0.1	MYLK	-0.182897	0.996675	MYLK
XL177B	1	MYLK	0.229762	0.999278	MYLK
nutlin3a	1	MYLK	0.12926	0.959725	MYLK
nutlin3a	10	MYLK	0.0877491	0.89594	MYLK
XL177A	0.1	MYO6	0.169436	0.999998	MYO6
XL177A	1	MYO6	-0.142028	0.74988	MYO6
XL177B	0.1	MYO6	0.112791	0.996675	MYO6
XL177B	1	MYO6	-0.121193	0.999278	MYO6
nutlin3a	1	MYO6	0.235307	0.813012	MYO6
nutlin3a	10	MYO6	0.373052	0.26546	MYO6
XL177A	0.1	MYOF	0.386735	0.667887	MYOF
XL177A	1	MYOF	-0.241391	0.487361	MYOF
XL177B	0.1	MYOF	0.0813016	0.996675	MYOF
XL177B	1	MYOF	-0.0395445	0.999278	MYOF
nutlin3a	1	MYOF	0.567277	0.110086	MYOF
nutlin3a	10	MYOF	0.809596	0.00115713	MYOF
XL177A	0.1	NADSYN1	0.392414	0.754799	NADSYN1
XL177A	1	NADSYN1	0.5669	0.00754474	NADSYN1
XL177B	0.1	NADSYN1	0.154416	0.996675	NADSYN1
XL177B	1	NADSYN1	0.159592	0.999278	NADSYN1
nutlin3a	1	NADSYN1	0.493407	0.256167	NADSYN1
nutlin3a	10	NADSYN1	1.47669	8.7e-14	NADSYN1
XL177A	0.1	NEFL	NA	NA	NEFL
XL177A	1	NEFL	NA	NA	NEFL
XL177B	0.1	NEFL	NA	NA	NEFL
XL177B	1	NEFL	NA	NA	NEFL
nutlin3a	1	NEFL	NA	NA	NEFL
nutlin3a	10	NEFL	NA	NA	NEFL
XL177A	0.1	NFKBIA	0.0904475	0.999998	NFKBIA
XL177A	1	NFKBIA	0.233656	0.301939	NFKBIA
XL177B	0.1	NFKBIA	-0.0643551	0.996675	NFKBIA
XL177B	1	NFKBIA	-0.0157917	0.999278	NFKBIA
nutlin3a	1	NFKBIA	0.25087	0.596476	NFKBIA
nutlin3a	10	NFKBIA	0.645791	0.000296509	NFKBIA
XL177A	0.1	NHLH2	0.100211	NA	NHLH2
XL177A	1	NHLH2	0.0788371	NA	NHLH2
XL177B	0.1	NHLH2	-0.0212641	0.996675	NHLH2
XL177B	1	NHLH2	-0.0239637	0.999278	NHLH2
nutlin3a	1	NHLH2	0.354413	NA	NHLH2
nutlin3a	10	NHLH2	1.80071	3.53e-05	NHLH2
XL177A	0.1	NINJ1	0.327722	0.751715	NINJ1
XL177A	1	NINJ1	0.597772	0.000229829	NINJ1
XL177B	0.1	NINJ1	-0.22944	0.996675	NINJ1
XL177B	1	NINJ1	-0.00298064	0.999278	NINJ1
nutlin3a	1	NINJ1	0.544181	0.0617515	NINJ1
nutlin3a	10	NINJ1	1.48746	1.43e-17	NINJ1
XL177A	0.1	NKAIN4	-0.00299376	NA	NKAIN4
XL177A	1	NKAIN4	0.00274868	NA	NKAIN4
XL177B	0.1	NKAIN4	0.00278865	0.996675	NKAIN4
XL177B	1	NKAIN4	-0.00495899	0.999278	NKAIN4
nutlin3a	1	NKAIN4	0.00887727	NA	NKAIN4
nutlin3a	10	NKAIN4	0.0182089	NA	NKAIN4
XL177A	0.1	NLRP1	-0.0401177	NA	NLRP1
XL177A	1	NLRP1	0.147041	NA	NLRP1
XL177B	0.1	NLRP1	0.137876	0.996675	NLRP1
XL177B	1	NLRP1	-0.100069	0.999278	NLRP1
nutlin3a	1	NLRP1	0.271781	NA	NLRP1
nutlin3a	10	NLRP1	0.37703	0.569381	NLRP1
XL177A	0.1	NOTCH1	0.216409	NA	NOTCH1
XL177A	1	NOTCH1	0.36497	0.486085	NOTCH1
XL177B	0.1	NOTCH1	-0.0203528	0.996675	NOTCH1
XL177B	1	NOTCH1	0.325368	0.999278	NOTCH1
nutlin3a	1	NOTCH1	0.086946	NA	NOTCH1
nutlin3a	10	NOTCH1	0.713926	0.199781	NOTCH1
XL177A	0.1	NTPCR	0.282051	0.999998	NTPCR
XL177A	1	NTPCR	0.385709	0.155576	NTPCR
XL177B	0.1	NTPCR	-0.353252	0.996675	NTPCR
XL177B	1	NTPCR	0.123167	0.999278	NTPCR
nutlin3a	1	NTPCR	0.14054	0.947131	NTPCR
nutlin3a	10	NTPCR	0.548496	0.0760981	NTPCR
XL177A	0.1	NUPR1	0.338254	NA	NUPR1
XL177A	1	NUPR1	0.397526	0.418091	NUPR1
XL177B	0.1	NUPR1	-0.0236172	0.996675	NUPR1
XL177B	1	NUPR1	0.163203	0.999278	NUPR1
nutlin3a	1	NUPR1	0.612653	0.653019	NUPR1
nutlin3a	10	NUPR1	1.79865	1.32e-07	NUPR1
XL177A	0.1	NYNRIN	0.0313136	NA	NYNRIN
XL177A	1	NYNRIN	0.177286	NA	NYNRIN
XL177B	0.1	NYNRIN	0.0217741	0.996675	NYNRIN
XL177B	1	NYNRIN	0.0199367	0.999278	NYNRIN
nutlin3a	1	NYNRIN	0.354729	NA	NYNRIN
nutlin3a	10	NYNRIN	0.799256	NA	NYNRIN
XL177A	0.1	ORAI3	-0.0181572	0.999998	ORAI3
XL177A	1	ORAI3	0.263175	0.584713	ORAI3
XL177B	0.1	ORAI3	-0.163394	0.996675	ORAI3
XL177B	1	ORAI3	-0.00268068	0.999278	ORAI3
nutlin3a	1	ORAI3	0.449305	0.732834	ORAI3
nutlin3a	10	ORAI3	0.969169	0.0105684	ORAI3
XL177A	0.1	P3H2	-0.0587259	NA	P3H2
XL177A	1	P3H2	0.0306701	NA	P3H2
XL177B	0.1	P3H2	-0.0952945	0.996675	P3H2
XL177B	1	P3H2	-0.0503164	0.999278	P3H2
nutlin3a	1	P3H2	-0.0366953	NA	P3H2
nutlin3a	10	P3H2	0.106006	NA	P3H2
XL177A	0.1	PADI4	-0.091197	NA	PADI4
XL177A	1	PADI4	-0.106196	NA	PADI4
XL177B	0.1	PADI4	-0.0328907	0.996675	PADI4
XL177B	1	PADI4	-0.0720216	0.999278	PADI4
nutlin3a	1	PADI4	0.0441856	NA	PADI4
nutlin3a	10	PADI4	1.05987	NA	PADI4
XL177A	0.1	PANK1	0.0615015	NA	PANK1
XL177A	1	PANK1	-0.0368553	0.990193	PANK1
XL177B	0.1	PANK1	-0.203642	0.996675	PANK1
XL177B	1	PANK1	-0.43742	0.999278	PANK1
nutlin3a	1	PANK1	0.0841442	NA	PANK1
nutlin3a	10	PANK1	0.580973	0.279641	PANK1
XL177A	0.1	PANK2	-0.366287	NA	PANK2
XL177A	1	PANK2	-0.122534	0.922259	PANK2
XL177B	0.1	PANK2	0.099646	0.996675	PANK2
XL177B	1	PANK2	-0.248336	0.999278	PANK2
nutlin3a	1	PANK2	0.185666	NA	PANK2
nutlin3a	10	PANK2	0.525522	0.278861	PANK2
XL177A	0.1	PAQR7	0.115669	0.999998	PAQR7
XL177A	1	PAQR7	0.374443	0.189838	PAQR7
XL177B	0.1	PAQR7	0.0947528	0.996675	PAQR7
XL177B	1	PAQR7	-0.00468603	0.999278	PAQR7
nutlin3a	1	PAQR7	0.0886944	0.979626	PAQR7
nutlin3a	10	PAQR7	0.765831	0.00158563	PAQR7
XL177A	0.1	PARD6G	0.220594	NA	PARD6G
XL177A	1	PARD6G	0.320561	NA	PARD6G
XL177B	0.1	PARD6G	0.0506159	0.996675	PARD6G
XL177B	1	PARD6G	0.180841	0.999278	PARD6G
nutlin3a	1	PARD6G	0.247473	NA	PARD6G
nutlin3a	10	PARD6G	0.607834	0.342719	PARD6G
XL177A	0.1	PCBP4	0.0777035	NA	PCBP4
XL177A	1	PCBP4	0.0961433	NA	PCBP4
XL177B	0.1	PCBP4	-0.160392	0.996675	PCBP4
XL177B	1	PCBP4	-0.135909	0.999278	PCBP4
nutlin3a	1	PCBP4	0.224355	NA	PCBP4
nutlin3a	10	PCBP4	1.16198	0.00770668	PCBP4
XL177A	0.1	PCLO	0.00497142	0.999998	PCLO
XL177A	1	PCLO	0.102945	0.884957	PCLO
XL177B	0.1	PCLO	-0.0756014	0.996675	PCLO
XL177B	1	PCLO	0.0602663	0.999278	PCLO
nutlin3a	1	PCLO	-0.0871157	0.983868	PCLO
nutlin3a	10	PCLO	-0.0303049	0.973516	PCLO
XL177A	0.1	PCNA	-0.618499	0.00307678	PCNA
XL177A	1	PCNA	-1.24345	1.54e-19	PCNA
XL177B	0.1	PCNA	0.0324286	0.996675	PCNA
XL177B	1	PCNA	-0.0306714	0.999278	PCNA
nutlin3a	1	PCNA	-0.683489	0.000691025	PCNA
nutlin3a	10	PCNA	-0.273841	0.336587	PCNA
XL177A	0.1	PDE4C	0.00213802	NA	PDE4C
XL177A	1	PDE4C	0.144104	0.830049	PDE4C
XL177B	0.1	PDE4C	-0.110509	0.996675	PDE4C
XL177B	1	PDE4C	0.0676324	0.999278	PDE4C
nutlin3a	1	PDE4C	0.320172	NA	PDE4C
nutlin3a	10	PDE4C	0.523858	0.392102	PDE4C
XL177A	0.1	PERP	0.232915	0.797183	PERP
XL177A	1	PERP	0.351198	0.00593053	PERP
XL177B	0.1	PERP	-0.0102449	0.996675	PERP
XL177B	1	PERP	0.068795	0.999278	PERP
nutlin3a	1	PERP	0.270153	0.276867	PERP
nutlin3a	10	PERP	1.18942	4.81e-26	PERP
XL177A	0.1	PGAP1	-0.019665	NA	PGAP1
XL177A	1	PGAP1	-0.0163735	0.994129	PGAP1
XL177B	0.1	PGAP1	-0.146803	0.996675	PGAP1
XL177B	1	PGAP1	-0.0935365	0.999278	PGAP1
nutlin3a	1	PGAP1	0.321678	NA	PGAP1
nutlin3a	10	PGAP1	0.521919	0.355806	PGAP1
XL177A	0.1	PGF	0.161297	NA	PGF
XL177A	1	PGF	0.213872	NA	PGF
XL177B	0.1	PGF	-0.10244	0.996675	PGF
XL177B	1	PGF	0.0866919	0.999278	PGF
nutlin3a	1	PGF	0.453512	NA	PGF
nutlin3a	10	PGF	0.587191	0.357956	PGF
XL177A	0.1	PGPEP1	0.161965	0.999998	PGPEP1
XL177A	1	PGPEP1	0.279654	0.499173	PGPEP1
XL177B	0.1	PGPEP1	0.00948385	0.996675	PGPEP1
XL177B	1	PGPEP1	-0.0467333	0.999278	PGPEP1
nutlin3a	1	PGPEP1	0.360304	0.732834	PGPEP1
nutlin3a	10	PGPEP1	0.866173	0.00363377	PGPEP1
XL177A	0.1	PHLDA3	0.528766	0.535862	PHLDA3
XL177A	1	PHLDA3	0.919374	4.74e-05	PHLDA3
XL177B	0.1	PHLDA3	-0.0634301	0.996675	PHLDA3
XL177B	1	PHLDA3	-0.0183277	0.999278	PHLDA3
nutlin3a	1	PHLDA3	0.658031	0.208732	PHLDA3
nutlin3a	10	PHLDA3	1.93744	5.21e-17	PHLDA3
XL177A	0.1	PHPT1	0.380413	0.216259	PHPT1
XL177A	1	PHPT1	0.433427	0.00256841	PHPT1
XL177B	0.1	PHPT1	-0.00197167	0.996675	PHPT1
XL177B	1	PHPT1	0.0784255	0.999278	PHPT1
nutlin3a	1	PHPT1	0.465214	0.0289332	PHPT1
nutlin3a	10	PHPT1	1.38733	1.34e-23	PHPT1
XL177A	0.1	PIDD1	0.112932	NA	PIDD1
XL177A	1	PIDD1	0.122041	0.889728	PIDD1
XL177B	0.1	PIDD1	0.125922	0.996675	PIDD1
XL177B	1	PIDD1	0.0167678	0.999278	PIDD1
nutlin3a	1	PIDD1	-0.0847323	NA	PIDD1
nutlin3a	10	PIDD1	1.29192	0.00104508	PIDD1
XL177A	0.1	PLCL2	NA	NA	PLCL2
XL177A	1	PLCL2	NA	NA	PLCL2
XL177B	0.1	PLCL2	NA	NA	PLCL2
XL177B	1	PLCL2	NA	NA	PLCL2
nutlin3a	1	PLCL2	NA	NA	PLCL2
nutlin3a	10	PLCL2	NA	NA	PLCL2
XL177A	0.1	PLCXD2	0.0389984	NA	PLCXD2
XL177A	1	PLCXD2	-0.00553425	NA	PLCXD2
XL177B	0.1	PLCXD2	-0.116755	0.996675	PLCXD2
XL177B	1	PLCXD2	-0.00494001	0.999278	PLCXD2
nutlin3a	1	PLCXD2	0.134555	NA	PLCXD2
nutlin3a	10	PLCXD2	0.345239	NA	PLCXD2
XL177A	0.1	PLEKHF1	0.0410774	NA	PLEKHF1
XL177A	1	PLEKHF1	0.193999	NA	PLEKHF1
XL177B	0.1	PLEKHF1	0.0120161	0.996675	PLEKHF1
XL177B	1	PLEKHF1	0.00507951	0.999278	PLEKHF1
nutlin3a	1	PLEKHF1	0.299831	NA	PLEKHF1
nutlin3a	10	PLEKHF1	1.06194	NA	PLEKHF1
XL177A	0.1	PLK2	-0.0799294	0.999998	PLK2
XL177A	1	PLK2	0.0294694	0.9651	PLK2
XL177B	0.1	PLK2	0.0823424	0.996675	PLK2
XL177B	1	PLK2	-0.0978207	0.999278	PLK2
nutlin3a	1	PLK2	0.34597	0.696519	PLK2
nutlin3a	10	PLK2	1.09416	8.67e-06	PLK2
XL177A	0.1	PLK3	-0.212518	NA	PLK3
XL177A	1	PLK3	-0.125547	NA	PLK3
XL177B	0.1	PLK3	-0.198178	0.996675	PLK3
XL177B	1	PLK3	-0.159053	0.999278	PLK3
nutlin3a	1	PLK3	0.132951	NA	PLK3
nutlin3a	10	PLK3	0.374245	0.49272	PLK3
XL177A	0.1	PLLP	0.0130536	0.999998	PLLP
XL177A	1	PLLP	0.186917	0.735689	PLLP
XL177B	0.1	PLLP	-0.0133159	0.996675	PLLP
XL177B	1	PLLP	0.0821625	0.999278	PLLP
nutlin3a	1	PLLP	0.0441037	0.989689	PLLP
nutlin3a	10	PLLP	-0.0237928	0.964411	PLLP
XL177A	0.1	PLTP	-0.193908	NA	PLTP
XL177A	1	PLTP	0.19351	0.722942	PLTP
XL177B	0.1	PLTP	0.0553862	0.996675	PLTP
XL177B	1	PLTP	-0.0881879	0.999278	PLTP
nutlin3a	1	PLTP	-0.00649231	NA	PLTP
nutlin3a	10	PLTP	0.527297	0.330069	PLTP
XL177A	0.1	PLXNB1	0.361319	0.999998	PLXNB1
XL177A	1	PLXNB1	0.0491895	0.998996	PLXNB1
XL177B	0.1	PLXNB1	0.221468	0.996675	PLXNB1
XL177B	1	PLXNB1	0.241051	0.999278	PLXNB1
nutlin3a	1	PLXNB1	0.000306484	0.987397	PLXNB1
nutlin3a	10	PLXNB1	0.803156	0.0524304	PLXNB1
XL177A	0.1	PLXNB2	-0.0695398	0.999998	PLXNB2
XL177A	1	PLXNB2	0.146155	0.766166	PLXNB2
XL177B	0.1	PLXNB2	-0.523298	0.996675	PLXNB2
XL177B	1	PLXNB2	-0.0687412	0.999278	PLXNB2
nutlin3a	1	PLXNB2	0.403727	0.732834	PLXNB2
nutlin3a	10	PLXNB2	0.980209	0.00248041	PLXNB2
XL177A	0.1	PMAIP1	0.0873012	NA	PMAIP1
XL177A	1	PMAIP1	0.167869	0.81885	PMAIP1
XL177B	0.1	PMAIP1	-0.0361046	0.996675	PMAIP1
XL177B	1	PMAIP1	0.143275	0.999278	PMAIP1
nutlin3a	1	PMAIP1	-0.0633629	NA	PMAIP1
nutlin3a	10	PMAIP1	0.695098	0.126487	PMAIP1
XL177A	0.1	PML	-0.207435	NA	PML
XL177A	1	PML	0.015508	0.951454	PML
XL177B	0.1	PML	-0.00460734	0.996675	PML
XL177B	1	PML	-0.270357	0.999278	PML
nutlin3a	1	PML	-0.12866	NA	PML
nutlin3a	10	PML	0.727365	0.0936497	PML
XL177A	0.1	POLH	-0.0221671	0.999998	POLH
XL177A	1	POLH	0.393966	0.363642	POLH
XL177B	0.1	POLH	0.420451	0.996675	POLH
XL177B	1	POLH	0.000607228	0.999278	POLH
nutlin3a	1	POLH	0.318105	0.90547	POLH
nutlin3a	10	POLH	1.43358	4.73e-06	POLH
XL177A	0.1	POU3F1	-0.00299376	NA	POU3F1
XL177A	1	POU3F1	0.00274868	NA	POU3F1
XL177B	0.1	POU3F1	0.00278865	0.996675	POU3F1
XL177B	1	POU3F1	-0.00495899	0.999278	POU3F1
nutlin3a	1	POU3F1	0.00887727	NA	POU3F1
nutlin3a	10	POU3F1	0.0182089	NA	POU3F1
XL177A	0.1	PPFIBP1	0.111827	0.999998	PPFIBP1
XL177A	1	PPFIBP1	0.21112	0.677538	PPFIBP1
XL177B	0.1	PPFIBP1	-0.104762	0.996675	PPFIBP1
XL177B	1	PPFIBP1	-0.233437	0.999278	PPFIBP1
nutlin3a	1	PPFIBP1	0.342815	0.832651	PPFIBP1
nutlin3a	10	PPFIBP1	0.735819	0.0637276	PPFIBP1
XL177A	0.1	PPM1D	0.213978	0.999998	PPM1D
XL177A	1	PPM1D	0.406418	0.0180878	PPM1D
XL177B	0.1	PPM1D	0.080157	0.996675	PPM1D
XL177B	1	PPM1D	-0.0121052	0.999278	PPM1D
nutlin3a	1	PPM1D	0.217884	0.773801	PPM1D
nutlin3a	10	PPM1D	1.73099	2.54e-33	PPM1D
XL177A	0.1	PPM1J	0.372002	NA	PPM1J
XL177A	1	PPM1J	0.43061	NA	PPM1J
XL177B	0.1	PPM1J	0.202617	0.996675	PPM1J
XL177B	1	PPM1J	0.223691	0.999278	PPM1J
nutlin3a	1	PPM1J	0.291989	NA	PPM1J
nutlin3a	10	PPM1J	0.791603	0.15857	PPM1J
XL177A	0.1	PPP1R3C	0.25588	NA	PPP1R3C
XL177A	1	PPP1R3C	-0.133479	0.709797	PPP1R3C
XL177B	0.1	PPP1R3C	0.237968	0.996675	PPP1R3C
XL177B	1	PPP1R3C	0.117507	0.999278	PPP1R3C
nutlin3a	1	PPP1R3C	0.406156	NA	PPP1R3C
nutlin3a	10	PPP1R3C	-0.102772	0.745029	PPP1R3C
XL177A	0.1	PPP4R3A	0.00220419	0.999998	PPP4R3A
XL177A	1	PPP4R3A	0.0488736	0.946637	PPP4R3A
XL177B	0.1	PPP4R3A	-0.0709089	0.996675	PPP4R3A
XL177B	1	PPP4R3A	-0.0174609	0.999278	PPP4R3A
nutlin3a	1	PPP4R3A	-0.139441	0.934106	PPP4R3A
nutlin3a	10	PPP4R3A	0.730712	0.036038	PPP4R3A
XL177A	0.1	PRDM1	0.137391	NA	PRDM1
XL177A	1	PRDM1	0.4404	0.326249	PRDM1
XL177B	0.1	PRDM1	0.349989	0.996675	PRDM1
XL177B	1	PRDM1	-0.022134	0.999278	PRDM1
nutlin3a	1	PRDM1	0.392406	0.841218	PRDM1
nutlin3a	10	PRDM1	0.445048	0.515556	PRDM1
XL177A	0.1	PRKAB1	0.308637	0.999998	PRKAB1
XL177A	1	PRKAB1	0.505577	0.166417	PRKAB1
XL177B	0.1	PRKAB1	0.0135736	0.996675	PRKAB1
XL177B	1	PRKAB1	0.446684	0.999278	PRKAB1
nutlin3a	1	PRKAB1	0.0618134	0.988568	PRKAB1
nutlin3a	10	PRKAB1	1.39378	2.65e-06	PRKAB1
XL177A	0.1	PRKAB2	0.202051	NA	PRKAB2
XL177A	1	PRKAB2	0.202887	0.818034	PRKAB2
XL177B	0.1	PRKAB2	0.420863	0.996675	PRKAB2
XL177B	1	PRKAB2	0.0742312	0.999278	PRKAB2
nutlin3a	1	PRKAB2	0.0304529	NA	PRKAB2
nutlin3a	10	PRKAB2	0.929152	0.0415181	PRKAB2
XL177A	0.1	PRKX	0.158643	0.999998	PRKX
XL177A	1	PRKX	0.375403	0.381272	PRKX
XL177B	0.1	PRKX	-0.128996	0.996675	PRKX
XL177B	1	PRKX	0.131029	0.999278	PRKX
nutlin3a	1	PRKX	0.514474	0.607494	PRKX
nutlin3a	10	PRKX	1.04689	0.00277136	PRKX
XL177A	0.1	PRODH	0.123341	NA	PRODH
XL177A	1	PRODH	0.434569	NA	PRODH
XL177B	0.1	PRODH	-0.0301196	0.996675	PRODH
XL177B	1	PRODH	0.11721	0.999278	PRODH
nutlin3a	1	PRODH	0.376889	NA	PRODH
nutlin3a	10	PRODH	0.994393	0.0323536	PRODH
XL177A	0.1	PSTPIP2	0.602641	NA	PSTPIP2
XL177A	1	PSTPIP2	1.10026	0.000549772	PSTPIP2
XL177B	0.1	PSTPIP2	0.440817	0.996675	PSTPIP2
XL177B	1	PSTPIP2	0.347214	0.999278	PSTPIP2
nutlin3a	1	PSTPIP2	1.28081	NA	PSTPIP2
nutlin3a	10	PSTPIP2	2.16361	3.56e-08	PSTPIP2
XL177A	0.1	PTAFR	-0.212899	NA	PTAFR
XL177A	1	PTAFR	0.394942	0.328123	PTAFR
XL177B	0.1	PTAFR	0.138994	0.996675	PTAFR
XL177B	1	PTAFR	-0.266582	0.999278	PTAFR
nutlin3a	1	PTAFR	-0.352098	0.728749	PTAFR
nutlin3a	10	PTAFR	0.796537	0.0482226	PTAFR
XL177A	0.1	PTP4A1	0.545612	0.146709	PTP4A1
XL177A	1	PTP4A1	0.51954	0.0149177	PTP4A1
XL177B	0.1	PTP4A1	0.328728	0.996675	PTP4A1
XL177B	1	PTP4A1	0.315333	0.999278	PTP4A1
nutlin3a	1	PTP4A1	0.265933	0.804888	PTP4A1
nutlin3a	10	PTP4A1	1.28328	2.08e-10	PTP4A1
XL177A	0.1	PTPRE	0.0395799	0.999998	PTPRE
XL177A	1	PTPRE	0.282052	0.585162	PTPRE
XL177B	0.1	PTPRE	0.0623473	0.996675	PTPRE
XL177B	1	PTPRE	0.00705687	0.999278	PTPRE
nutlin3a	1	PTPRE	0.208164	0.960796	PTPRE
nutlin3a	10	PTPRE	1.1237	0.00137834	PTPRE
XL177A	0.1	PTPRU	0.177732	NA	PTPRU
XL177A	1	PTPRU	0.448369	0.319351	PTPRU
XL177B	0.1	PTPRU	0.0160663	0.996675	PTPRU
XL177B	1	PTPRU	0.236648	0.999278	PTPRU
nutlin3a	1	PTPRU	0.419242	NA	PTPRU
nutlin3a	10	PTPRU	1.19829	0.0041868	PTPRU
XL177A	0.1	RABGGTA	0.214219	0.999998	RABGGTA
XL177A	1	RABGGTA	0.171781	0.801061	RABGGTA
XL177B	0.1	RABGGTA	0.10968	0.996675	RABGGTA
XL177B	1	RABGGTA	-0.0582825	0.999278	RABGGTA
nutlin3a	1	RABGGTA	-0.0865339	0.947131	RABGGTA
nutlin3a	10	RABGGTA	0.850766	0.0172695	RABGGTA
XL177A	0.1	RAD51C	-0.320001	0.103876	RAD51C
XL177A	1	RAD51C	-0.646511	7.91e-12	RAD51C
XL177B	0.1	RAD51C	0.0619836	0.996675	RAD51C
XL177B	1	RAD51C	-0.016324	0.999278	RAD51C
nutlin3a	1	RAD51C	-0.445286	0.000106862	RAD51C
nutlin3a	10	RAD51C	0.254693	0.0304833	RAD51C
XL177A	0.1	RALGDS	0.79879	0.0655884	RALGDS
XL177A	1	RALGDS	0.630619	0.0730745	RALGDS
XL177B	0.1	RALGDS	0.0327502	0.996675	RALGDS
XL177B	1	RALGDS	0.200084	0.999278	RALGDS
nutlin3a	1	RALGDS	0.299878	0.957755	RALGDS
nutlin3a	10	RALGDS	1.54679	1.37e-06	RALGDS
XL177A	0.1	RAP2B	0.235965	0.923346	RAP2B
XL177A	1	RAP2B	0.320981	0.0720943	RAP2B
XL177B	0.1	RAP2B	-0.153731	0.996675	RAP2B
XL177B	1	RAP2B	-0.00855931	0.999278	RAP2B
nutlin3a	1	RAP2B	0.186262	0.739436	RAP2B
nutlin3a	10	RAP2B	1.65247	3.81e-42	RAP2B
XL177A	0.1	RBM38	0.291408	0.999998	RBM38
XL177A	1	RBM38	0.33186	0.317857	RBM38
XL177B	0.1	RBM38	0.231071	0.996675	RBM38
XL177B	1	RBM38	-0.00920729	0.999278	RBM38
nutlin3a	1	RBM38	0.0686894	0.989235	RBM38
nutlin3a	10	RBM38	0.727929	0.00810337	RBM38
XL177A	0.1	RETSAT	0.246369	0.999998	RETSAT
XL177A	1	RETSAT	0.514274	0.138665	RETSAT
XL177B	0.1	RETSAT	-0.0397504	0.996675	RETSAT
XL177B	1	RETSAT	0.0541151	0.999278	RETSAT
nutlin3a	1	RETSAT	0.6217	0.394693	RETSAT
nutlin3a	10	RETSAT	1.67812	2.61e-09	RETSAT
XL177A	0.1	REV3L	0.395108	0.969917	REV3L
XL177A	1	REV3L	0.150595	0.880184	REV3L
XL177B	0.1	REV3L	0.160325	0.996675	REV3L
XL177B	1	REV3L	0.217381	0.999278	REV3L
nutlin3a	1	REV3L	-0.128351	0.940375	REV3L
nutlin3a	10	REV3L	0.222091	0.758936	REV3L
XL177A	0.1	RGL1	-0.00473471	NA	RGL1
XL177A	1	RGL1	0.000315765	NA	RGL1
XL177B	0.1	RGL1	0.000355735	0.996675	RGL1
XL177B	1	RGL1	-8.44e-05	0.999278	RGL1
nutlin3a	1	RGL1	-0.00142935	NA	RGL1
nutlin3a	10	RGL1	0.0122849	NA	RGL1
XL177A	0.1	RGMA	-0.21248	NA	RGMA
XL177A	1	RGMA	0.0908023	0.863728	RGMA
XL177B	0.1	RGMA	-0.166316	0.996675	RGMA
XL177B	1	RGMA	0.0133916	0.999278	RGMA
nutlin3a	1	RGMA	-0.249823	NA	RGMA
nutlin3a	10	RGMA	0.203263	0.701875	RGMA
XL177A	0.1	RGS16	0.0491029	0.999998	RGS16
XL177A	1	RGS16	0.22953	0.115383	RGS16
XL177B	0.1	RGS16	-0.0269336	0.996675	RGS16
XL177B	1	RGS16	-0.0207764	0.999278	RGS16
nutlin3a	1	RGS16	0.106967	0.864344	RGS16
nutlin3a	10	RGS16	0.436483	0.000622031	RGS16
XL177A	0.1	RGS20	0.124674	NA	RGS20
XL177A	1	RGS20	0.55633	NA	RGS20
XL177B	0.1	RGS20	0.0922893	0.996675	RGS20
XL177B	1	RGS20	0.172379	0.999278	RGS20
nutlin3a	1	RGS20	0.488118	NA	RGS20
nutlin3a	10	RGS20	1.87616	8.82e-06	RGS20
XL177A	0.1	RHOC	0.170219	0.999998	RHOC
XL177A	1	RHOC	0.325073	0.147931	RHOC
XL177B	0.1	RHOC	-0.0753407	0.996675	RHOC
XL177B	1	RHOC	0.0222533	0.999278	RHOC
nutlin3a	1	RHOC	0.389577	0.271825	RHOC
nutlin3a	10	RHOC	1.55471	1.26e-23	RHOC
XL177A	0.1	RNASE7	NA	NA	RNASE7
XL177A	1	RNASE7	NA	NA	RNASE7
XL177B	0.1	RNASE7	NA	NA	RNASE7
XL177B	1	RNASE7	NA	NA	RNASE7
nutlin3a	1	RNASE7	NA	NA	RNASE7
nutlin3a	10	RNASE7	NA	NA	RNASE7
XL177A	0.1	RND3	0.0126517	0.999998	RND3
XL177A	1	RND3	0.350036	0.150854	RND3
XL177B	0.1	RND3	-0.0597055	0.996675	RND3
XL177B	1	RND3	0.0453769	0.999278	RND3
nutlin3a	1	RND3	0.0213611	0.996451	RND3
nutlin3a	10	RND3	1.29529	2.37e-11	RND3
XL177A	0.1	RNF144B	-0.0263095	NA	RNF144B
XL177A	1	RNF144B	0.140944	0.853708	RNF144B
XL177B	0.1	RNF144B	0.0724486	0.996675	RNF144B
XL177B	1	RNF144B	0.128547	0.999278	RNF144B
nutlin3a	1	RNF144B	0.402973	NA	RNF144B
nutlin3a	10	RNF144B	0.131961	0.951319	RNF144B
XL177A	0.1	RNF19B	0.284017	NA	RNF19B
XL177A	1	RNF19B	0.171791	0.830049	RNF19B
XL177B	0.1	RNF19B	-0.108903	0.996675	RNF19B
XL177B	1	RNF19B	0.163784	0.999278	RNF19B
nutlin3a	1	RNF19B	0.297333	NA	RNF19B
nutlin3a	10	RNF19B	1.3549	0.000664956	RNF19B
XL177A	0.1	RPS19	0.19422	0.585663	RPS19
XL177A	1	RPS19	0.259654	0.00528429	RPS19
XL177B	0.1	RPS19	0.0348472	0.996675	RPS19
XL177B	1	RPS19	-0.0106432	0.999278	RPS19
nutlin3a	1	RPS19	0.301121	0.0412394	RPS19
nutlin3a	10	RPS19	0.911482	8.6e-21	RPS19
XL177A	0.1	RPS27L	0.666371	0.00307678	RPS27L
XL177A	1	RPS27L	0.981686	9.69e-12	RPS27L
XL177B	0.1	RPS27L	-0.0455135	0.996675	RPS27L
XL177B	1	RPS27L	0.0109685	0.999278	RPS27L
nutlin3a	1	RPS27L	0.651541	0.00304377	RPS27L
nutlin3a	10	RPS27L	1.46604	4.47e-19	RPS27L
XL177A	0.1	RRAD	-0.000165678	NA	RRAD
XL177A	1	RRAD	-0.0195717	NA	RRAD
XL177B	0.1	RRAD	-0.00414568	0.996675	RRAD
XL177B	1	RRAD	-0.020412	0.999278	RRAD
nutlin3a	1	RRAD	0.00585516	NA	RRAD
nutlin3a	10	RRAD	0.0465002	NA	RRAD
XL177A	0.1	RRM2B	0.376537	0.887805	RRM2B
XL177A	1	RRM2B	0.597057	0.0175262	RRM2B
XL177B	0.1	RRM2B	-0.012826	0.996675	RRM2B
XL177B	1	RRM2B	0.0187652	0.999278	RRM2B
nutlin3a	1	RRM2B	0.966794	0.000249288	RRM2B
nutlin3a	10	RRM2B	2.60895	2.35e-45	RRM2B
XL177A	0.1	S100A2	-0.154232	NA	S100A2
XL177A	1	S100A2	-0.100988	NA	S100A2
XL177B	0.1	S100A2	-0.298894	0.996675	S100A2
XL177B	1	S100A2	-0.301931	0.999278	S100A2
nutlin3a	1	S100A2	0.230524	NA	S100A2
nutlin3a	10	S100A2	0.743022	0.122518	S100A2
XL177A	0.1	SAC3D1	-0.191015	0.999998	SAC3D1
XL177A	1	SAC3D1	0.129647	0.818494	SAC3D1
XL177B	0.1	SAC3D1	0.213309	0.996675	SAC3D1
XL177B	1	SAC3D1	-0.161771	0.999278	SAC3D1
nutlin3a	1	SAC3D1	-0.00121085	0.996451	SAC3D1
nutlin3a	10	SAC3D1	0.423326	0.298375	SAC3D1
XL177A	0.1	SARS	0.153314	0.999998	SARS
XL177A	1	SARS	0.0643945	0.835952	SARS
XL177B	0.1	SARS	-0.0539215	0.996675	SARS
XL177B	1	SARS	-0.0369	0.999278	SARS
nutlin3a	1	SARS	-0.0590523	0.945323	SARS
nutlin3a	10	SARS	0.693621	4.97e-08	SARS
XL177A	0.1	SCIN	0.23587	0.999998	SCIN
XL177A	1	SCIN	0.41252	0.326249	SCIN
XL177B	0.1	SCIN	0.181039	0.996675	SCIN
XL177B	1	SCIN	0.136858	0.999278	SCIN
nutlin3a	1	SCIN	0.231072	0.94158	SCIN
nutlin3a	10	SCIN	0.658082	0.149418	SCIN
XL177A	0.1	SCN2A	-0.0291325	NA	SCN2A
XL177A	1	SCN2A	0.0617308	NA	SCN2A
XL177B	0.1	SCN2A	-0.127258	0.996675	SCN2A
XL177B	1	SCN2A	-0.044337	0.999278	SCN2A
nutlin3a	1	SCN2A	0.0429855	NA	SCN2A
nutlin3a	10	SCN2A	0.190183	NA	SCN2A
XL177A	0.1	SCN3B	0.234997	NA	SCN3B
XL177A	1	SCN3B	0.26614	0.655784	SCN3B
XL177B	0.1	SCN3B	-0.052225	0.996675	SCN3B
XL177B	1	SCN3B	0.120389	0.999278	SCN3B
nutlin3a	1	SCN3B	0.405974	NA	SCN3B
nutlin3a	10	SCN3B	0.359693	0.681096	SCN3B
XL177A	0.1	SCN4B	-0.00573726	NA	SCN4B
XL177A	1	SCN4B	0.000354196	NA	SCN4B
XL177B	0.1	SCN4B	-0.00691329	0.996675	SCN4B
XL177B	1	SCN4B	-0.00735348	0.999278	SCN4B
nutlin3a	1	SCN4B	0.00887727	NA	SCN4B
nutlin3a	10	SCN4B	0.0182089	NA	SCN4B
XL177A	0.1	SCRIB	-0.102432	NA	SCRIB
XL177A	1	SCRIB	0.412618	0.321663	SCRIB
XL177B	0.1	SCRIB	-0.0147576	0.996675	SCRIB
XL177B	1	SCRIB	0.0785128	0.999278	SCRIB
nutlin3a	1	SCRIB	0.481839	0.732834	SCRIB
nutlin3a	10	SCRIB	1.13709	0.00202217	SCRIB
XL177A	0.1	SDC4	0.0434682	0.999998	SDC4
XL177A	1	SDC4	0.0367853	0.916388	SDC4
XL177B	0.1	SDC4	-0.00298731	0.996675	SDC4
XL177B	1	SDC4	-0.0961916	0.999278	SDC4
nutlin3a	1	SDC4	-0.00535728	0.992902	SDC4
nutlin3a	10	SDC4	0.49373	0.000994231	SDC4
XL177A	0.1	SEMA3B	0.0955658	0.999998	SEMA3B
XL177A	1	SEMA3B	0.243451	0.487413	SEMA3B
XL177B	0.1	SEMA3B	0.14685	0.996675	SEMA3B
XL177B	1	SEMA3B	0.0170089	0.999278	SEMA3B
nutlin3a	1	SEMA3B	0.47232	0.22547	SEMA3B
nutlin3a	10	SEMA3B	0.620493	0.016371	SEMA3B
XL177A	0.1	SERPINB5	0.103261	NA	SERPINB5
XL177A	1	SERPINB5	0.324045	NA	SERPINB5
XL177B	0.1	SERPINB5	-0.0861358	0.996675	SERPINB5
XL177B	1	SERPINB5	-0.0877388	0.999278	SERPINB5
nutlin3a	1	SERPINB5	0.931769	0.521489	SERPINB5
nutlin3a	10	SERPINB5	3.39361	1.37e-15	SERPINB5
XL177A	0.1	SERPINE1	-0.207128	NA	SERPINE1
XL177A	1	SERPINE1	-0.0676263	NA	SERPINE1
XL177B	0.1	SERPINE1	-0.139629	0.996675	SERPINE1
XL177B	1	SERPINE1	-0.269566	0.999278	SERPINE1
nutlin3a	1	SERPINE1	-0.0197737	NA	SERPINE1
nutlin3a	10	SERPINE1	1.32383	0.00170071	SERPINE1
XL177A	0.1	SERTAD1	0.130762	0.999998	SERTAD1
XL177A	1	SERTAD1	0.497543	0.142266	SERTAD1
XL177B	0.1	SERTAD1	0.0707491	0.996675	SERTAD1
XL177B	1	SERTAD1	-0.0191053	0.999278	SERTAD1
nutlin3a	1	SERTAD1	0.335896	0.858219	SERTAD1
nutlin3a	10	SERTAD1	0.878299	0.0168839	SERTAD1
XL177A	0.1	SESN1	0.561937	NA	SESN1
XL177A	1	SESN1	0.885102	0.00773971	SESN1
XL177B	0.1	SESN1	0.199099	0.996675	SESN1
XL177B	1	SESN1	0.154557	0.999278	SESN1
nutlin3a	1	SESN1	0.880905	0.366706	SESN1
nutlin3a	10	SESN1	2.5547	2.17e-14	SESN1
XL177A	0.1	SESN2	0.515011	0.800832	SESN2
XL177A	1	SESN2	0.748229	0.0164629	SESN2
XL177B	0.1	SESN2	0.133563	0.996675	SESN2
XL177B	1	SESN2	0.129334	0.999278	SESN2
nutlin3a	1	SESN2	0.50707	0.844425	SESN2
nutlin3a	10	SESN2	2.19279	1.21e-11	SESN2
XL177A	0.1	SFN	0.291114	0.999998	SFN
XL177A	1	SFN	-0.0546952	0.91496	SFN
XL177B	0.1	SFN	0.0299452	0.996675	SFN
XL177B	1	SFN	0.171608	0.999278	SFN
nutlin3a	1	SFN	-0.188749	0.86597	SFN
nutlin3a	10	SFN	1.20218	8.29e-07	SFN
XL177A	0.1	SLC12A4	0.323951	NA	SLC12A4
XL177A	1	SLC12A4	0.786391	0.0188397	SLC12A4
XL177B	0.1	SLC12A4	-0.0337223	0.996675	SLC12A4
XL177B	1	SLC12A4	-0.0228378	0.999278	SLC12A4
nutlin3a	1	SLC12A4	0.853586	NA	SLC12A4
nutlin3a	10	SLC12A4	1.61154	0.000119049	SLC12A4
XL177A	0.1	SLC25A45	0.123082	0.999998	SLC25A45
XL177A	1	SLC25A45	0.217952	0.245336	SLC25A45
XL177B	0.1	SLC25A45	-0.0436852	0.996675	SLC25A45
XL177B	1	SLC25A45	-0.00454438	0.999278	SLC25A45
nutlin3a	1	SLC25A45	0.106339	0.911706	SLC25A45
nutlin3a	10	SLC25A45	0.527123	0.000592408	SLC25A45
XL177A	0.1	SLC30A1	-0.360832	NA	SLC30A1
XL177A	1	SLC30A1	-0.130593	NA	SLC30A1
XL177B	0.1	SLC30A1	-0.301186	0.996675	SLC30A1
XL177B	1	SLC30A1	-0.119564	0.999278	SLC30A1
nutlin3a	1	SLC30A1	-0.210958	NA	SLC30A1
nutlin3a	10	SLC30A1	0.636633	0.202223	SLC30A1
XL177A	0.1	SLC44A5	0.0801808	NA	SLC44A5
XL177A	1	SLC44A5	0.0442484	NA	SLC44A5
XL177B	0.1	SLC44A5	0.0227286	0.996675	SLC44A5
XL177B	1	SLC44A5	0.114336	0.999278	SLC44A5
nutlin3a	1	SLC44A5	0.207355	NA	SLC44A5
nutlin3a	10	SLC44A5	0.153159	NA	SLC44A5
XL177A	0.1	SLC4A11	-0.127651	NA	SLC4A11
XL177A	1	SLC4A11	-0.0529753	NA	SLC4A11
XL177B	0.1	SLC4A11	-0.00182234	0.996675	SLC4A11
XL177B	1	SLC4A11	-0.101522	0.999278	SLC4A11
nutlin3a	1	SLC4A11	-0.0359445	NA	SLC4A11
nutlin3a	10	SLC4A11	0.287952	0.593097	SLC4A11
XL177A	0.1	SLC9A1	-0.0418851	0.999998	SLC9A1
XL177A	1	SLC9A1	-0.271226	0.629796	SLC9A1
XL177B	0.1	SLC9A1	0.136532	0.996675	SLC9A1
XL177B	1	SLC9A1	-0.370606	0.999278	SLC9A1
nutlin3a	1	SLC9A1	-0.245032	0.908274	SLC9A1
nutlin3a	10	SLC9A1	0.356009	0.44584	SLC9A1
XL177A	0.1	SMAD3	-0.252858	0.999998	SMAD3
XL177A	1	SMAD3	-0.182945	0.823125	SMAD3
XL177B	0.1	SMAD3	-0.323812	0.996675	SMAD3
XL177B	1	SMAD3	-0.206279	0.999278	SMAD3
nutlin3a	1	SMAD3	0.479126	0.579416	SMAD3
nutlin3a	10	SMAD3	1.74442	5.92e-11	SMAD3
XL177A	0.1	SNX2	0.0988204	0.999998	SNX2
XL177A	1	SNX2	0.039949	0.931645	SNX2
XL177B	0.1	SNX2	-0.0724236	0.996675	SNX2
XL177B	1	SNX2	-0.0947262	0.999278	SNX2
nutlin3a	1	SNX2	-0.149726	0.864344	SNX2
nutlin3a	10	SNX2	0.337503	0.147985	SNX2
XL177A	0.1	SOCS4	-0.203015	0.999998	SOCS4
XL177A	1	SOCS4	-0.665578	0.0361631	SOCS4
XL177B	0.1	SOCS4	-0.102529	0.996675	SOCS4
XL177B	1	SOCS4	-0.0443504	0.999278	SOCS4
nutlin3a	1	SOCS4	-0.0354787	0.999828	SOCS4
nutlin3a	10	SOCS4	0.104465	0.798727	SOCS4
XL177A	0.1	SPATA18	0.367206	NA	SPATA18
XL177A	1	SPATA18	0.878537	NA	SPATA18
XL177B	0.1	SPATA18	0.184129	0.996675	SPATA18
XL177B	1	SPATA18	0.254163	0.999278	SPATA18
nutlin3a	1	SPATA18	1.21537	NA	SPATA18
nutlin3a	10	SPATA18	2.41691	3.33e-08	SPATA18
XL177A	0.1	STAT3	0.370101	0.588387	STAT3
XL177A	1	STAT3	0.384726	0.0629738	STAT3
XL177B	0.1	STAT3	0.262835	0.996675	STAT3
XL177B	1	STAT3	0.20283	0.999278	STAT3
nutlin3a	1	STAT3	0.336296	0.457269	STAT3
nutlin3a	10	STAT3	0.867667	4.56e-06	STAT3
XL177A	0.1	STEAP3	0.311088	NA	STEAP3
XL177A	1	STEAP3	0.978114	0.00116622	STEAP3
XL177B	0.1	STEAP3	-0.106097	0.996675	STEAP3
XL177B	1	STEAP3	0.0485678	0.999278	STEAP3
nutlin3a	1	STEAP3	0.363267	0.962016	STEAP3
nutlin3a	10	STEAP3	1.53215	4.35e-05	STEAP3
XL177A	0.1	STK17A	0.198739	0.999998	STK17A
XL177A	1	STK17A	0.299871	0.576679	STK17A
XL177B	0.1	STK17A	0.00991187	0.996675	STK17A
XL177B	1	STK17A	0.0574505	0.999278	STK17A
nutlin3a	1	STK17A	0.10913	0.999295	STK17A
nutlin3a	10	STK17A	0.784236	0.0814351	STK17A
XL177A	0.1	STX6	0.0624444	0.999998	STX6
XL177A	1	STX6	0.286654	0.534487	STX6
XL177B	0.1	STX6	0.149445	0.996675	STX6
XL177B	1	STX6	-0.0111179	0.999278	STX6
nutlin3a	1	STX6	0.205087	0.944827	STX6
nutlin3a	10	STX6	1.01917	0.000977959	STX6
XL177A	0.1	SULF2	0.31368	0.751715	SULF2
XL177A	1	SULF2	0.769382	3.97e-08	SULF2
XL177B	0.1	SULF2	-0.069662	0.996675	SULF2
XL177B	1	SULF2	-0.0166288	0.999278	SULF2
nutlin3a	1	SULF2	0.452295	0.0550591	SULF2
nutlin3a	10	SULF2	1.76679	9.16e-37	SULF2
XL177A	0.1	SUSD6	0.281967	0.999998	SUSD6
XL177A	1	SUSD6	0.381593	0.31604	SUSD6
XL177B	0.1	SUSD6	-0.132911	0.996675	SUSD6
XL177B	1	SUSD6	0.0418841	0.999278	SUSD6
nutlin3a	1	SUSD6	0.415681	0.712629	SUSD6
nutlin3a	10	SUSD6	1.66393	3.31e-11	SUSD6
XL177A	0.1	SYTL1	0.470503	0.879957	SYTL1
XL177A	1	SYTL1	0.883908	0.000624596	SYTL1
XL177B	0.1	SYTL1	0.269687	0.996675	SYTL1
XL177B	1	SYTL1	0.354694	0.999278	SYTL1
nutlin3a	1	SYTL1	0.558238	0.538907	SYTL1
nutlin3a	10	SYTL1	1.89448	2.78e-13	SYTL1
XL177A	0.1	TAB3	-0.184913	NA	TAB3
XL177A	1	TAB3	0.00737122	0.987788	TAB3
XL177B	0.1	TAB3	0.161366	0.996675	TAB3
XL177B	1	TAB3	-0.0765265	0.999278	TAB3
nutlin3a	1	TAB3	-0.122607	0.962016	TAB3
nutlin3a	10	TAB3	0.0431103	0.958081	TAB3
XL177A	0.1	TCAIM	-0.270622	0.999998	TCAIM
XL177A	1	TCAIM	0.0616582	0.929799	TCAIM
XL177B	0.1	TCAIM	-0.00665225	0.998625	TCAIM
XL177B	1	TCAIM	0.124852	0.999278	TCAIM
nutlin3a	1	TCAIM	-0.0779132	0.980057	TCAIM
nutlin3a	10	TCAIM	0.404153	0.365183	TCAIM
XL177A	0.1	TEP1	0.272723	NA	TEP1
XL177A	1	TEP1	-0.0215995	0.975821	TEP1
XL177B	0.1	TEP1	-0.0152104	0.996675	TEP1
XL177B	1	TEP1	-0.194604	0.999278	TEP1
nutlin3a	1	TEP1	0.600983	NA	TEP1
nutlin3a	10	TEP1	0.703766	0.184268	TEP1
XL177A	0.1	TET2	-0.408006	0.985419	TET2
XL177A	1	TET2	-0.502449	0.225307	TET2
XL177B	0.1	TET2	-0.0196223	0.996675	TET2
XL177B	1	TET2	-0.117293	0.999278	TET2
nutlin3a	1	TET2	-0.236104	0.944827	TET2
nutlin3a	10	TET2	-0.00629034	0.921152	TET2
XL177A	0.1	TEX9	-0.0243908	0.999998	TEX9
XL177A	1	TEX9	0.0608414	0.958068	TEX9
XL177B	0.1	TEX9	0.145397	0.996675	TEX9
XL177B	1	TEX9	0.105258	0.999278	TEX9
nutlin3a	1	TEX9	0.0182714	0.999993	TEX9
nutlin3a	10	TEX9	0.403812	0.458727	TEX9
XL177A	0.1	TGFA	0.263903	NA	TGFA
XL177A	1	TGFA	0.173298	NA	TGFA
XL177B	0.1	TGFA	0.0780027	0.996675	TGFA
XL177B	1	TGFA	0.0537661	0.999278	TGFA
nutlin3a	1	TGFA	-0.0597749	NA	TGFA
nutlin3a	10	TGFA	0.0275585	0.960627	TGFA
XL177A	0.1	TIGAR	1.18891	3.35e-05	TIGAR
XL177A	1	TIGAR	1.23305	6.76e-08	TIGAR
XL177B	0.1	TIGAR	0.181155	0.996675	TIGAR
XL177B	1	TIGAR	0.314209	0.999278	TIGAR
nutlin3a	1	TIGAR	1.19767	0.000512457	TIGAR
nutlin3a	10	TIGAR	2.48429	7.23e-24	TIGAR
XL177A	0.1	TLR3	0.0664317	NA	TLR3
XL177A	1	TLR3	0.0217561	NA	TLR3
XL177B	0.1	TLR3	0.10786	0.996675	TLR3
XL177B	1	TLR3	0.0140831	0.999278	TLR3
nutlin3a	1	TLR3	0.343256	NA	TLR3
nutlin3a	10	TLR3	0.507729	0.386668	TLR3
XL177A	0.1	TM7SF3	-0.0331601	0.999998	TM7SF3
XL177A	1	TM7SF3	0.486806	0.0535515	TM7SF3
XL177B	0.1	TM7SF3	-0.0851706	0.996675	TM7SF3
XL177B	1	TM7SF3	-0.0219967	0.999278	TM7SF3
nutlin3a	1	TM7SF3	0.23643	0.86597	TM7SF3
nutlin3a	10	TM7SF3	0.949683	9.42e-05	TM7SF3
XL177A	0.1	TMEM63B	-0.0778355	NA	TMEM63B
XL177A	1	TMEM63B	-0.0413867	NA	TMEM63B
XL177B	0.1	TMEM63B	-0.0937911	0.996675	TMEM63B
XL177B	1	TMEM63B	-0.229457	0.999278	TMEM63B
nutlin3a	1	TMEM63B	0.221144	NA	TMEM63B
nutlin3a	10	TMEM63B	0.487606	0.396839	TMEM63B
XL177A	0.1	TMEM68	0.147473	0.999998	TMEM68
XL177A	1	TMEM68	0.39604	0.219079	TMEM68
XL177B	0.1	TMEM68	-0.0840338	0.996675	TMEM68
XL177B	1	TMEM68	0.120384	0.999278	TMEM68
nutlin3a	1	TMEM68	0.12445	0.973118	TMEM68
nutlin3a	10	TMEM68	0.895148	0.00104348	TMEM68
XL177A	0.1	TMEM8B	-0.0938693	NA	TMEM8B
XL177A	1	TMEM8B	0.377949	0.376827	TMEM8B
XL177B	0.1	TMEM8B	-0.0633308	0.996675	TMEM8B
XL177B	1	TMEM8B	-0.190763	0.999278	TMEM8B
nutlin3a	1	TMEM8B	-0.0636535	NA	TMEM8B
nutlin3a	10	TMEM8B	0.339326	0.599419	TMEM8B
XL177A	0.1	TNFAIP8	0.0841938	0.999998	TNFAIP8
XL177A	1	TNFAIP8	0.180496	0.755183	TNFAIP8
XL177B	0.1	TNFAIP8	-0.218213	0.996675	TNFAIP8
XL177B	1	TNFAIP8	-0.0203396	0.999278	TNFAIP8
nutlin3a	1	TNFAIP8	0.250913	0.928033	TNFAIP8
nutlin3a	10	TNFAIP8	0.724385	0.0737158	TNFAIP8
XL177A	0.1	TNFRSF10A	-0.214677	NA	TNFRSF10A
XL177A	1	TNFRSF10A	0.138015	0.791517	TNFRSF10A
XL177B	0.1	TNFRSF10A	-0.110747	0.996675	TNFRSF10A
XL177B	1	TNFRSF10A	-0.193054	0.999278	TNFRSF10A
nutlin3a	1	TNFRSF10A	0.33785	NA	TNFRSF10A
nutlin3a	10	TNFRSF10A	0.601608	0.245262	TNFRSF10A
XL177A	0.1	TNFRSF10B	0.676911	0.267994	TNFRSF10B
XL177A	1	TNFRSF10B	0.714685	0.0236419	TNFRSF10B
XL177B	0.1	TNFRSF10B	0.155872	0.996675	TNFRSF10B
XL177B	1	TNFRSF10B	0.107779	0.999278	TNFRSF10B
nutlin3a	1	TNFRSF10B	0.678404	0.434837	TNFRSF10B
nutlin3a	10	TNFRSF10B	1.86163	2.77e-10	TNFRSF10B
XL177A	0.1	TNFRSF10C	0.336591	NA	TNFRSF10C
XL177A	1	TNFRSF10C	0.946434	NA	TNFRSF10C
XL177B	0.1	TNFRSF10C	0.226695	0.996675	TNFRSF10C
XL177B	1	TNFRSF10C	0.323518	0.999278	TNFRSF10C
nutlin3a	1	TNFRSF10C	1.17729	NA	TNFRSF10C
nutlin3a	10	TNFRSF10C	1.76376	3.71e-05	TNFRSF10C
XL177A	0.1	TNFRSF10D	-0.00737319	NA	TNFRSF10D
XL177A	1	TNFRSF10D	-0.016602	NA	TNFRSF10D
XL177B	0.1	TNFRSF10D	-0.016562	0.996675	TNFRSF10D
XL177B	1	TNFRSF10D	-0.0170022	0.999278	TNFRSF10D
nutlin3a	1	TNFRSF10D	0.0248447	NA	TNFRSF10D
nutlin3a	10	TNFRSF10D	0.00925258	NA	TNFRSF10D
XL177A	0.1	TP53	-0.168916	0.999998	TP53
XL177A	1	TP53	-0.607528	2.67e-06	TP53
XL177B	0.1	TP53	-0.0368086	0.996675	TP53
XL177B	1	TP53	-0.0876738	0.999278	TP53
nutlin3a	1	TP53	-0.187637	0.704846	TP53
nutlin3a	10	TP53	-0.407741	0.0296397	TP53
XL177A	0.1	TP53I11	0.270129	0.999998	TP53I11
XL177A	1	TP53I11	0.0691815	0.960702	TP53I11
XL177B	0.1	TP53I11	0.0672564	0.996675	TP53I11
XL177B	1	TP53I11	0.170423	0.999278	TP53I11
nutlin3a	1	TP53I11	0.0353341	0.997846	TP53I11
nutlin3a	10	TP53I11	0.115144	0.89145	TP53I11
XL177A	0.1	TP53I3	0.395506	NA	TP53I3
XL177A	1	TP53I3	0.596417	0.145973	TP53I3
XL177B	0.1	TP53I3	0.230326	0.996675	TP53I3
XL177B	1	TP53I3	0.269011	0.999278	TP53I3
nutlin3a	1	TP53I3	1.34325	0.00304698	TP53I3
nutlin3a	10	TP53I3	4.97516	1.12e-73	TP53I3
XL177A	0.1	TP53INP1	1.00058	0.00229939	TP53INP1
XL177A	1	TP53INP1	1.41866	1.32e-10	TP53INP1
XL177B	0.1	TP53INP1	0.217581	0.996675	TP53INP1
XL177B	1	TP53INP1	0.19047	0.999278	TP53INP1
nutlin3a	1	TP53INP1	1.11029	0.00122354	TP53INP1
nutlin3a	10	TP53INP1	3.42401	7.09e-59	TP53INP1
XL177A	0.1	TP73	0.0166593	NA	TP73
XL177A	1	TP73	-0.0113413	NA	TP73
XL177B	0.1	TP73	0.374269	0.996675	TP73
XL177B	1	TP73	0.139753	0.999278	TP73
nutlin3a	1	TP73	-0.119751	NA	TP73
nutlin3a	10	TP73	0.0918287	0.833821	TP73
XL177A	0.1	TRAF4	0.207975	0.999998	TRAF4
XL177A	1	TRAF4	0.492479	0.0763844	TRAF4
XL177B	0.1	TRAF4	0.0759603	0.996675	TRAF4
XL177B	1	TRAF4	-0.103951	0.999278	TRAF4
nutlin3a	1	TRAF4	0.341385	0.732834	TRAF4
nutlin3a	10	TRAF4	1.15323	1.76e-06	TRAF4
XL177A	0.1	TRAK1	0.0771955	NA	TRAK1
XL177A	1	TRAK1	0.473913	0.286801	TRAK1
XL177B	0.1	TRAK1	0.29763	0.996675	TRAK1
XL177B	1	TRAK1	0.282717	0.999278	TRAK1
nutlin3a	1	TRAK1	0.601078	0.555375	TRAK1
nutlin3a	10	TRAK1	1.19788	0.0014379	TRAK1
XL177A	0.1	TRIAP1	0.466541	0.0808798	TRIAP1
XL177A	1	TRIAP1	0.444951	0.00638818	TRIAP1
XL177B	0.1	TRIAP1	-0.0381899	0.996675	TRIAP1
XL177B	1	TRIAP1	-0.0350037	0.999278	TRIAP1
nutlin3a	1	TRIAP1	0.390809	0.20556	TRIAP1
nutlin3a	10	TRIAP1	1.5523	6.37e-28	TRIAP1
XL177A	0.1	TRIM22	-0.282398	NA	TRIM22
XL177A	1	TRIM22	-0.146523	0.888759	TRIM22
XL177B	0.1	TRIM22	-0.119744	0.996675	TRIM22
XL177B	1	TRIM22	-0.0938161	0.999278	TRIM22
nutlin3a	1	TRIM22	-0.00465034	NA	TRIM22
nutlin3a	10	TRIM22	0.0789022	0.83634	TRIM22
XL177A	0.1	TRIM32	0.00150165	0.999998	TRIM32
XL177A	1	TRIM32	0.139957	0.831516	TRIM32
XL177B	0.1	TRIM32	-0.0770045	0.996675	TRIM32
XL177B	1	TRIM32	0.0430135	0.999278	TRIM32
nutlin3a	1	TRIM32	0.609579	0.379184	TRIM32
nutlin3a	10	TRIM32	0.615928	0.190977	TRIM32
XL177A	0.1	TRIM38	0.0680165	0.999998	TRIM38
XL177A	1	TRIM38	0.332464	0.481788	TRIM38
XL177B	0.1	TRIM38	-9.02e-05	0.996675	TRIM38
XL177B	1	TRIM38	0.195001	0.999278	TRIM38
nutlin3a	1	TRIM38	0.335093	0.841218	TRIM38
nutlin3a	10	TRIM38	0.143082	0.897388	TRIM38
XL177A	0.1	TRIM5	0.0985001	NA	TRIM5
XL177A	1	TRIM5	0.543828	0.150888	TRIM5
XL177B	0.1	TRIM5	0.0945044	0.996675	TRIM5
XL177B	1	TRIM5	-0.0402437	0.999278	TRIM5
nutlin3a	1	TRIM5	0.370171	NA	TRIM5
nutlin3a	10	TRIM5	0.513014	0.42951	TRIM5
XL177A	0.1	TRIML2	0.312061	NA	TRIML2
XL177A	1	TRIML2	0.090476	NA	TRIML2
XL177B	0.1	TRIML2	-0.0150734	0.996675	TRIML2
XL177B	1	TRIML2	0.0244196	0.999278	TRIML2
nutlin3a	1	TRIML2	0.0656983	NA	TRIML2
nutlin3a	10	TRIML2	0.722821	0.180136	TRIML2
XL177A	0.1	TRIP6	0.535854	0.321652	TRIP6
XL177A	1	TRIP6	0.482347	0.0783822	TRIP6
XL177B	0.1	TRIP6	0.0595142	0.996675	TRIP6
XL177B	1	TRIP6	0.192426	0.999278	TRIP6
nutlin3a	1	TRIP6	0.382271	0.629729	TRIP6
nutlin3a	10	TRIP6	0.491952	0.19473	TRIP6
XL177A	0.1	TSGA10	0.217643	NA	TSGA10
XL177A	1	TSGA10	0.345672	0.52358	TSGA10
XL177B	0.1	TSGA10	0.20334	0.996675	TSGA10
XL177B	1	TSGA10	0.140829	0.999278	TSGA10
nutlin3a	1	TSGA10	0.260032	NA	TSGA10
nutlin3a	10	TSGA10	0.710836	0.183849	TSGA10
XL177A	0.1	TSKU	-0.269888	0.999998	TSKU
XL177A	1	TSKU	-0.422596	0.243065	TSKU
XL177B	0.1	TSKU	-0.0811903	0.996675	TSKU
XL177B	1	TSKU	-0.197297	0.999278	TSKU
nutlin3a	1	TSKU	-0.0715109	0.987397	TSKU
nutlin3a	10	TSKU	0.563285	0.0738256	TSKU
XL177A	0.1	TSPAN11	-0.0129652	NA	TSPAN11
XL177A	1	TSPAN11	-0.0141751	NA	TSPAN11
XL177B	0.1	TSPAN11	-0.0141352	0.996675	TSPAN11
XL177B	1	TSPAN11	-0.0145754	0.999278	TSPAN11
nutlin3a	1	TSPAN11	-0.00545796	NA	TSPAN11
nutlin3a	10	TSPAN11	0.00387368	NA	TSPAN11
XL177A	0.1	UNC5B	0.364463	NA	UNC5B
XL177A	1	UNC5B	0.7732	NA	UNC5B
XL177B	0.1	UNC5B	0.225004	0.996675	UNC5B
XL177B	1	UNC5B	0.351787	0.999278	UNC5B
nutlin3a	1	UNC5B	0.674585	NA	UNC5B
nutlin3a	10	UNC5B	1.8885	2.6e-06	UNC5B
XL177A	0.1	UQCC1	0.0462735	0.999998	UQCC1
XL177A	1	UQCC1	0.146911	0.828393	UQCC1
XL177B	0.1	UQCC1	0.190498	0.996675	UQCC1
XL177B	1	UQCC1	-0.188918	0.999278	UQCC1
nutlin3a	1	UQCC1	0.0734778	0.990586	UQCC1
nutlin3a	10	UQCC1	0.431303	0.394699	UQCC1
XL177A	0.1	VCAN	0.0200178	0.999998	VCAN
XL177A	1	VCAN	0.197898	0.262269	VCAN
XL177B	0.1	VCAN	0.116623	0.996675	VCAN
XL177B	1	VCAN	0.0873468	0.999278	VCAN
nutlin3a	1	VCAN	0.275638	0.17663	VCAN
nutlin3a	10	VCAN	0.254162	0.129009	VCAN
XL177A	0.1	VDR	-0.180143	NA	VDR
XL177A	1	VDR	0.166474	0.695768	VDR
XL177B	0.1	VDR	-0.364539	0.996675	VDR
XL177B	1	VDR	-0.306134	0.999278	VDR
nutlin3a	1	VDR	0.151287	NA	VDR
nutlin3a	10	VDR	-0.242489	0.643322	VDR
XL177A	0.1	VWCE	0.143296	NA	VWCE
XL177A	1	VWCE	0.171293	NA	VWCE
XL177B	0.1	VWCE	0.140822	0.996675	VWCE
XL177B	1	VWCE	0.181372	0.999278	VWCE
nutlin3a	1	VWCE	0.497684	NA	VWCE
nutlin3a	10	VWCE	1.06997	NA	VWCE
XL177A	0.1	WDR63	-0.000172791	NA	WDR63
XL177A	1	WDR63	-0.00309843	NA	WDR63
XL177B	0.1	WDR63	-0.014108	0.996675	WDR63
XL177B	1	WDR63	-0.0147748	0.999278	WDR63
nutlin3a	1	WDR63	0.0898655	NA	WDR63
nutlin3a	10	WDR63	0.421878	NA	WDR63
XL177A	0.1	XPC	0.564175	0.193816	XPC
XL177A	1	XPC	0.493854	0.0537827	XPC
XL177B	0.1	XPC	0.207935	0.996675	XPC
XL177B	1	XPC	0.0160469	0.999278	XPC
nutlin3a	1	XPC	0.549569	0.25832	XPC
nutlin3a	10	XPC	1.96661	3.52e-22	XPC
XL177A	0.1	YPEL3	-0.0312264	0.999998	YPEL3
XL177A	1	YPEL3	0.420715	0.221363	YPEL3
XL177B	0.1	YPEL3	-0.0158964	0.996675	YPEL3
XL177B	1	YPEL3	0.0337456	0.999278	YPEL3
nutlin3a	1	YPEL3	0.571615	0.366706	YPEL3
nutlin3a	10	YPEL3	1.62248	2.28e-10	YPEL3
XL177A	0.1	ZMAT3	0.599245	NA	ZMAT3
XL177A	1	ZMAT3	0.827945	0.0110185	ZMAT3
XL177B	0.1	ZMAT3	0.0317351	0.996675	ZMAT3
XL177B	1	ZMAT3	0.165499	0.999278	ZMAT3
nutlin3a	1	ZMAT3	1.12115	0.0396055	ZMAT3
nutlin3a	10	ZMAT3	2.4779	5.19e-15	ZMAT3
XL177A	0.1	ZNF195	0.0893761	0.999998	ZNF195
XL177A	1	ZNF195	0.0565468	0.94554	ZNF195
XL177B	0.1	ZNF195	-0.10299	0.996675	ZNF195
XL177B	1	ZNF195	0.0432257	0.999278	ZNF195
nutlin3a	1	ZNF195	-0.100758	0.947224	ZNF195
nutlin3a	10	ZNF195	0.917036	0.00477889	ZNF195
XL177A	0.1	ZNF219	0.05743	NA	ZNF219
XL177A	1	ZNF219	0.0588333	NA	ZNF219
XL177B	0.1	ZNF219	-0.00945595	0.996675	ZNF219
XL177B	1	ZNF219	-0.101682	0.999278	ZNF219
nutlin3a	1	ZNF219	0.603962	NA	ZNF219
nutlin3a	10	ZNF219	0.743058	0.207014	ZNF219
XL177A	0.1	ZNF337	0.304784	0.999998	ZNF337
XL177A	1	ZNF337	0.656456	0.045191	ZNF337
XL177B	0.1	ZNF337	0.0751655	0.996675	ZNF337
XL177B	1	ZNF337	0.0615501	0.999352	ZNF337
nutlin3a	1	ZNF337	0.372954	0.89608	ZNF337
nutlin3a	10	ZNF337	1.50245	3.76e-06	ZNF337
XL177A	0.1	ZNF385A	0.0652717	NA	ZNF385A
XL177A	1	ZNF385A	0.35753	NA	ZNF385A
XL177B	0.1	ZNF385A	-0.18366	0.996675	ZNF385A
XL177B	1	ZNF385A	-0.0238045	0.999278	ZNF385A
nutlin3a	1	ZNF385A	0.411492	NA	ZNF385A
nutlin3a	10	ZNF385A	1.233	0.00415965	ZNF385A
XL177A	0.1	ZNF488	0.0639055	NA	ZNF488
XL177A	1	ZNF488	0.177186	NA	ZNF488
XL177B	0.1	ZNF488	0.0234741	0.996675	ZNF488
XL177B	1	ZNF488	-0.0170234	0.999278	ZNF488
nutlin3a	1	ZNF488	0.547828	NA	ZNF488
nutlin3a	10	ZNF488	0.665016	NA	ZNF488
XL177A	0.1	ZNF561	-0.0199582	0.999998	ZNF561
[truncated: 153,509 more rows]
